# Supplementary material for: NetG2P: Network-based genotype-to-phenotype transformation identifies key signaling crosstalk for prognosis in pan-cancer study
Source: BMC Biol. 2026 Feb 24;24:85. doi: 10.1186/s12915-026-02559-x (PMC13037077; doi:10.1186/s12915-026-02559-x)
Supplement: Supplementary file 1 — Additional file 1. Tables S1-S8, S10-S14. Table S1. The list of Critical Oncogenic Features. Critical oncogenic features for each cancer types identified through NetG2P and their relative importance score from XAI. The features with two Ps indicate pathway interactions between the two pathways, and one P indicates the pathway itself as an COF. Table S2. The MCC value of cancer prediction models for each cancer types The NetG2P ablation study performance measured by MCC. See Figure 2 and methods for details. Table S3. Benchmark scores against other network and pathway-based methods in predicting patients’ vital status. The NetG2P is benchmarked against other network- and pathway-based methods. See Additional file 4 for detailed methods. Table S4. Kaplan-Meier analysis on within the same drug-treated subsets. The TCGA cohorts were filtered to only contain the same cancer-drug treatment pairs. The survival analysis was performed again with remaining patients. Table S5. External samples collected for NetG2P validation. External dataset was collected from LinkedOmics and ICGC, and evaluated whether data met the requirement for NetG2P analysis. Table S6. The number of COFs and their resulting p-value between the risk-associated groups. The statistical significance of short- and long-term risk groups and the COFs that clustered the two groups. Table S7. COFs and their signaling crosstalk. The number of pathways and pathway links each oncogenic features formed. Global.path.link indicates the number of incidences the oncogenic feature appeared as a COF, as itself or part of the signal crosstalk, and the Global.link only the signal crosstalk. The number of interactions is normalized by the size of the pathway to create Global.link.n, and the aggregate rank combining the number of Global.link and Global.link.n was used to score the number of crosstalk. Table S8. COFs across cancer types. Binary table of COFs distribution across cancer types. Table S10. Drug repositioning candi [file 12915_2026_2559_MOESM1_ESM.xlsx]

## Sheet: Table S1
Table S1. The list of Critical Oncogenic Features
CESC		BLCA		STAD		LUAD		LIHC		OV		LUSC		LGG		BRCA		UCEC
Critical features	Importance score	Critical features	Importance score	Critical features	Importance score	Critical features	Importance score	Critical features	Importance score	Critical features	Importance score	Critical features	Importance score	Critical features	Importance score	Critical features	Importance score	Critical features	Importance score
P42P48	1	P19P52	1	P20P54	1	P22P41	1	P19P31	1	P42P47	1	P16	1	P44	1	P14P48	1	P37P51	1
P50	0.77405	P21P35	0.919887	P9P43	0.849573	P33P36	0.95981	P14P36	0.975363	P37P40	0.997587	P7	0.95127	P8P28	0.275184	P14P17	0.987254	P39P52	0.925857
P40	0.671466	P36P37	0.905373	P49P52	0.800323	P16P54	0.942634	P18P30	0.934786	P9P18	0.972747	P53	0.946089	P4P38	0.273603	P44P45	0.961747	P6P15	0.901427
P36P51	0.589983	P49	0.899364	P19P30	0.724991	P17P27	0.897765	P17P36	0.933593	P16P41	0.969037	P14	0.938569	P13P41	0.258678	P8P10	0.872995	P31P51	0.873195
P54	0.569432	P32P38	0.866308	P17P54	0.720977	P30P51	0.819752	P46P52	0.927481	P9P54	0.904894	P35	0.853041	P10P18	0.249341	P1P16	0.727266	P33P38	0.852994
P26P27	0.490658	P12P36	0.822688	P45P49	0.719439	P27P29	0.808238	P47P49	0.924613	P2P48	0.888245	P13	0.812877	P47	0.211753	P6P30	0.71232	P20	0.774971
P39P48	0.480045	P15P53	0.809832	P9P10	0.715271	P13P36	0.79975	P50P53	0.900331	P38P40	0.887401	P8	0.806344	P44P48	0.208031	P6P31	0.688926	P33P54	0.740969
P40P44	0.453331	P8P22	0.750918	P25P26	0.701005	P29P30	0.726981	P12P17	0.894063	P7P15	0.882172	P22	0.732202	P38P48	0.200002	P10P37	0.655814	P26P54	0.666302
P45	0.427882	P17P40	0.730721	P19P20	0.683437	P43P44	0.698161	P19P30	0.884644	P12P31	0.87369	P42	0.700088	P20P41	0.168889	P6P8	0.638193	P26P39	0.656992
P28P54	0.41322	P18P40	0.72206	P26P32	0.670659	P18P36	0.623852	P19P21	0.883396	P19P24	0.848987	P10	0.6505	P10P17	0.165418			P6P27	0.656148
P35P41	0.368777	P36P53	0.720235	P2P12	0.663917	P28P54	0.610545	P10P53	0.881743	P19P40	0.846895	P33	0.643491	P8P22	0.157178			P30P38	0.645203
P36P38	0.357409	P32	0.718773	P46	0.659948	P18P53	0.595868	P20P51	0.880534	P10P38	0.825722	P48	0.559866	P9P23	0.156681			P14P33	0.640491
P14	0.310123	P17P36	0.712548	P38P44	0.659397	P31P33	0.567126	P51P54	0.870661	P47P48	0.825659	P52	0.552247	P26	0.148479			P26P37	0.637941
P44	0.30765	P47	0.706009	P36P37	0.657294	P26P37	0.558005	P3P4	0.86974	P16P26	0.824457	P9	0.515361	P48P54	0.137748			P37	0.627703
P27P48	0.221582	P10	0.705812	P14P27	0.650479	P22P26	0.507069	P53P54	0.866652	P29P37	0.820521	P28	0.515225					P31P39	0.626553
P46P49	0.221521	P9P36	0.699084	P12P26	0.644243	P36P54	0.488081	P18P31	0.86515	P9P24	0.815012	P30	0.497964					P17P20	0.620718
P19	0.208273	P26	0.695223	P14P52	0.642933	P35P51	0.466941	P21P32	0.850836	P18P48	0.809624	P29	0.483525					P16	0.6175
P38P41	0.193645	P30P50	0.689374	P6P32	0.638656	P26P38	0.447269	P25P54	0.849659	P23P37	0.806467	P31	0.483072					P8P38	0.61649
		P10P52	0.688258	P43	0.635954	P20P28	0.43202	P10P31	0.849229	P29P41	0.80263	P54	0.478605					P23P36	0.602727
		P14P52	0.688201	P12P48	0.634489	P28P38	0.431866	P19P32	0.848057	P10P30	0.801953	P15	0.465715					P27P40	0.599908
		P19P24	0.676016	P38P42	0.627612	P36P37	0.415588	P26	0.847708	P15P22	0.800824	P39	0.464674					P9P27	0.5963
		P21P32	0.672357	P26P36	0.626096	P31P32	0.399046	P40	0.846903	P25P38	0.794416	P32	0.455141					P23P28	0.594662
		P26P32	0.670999	P12P37	0.623081	P19P52	0.39242	P10P15	0.845715	P18P51	0.794232	P40	0.447135					P4P14	0.590971
		P14P27	0.670151	P9P15	0.619898	P34P42	0.3798	P32P48	0.842335	P22P27	0.785632	P41	0.429964					P7P12	0.584964
		P9P14	0.669535	P14P28	0.619758	P21	0.371657	P7P54	0.842251	P12P22	0.784338	P38	0.411877					P14P48	0.582354
		P34P42	0.667786	P19P52	0.617937			P42	0.842144	P42P48	0.782503	P27	0.411702					P18P28	0.582254
		P19P32	0.66561	P40P42	0.615564			P10P48	0.840859	P21P54	0.779645	P11	0.404395					P6P26	0.571107
		P23P39	0.659778	P15P53	0.611886			P17P18	0.838377	P4P14	0.776371	P37	0.392712					P23P54	0.566135
		P29P50	0.655242	P9	0.611788			P14P32	0.833334	P12P14	0.774622	P23	0.379748					P9P11	0.561187
		P24P36	0.653099	P31P41	0.610135			P12P37	0.833167	P6P26	0.768105	P26	0.378872					P18P52	0.555825
		P27P32	0.652315	P15P38	0.605881			P10P41	0.829815	P4P5	0.767051	P49	0.356329					P16P17	0.552079
		P26P37	0.65099	P1P3	0.604938			P12P31	0.828596	P18P52	0.764377	P46	0.297096					P19P20	0.550272
		P19P36	0.64897	P10P18	0.602802			P42P52	0.828442	P31P41	0.762311	P36	0.290385					P17P30	0.548556
		P18P54	0.644973	P15P36	0.602285			P2P12	0.826042	P15P17	0.760153							P10P15	0.548257
		P12	0.643658	P26P48	0.598156			P11	0.825777	P37P48	0.75823							P30P50	0.546594
		P10P11	0.640155	P18P40	0.591488			P35P41	0.825475	P10P29	0.756699							P2P48	0.544973
		P44P45	0.635091	P40P44	0.591288			P8P30	0.824488	P18P33	0.752069							P29P38	0.540776
		P41P50	0.635033	P8P10	0.590809			P5P14	0.822685	P9P23	0.750468							P21P39	0.530355
		P50	0.634419	P23P54	0.587794			P41P54	0.818742	P23P41	0.750159							P21P22	0.526787
		P9P43	0.634006	P7P10	0.585739			P24	0.818325	P16P25	0.749445							P17P32	0.525414
		P37P40	0.631628	P12P32	0.58563			P40P44	0.817739	P17	0.743767							P39P48	0.523285
		P21P36	0.627214	P15P27	0.583369			P17P37	0.816638	P14P15	0.735774							P30P31	0.520482
		P1P2	0.625183	P10	0.583091			P12P32	0.813874	P8P30	0.732718							P8P41	0.519608
		P23P25	0.621813	P36P54	0.581523			P51	0.810827	P8P50	0.72745							P9P12	0.518101
		P42P45	0.615285					P37P39	0.805798	P31P32	0.726901							P36P53	0.516486
		P5	0.613964					P30P50	0.804895	P6P10	0.726523							P1P3	0.515826
		P22P31	0.613118					P32	0.804469	P15P36	0.726451							P17P21	0.515822
		P22P36	0.612611					P38P42	0.803924	P10P54	0.723003							P21P48	0.514295
		P1P16	0.611211					P12P30	0.801752	P23	0.717997							P10P31	0.513909
		P20P54	0.607338					P45P47	0.799417	P2P15	0.714172							P28P38	0.511465
		P6P26	0.607037					P15P27	0.798291	P21P30	0.713934							P31P53	0.508385
		P2P15	0.606377					P18P53	0.797778	P20P41	0.711844							P10P21	0.507865
		P46P52	0.605094					P11P39	0.79585	P14P38	0.705129							P30P54	0.507806
		P43P44	0.591484					P43	0.794511	P7P48	0.704176							P16P53	0.504204
		P18P23	0.587846					P20P54	0.794289	P21P32	0.703947							P33P51	0.50404
		P11P48	0.583704					P15P39	0.794065	P3P14	0.701818							P14P18	0.503832
		P10P54	0.583602					P19P27	0.793281	P8P10	0.701626							P20P31	0.501483
		P19P28	0.583281					P45P52	0.791503	P12P33	0.699518							P20P51	0.500775
		P47P48	0.580712					P18	0.790338	P19P38	0.694395							P17P53	0.500216
		P1P5	0.573663					P8P22	0.789762	P26P36	0.693519							P20P28	0.499634
		P17P54	0.5681					P12P15	0.788862	P1P3	0.693497							P47P49	0.498797
		P23P38	0.566944					P30	0.788762	P31P38	0.689602							P21P37	0.498011
		P45	0.566444					P36P51	0.788708	P11P12	0.688664							P11P18	0.497302
		P9P40	0.563185					P14P18	0.787426	P2P12	0.687328							P14P37	0.495806
		P4P15	0.562233					P45	0.785727	P23P31	0.684068							P6P36	0.489641
		P37P54	0.56026					P13P50	0.783996	P10P51	0.679866							P10P13	0.489595
		P19P41	0.559787					P41P50	0.783894	P16P53	0.6796							P6P8	0.489268
		P20P48	0.551614					P16P41	0.782852	P26P37	0.676422							P23P48	0.488198
		P14P37	0.546303					P2P48	0.782418	P15P25	0.675267							P8P54	0.488123
		P29P40	0.54176					P18P40	0.780196	P2P10	0.674159							P18P29	0.485557
		P12P38	0.530251					P10P52	0.779711	P8P54	0.674031							P25P51	0.485455
		P24P38	0.529295					P9P16	0.775621	P33P54	0.67195							P7P16	0.485108
		P12P31	0.528546					P9P15	0.773536	P7P31	0.671194							P22P41	0.484587
		P40P42	0.527697					P7P18	0.769957	P10P12	0.671116							P6P25	0.483702
		P13P36	0.526461					P19P52	0.768789	P19P54	0.669322							P3P14	0.483655
		P15P20	0.522094					P2P10	0.768196	P21P53	0.669312							P6P18	0.48333
		P23P24	0.521791					P4P54	0.76719	P21P22	0.667381							P6P53	0.482123
		P9P15	0.521688					P8P50	0.767029	P7P23	0.662435							P27P53	0.480943
		P33P41	0.519802					P4P14	0.766621	P24P27	0.662242							P20P25	0.480569
		P19P21	0.518734					P9P10	0.76581	P10P52	0.658953							P12P48	0.478076
		P8P50	0.518625					P29P40	0.765146	P8P37	0.658227							P2P14	0.477882
		P6P36	0.513176					P9P40	0.764319	P14P17	0.654788							P7P22	0.47761
		P22P32	0.512784					P49P52	0.76125	P20P31	0.653295							P17P28	0.476091
		P20P51	0.509864					P12P36	0.760121	P14P18	0.653268							P31P35	0.473234
		P6P48	0.509286					P15P48	0.758701	P7P17	0.651238							P14P39	0.469569
		P15P23	0.508992					P44P45	0.756809	P12P39	0.650574							P54	0.469515
		P19P35	0.505991					P8P10	0.755569	P16P19	0.650431							P6P30	0.469373
		P22P48	0.503173					P50	0.754908	P1P5	0.648826							P15P23	0.46813
		P25P36	0.502798							P12P25	0.647798							P38P48	0.467347
		P6P8	0.502699							P17P22	0.64662							P41P53	0.464586
		P41P47	0.500929							P35P41	0.646438							P20P41	0.464488
		P8P15	0.500472							P6P7	0.64602							P25P38	0.463728
		P21P24	0.497846							P15P35	0.645627							P28P39	0.463392
		P2P48	0.49701							P22P30	0.645278							P13P41	0.461708
		P22P33	0.496245							P1P14	0.643667							P33P48	0.461407
		P19P27	0.49482							P20P38	0.643427							P18P48	0.460639
		P26P38	0.494799							P2P14	0.641497							P12P39	0.459421
		P42	0.494016							P14P48	0.641151							P38P44	0.457131
		P2P12	0.493955							P52	0.640059							P12P17	0.456414
		P8P10	0.493502							P10P15	0.635075							P29P52	0.456364
		P53P54	0.492744							P14P39	0.635							P13P31	0.455278
		P9	0.491835							P22P33	0.634723							P6P13	0.455049
		P38P40	0.491417							P6P39	0.631718							P32P48	0.453789
		P8	0.490915							P15P27	0.629691							P10P29	0.453691
		P38P54	0.490397							P25P30	0.629607							P13P53	0.452864
		P46	0.490316							P8P29	0.628325							P17P51	0.450504
		P18P39	0.488726							P18P22	0.62683							P41P52	0.450172
		P38P42	0.488587							P28P33	0.626327							P28P54	0.447039
		P6P10	0.48352							P18P37	0.624669							P13P47	0.445335
		P15P21	0.482662							P16P37	0.624246							P50	0.445209
		P10P48	0.482584							P10P53	0.624145							P15P35	0.445024
		P19P38	0.481992							P4P15	0.624031							P27P51	0.443011
		P19P40	0.481643							P13P21	0.623721							P15P17	0.441515
		P41	0.481277							P21P23	0.623494							P12P33	0.441023
		P19P30	0.480718							P21	0.622324							P21P54	0.438856
		P40P44	0.478848							P10P31	0.62216							P4P38	0.438191
		P17P19	0.477645							P48P53	0.620439							P8P37	0.437394
		P5P19	0.474574							P12P48	0.619989							P22P36	0.43629
		P14P18	0.473421							P33	0.618078							P13P27	0.434868
		P18P53	0.472548							P27P38	0.616799							P10P25	0.432631
		P12P39	0.470641							P16P24	0.616351							P15P27	0.43218
		P42P48	0.470442							P25P54	0.616194							P19P30	0.428716
		P5P14	0.469855							P7P39	0.61552							P6P14	0.427088
		P22P26	0.466729							P17P28	0.615455							P21P24	0.423435
		P18P41	0.466695							P15	0.615413							P10P30	0.423305
		P18P52	0.46442							P26P39	0.615338							P38	0.421642
		P19P48	0.463108							P30P31	0.614903							P18	0.42137
		P23P31	0.460613							P46	0.614651							P10P22	0.420779
		P7P15	0.458797							P26P48	0.614023							P25P53	0.420643
		P19P54	0.458111							P27P48	0.613988							P16P29	0.420041
		P26P27	0.45543							P31P37	0.613287							P10P54	0.419032
		P15P35	0.455189							P17P37	0.612984							P20P38	0.41842
		P22	0.452981							P30	0.612709							P8P30	0.418145
		P12P53	0.451031							P10P17	0.611855							P15P48	0.417865
		P23	0.448306							P24P28	0.6114							P18P38	0.417647
		P15P27	0.448048							P9P22	0.610178							P17P35	0.417069
		P14P36	0.446188							P4P16	0.608918							P2P4	0.41686
		P22P37	0.442572							P19P22	0.608795							P6P38	0.41561
		P25P39	0.439745							P12P17	0.608754							P12P36	0.415387
		P6P38	0.439722							P8P27	0.607303							P12P13	0.41503
		P13P18	0.437397							P15P23	0.606954							P18P39	0.414649
		P16P54	0.437351							P13P31	0.606158							P19	0.414514
		P10P13	0.436045							P10P25	0.606076							P21P28	0.414464
		P35P40	0.433151							P18P21	0.604545							P4P54	0.413703
		P17P23	0.433076							P46P52	0.603604							P28P51	0.413558
		P3	0.432481							P5P19	0.603383							P6P23	0.412274
		P42P52	0.431623							P32P48	0.602293							P23P31	0.411739
		P54	0.431383							P12P21	0.601138							P16P26	0.40851
		P19P29	0.430005							P24P48	0.599809							P6P10	0.405476
		P21P54	0.428189							P28P51	0.599776							P18P30	0.404857
		P22P53	0.424741							P16	0.598697							P35P41	0.40397
		P16P18	0.423549							P1P54	0.5981							P22P23	0.401832
		P18P31	0.420633							P28P37	0.597966							P10P11	0.401728
		P2P3	0.419566							P36P53	0.597398							P15P38	0.401315
		P22P54	0.419155							P8P39	0.597177							P29P41	0.398183
		P20P35	0.417696							P31P35	0.595887							P34P45	0.397599
		P6P30	0.415394							P9P11	0.595721							P28P37	0.397281
		P29P54	0.413061							P38P39	0.59496							P18P40	0.396939
		P1	0.412059							P8P13	0.59265							P1P14	0.394915
		P17P20	0.406814							P30P48	0.591603							P7P8	0.394298
		P15P52	0.40603							P6P28	0.588977							P1P4	0.392981
		P35P38	0.405387							P21P38	0.588474							P24P32	0.392405
		P6P32	0.404964							P6P29	0.58552							P7P23	0.3923
		P14P54	0.401174							P18P31	0.58353							P45P47	0.391619
		P36P48	0.400472							P19P31	0.583398							P24P27	0.389982
		P15P39	0.400145							P33P36	0.582637							P42P48	0.389953
		P10P22	0.399227							P20P28	0.582426							P10P12	0.387839
		P15P54	0.39823							P6P48	0.581815							P12P15	0.38756
		P6P22	0.397958							P22P48	0.581457							P28P31	0.386803
		P14P48	0.397093							P22P24	0.581214							P16P51	0.385802
		P8P41	0.396471							P9P40	0.580914							P20P37	0.385561
		P1P3	0.396449							P16P23	0.580812							P6P41	0.384449
		P14P16	0.393812							P15P20	0.58058							P21P38	0.383965
		P10P51	0.393133							P31P39	0.580095							P6P7	0.383415
		P19	0.392814							P8P21	0.579952							P30P33	0.381753
		P6	0.39097							P7P54	0.579732							P8P51	0.381554
		P18P33	0.389526							P29P51	0.577972							P9P14	0.381364
		P6P15	0.388289							P45P47	0.577842							P4	0.381353
		P33P37	0.386851							P17P41	0.577561							P21P52	0.380766
		P9P24	0.381505							P19P51	0.574056							P7P25	0.380297
		P8P51	0.379442							P30P37	0.572081							P21P27	0.380062
		P21P27	0.37765							P14P33	0.571118							P19P52	0.379291
		P12P33	0.37749							P52P53	0.569738							P9P18	0.378232
		P13P31	0.376615							P24	0.569678							P9P52	0.377971
		P10P23	0.374575							P6P27	0.568987							P29P39	0.377943
		P20P25	0.373579							P12P16	0.56886							P38P53	0.377641
		P9P12	0.37292							P39P41	0.568786							P27P31	0.376551
		P15P16	0.371524							P9P48	0.568408							P23P33	0.376487
		P30P33	0.371195							P31P48	0.567223							P12P27	0.374952
		P35P51	0.368441							P29P53	0.566105							P43P44	0.374528
		P44P52	0.367668							P38P54	0.565688							P30P48	0.37451
		P10P12	0.365795							P13P27	0.564347							P33	0.374211
		P16P21	0.36481							P10P37	0.563451							P36P52	0.37421
		P8P33	0.364404							P22P53	0.562982							P9P51	0.373272
		P22P51	0.362562							P30P39	0.561564							P48P52	0.372725
		P16P41	0.359947							P25P31	0.560886							P44P52	0.372267
		P36P54	0.359546							P28P48	0.559574							P28P52	0.371524
		P10P39	0.359101							P7P22	0.559512							P19P27	0.371098
		P17P35	0.35841							P10P39	0.559479							P34P42	0.37107
		P33	0.356905							P4	0.558952							P6P9	0.370968
		P19P31	0.356687							P14P54	0.558204							P20P54	0.369819
		P6P16	0.35465							P7P18	0.557879							P16P30	0.369512
		P21	0.354372							P49P52	0.557573							P15P54	0.368819
		P18P21	0.353127							P4P54	0.557374							P29P33	0.368627
		P3P14	0.351462							P12P51	0.557371							P41P50	0.368
		P30P54	0.349567							P12P27	0.555771							P9P17	0.367704
		P26P54	0.349211							P36P52	0.555715							P22P28	0.366156
		P18P38	0.348515							P10P22	0.554842							P25P48	0.36584
		P19P51	0.34822							P20P35	0.554814							P7P18	0.365396
		P23P29	0.347056							P30P52	0.554336							P16P22	0.364135
		P10P41	0.346123							P6P54	0.554136							P45P49	0.363847
		P14P17	0.345685							P14P16	0.553537							P6P24	0.36376
		P6P27	0.343484							P18P40	0.553259							P31P41	0.362906
		P24P54	0.342192							P11P48	0.553016							P27	0.362318
		P12P37	0.342086							P19P35	0.552575							P12P16	0.35932
		P37P38	0.338934							P27P37	0.552571							P15P21	0.358466
		P9P48	0.338803							P8P25	0.552212							P2P15	0.357651
		P31P37	0.336806							P12P53	0.551931							P22P38	0.357264
		P28P54	0.334957							P35P40	0.55177							P19P54	0.35658
		P7P51	0.332475							P7P37	0.551607							P12	0.356102
		P12P41	0.331062							P4P38	0.551102							P29P37	0.35606
		P17P22	0.329884							P12P37	0.550957							P9P53	0.355699
		P28P41	0.329817							P6	0.550306							P22P29	0.355505
		P21P22	0.329502							P26P38	0.550269							P18P51	0.355247
		P13P51	0.328644							P27P41	0.549759							P38P39	0.354469
		P10P53	0.328574							P9P31	0.549172							P14P54	0.353654
		P7P18	0.328079							P9P52	0.548457							P10P53	0.35322
		P14P39	0.327966							P6P15	0.547602							P22P32	0.350817
		P23P26	0.327361							P25P41	0.547145							P26P32	0.347197
		P25	0.326969							P14P28	0.546991							P9P19	0.346807
		P21P25	0.326619							P16P31	0.546913							P10P27	0.346585
		P6P7	0.320825							P29P30	0.546617							P14P15	0.346583
		P39P48	0.32066							P21P48	0.546031							P5P19	0.346064
		P16P22	0.318525							P6P50	0.545071							P12P35	0.345976
		P12P19	0.318223							P13P23	0.544682							P12P53	0.344984
		P16P25	0.317856							P6P52	0.543409							P11	0.343714
		P21P26	0.317389							P9P25	0.543253							P45P52	0.342965
		P20P31	0.316389							P9P21	0.542668							P10P52	0.34188
		P19P25	0.315744							P16P30	0.542102							P22P30	0.341701
		P26P36	0.315473							P12P18	0.541129							P16P31	0.341078
		P27P51	0.314694							P19P29	0.540369							P48P51	0.339775
		P18P48	0.314091							P7P28	0.540264							P7P51	0.339382
		P10P21	0.309675							P6P32	0.539773							P7P33	0.33925
		P12P18	0.309284							P7P27	0.539218							P9P29	0.338387
		P19P23	0.308984							P17P40	0.5385							P13P48	0.336554
		P23P27	0.308079							P10P27	0.537559							P33P37	0.336541
		P16P38	0.306139							P8P51	0.536693							P1P2	0.336351
		P22P23	0.305062							P31P33	0.536035							P13P17	0.336174
		P39P41	0.302539							P22P54	0.535378							P17P37	0.335375
		P18P29	0.30245							P6P13	0.534693							P31	0.334325
		P21P31	0.302337							P26P27	0.533864							P27P29	0.332206
		P8P16	0.300454							P50P53	0.532187							P12P30	0.330927
		P21P38	0.295201							P28P54	0.531391							P19P38	0.3299
		P16P51	0.294525							P29P36	0.53067							P23P26	0.329695
		P41P51	0.294491							P29P54	0.529962							P25P31	0.329499
		P16P39	0.294142							P11P14	0.529698							P31P54	0.329369
		P37P48	0.294134							P11P37	0.529517							P21P51	0.328882
		P8P52	0.294058							P7P51	0.529245							P53P54	0.326909
		P16P27	0.292659							P13P50	0.52908							P1	0.326299
		P21P33	0.292283							P21P41	0.528244							P19P26	0.324952
		P6P24	0.291287							P29P38	0.52721							P48P54	0.323907
		P13P39	0.290406							P21P27	0.527156							P17P39	0.323543
		P29P39	0.288622															P14P36	0.322679
		P36P52	0.288431															P4P5	0.322373
		P17P37	0.287477															P44	0.321616
		P9P19	0.286093															P9P24	0.321512
		P31P52	0.285661															P14	0.321425
		P25P31	0.28485															P11P12	0.321275
		P13P30	0.282979															P7P36	0.320865
		P12P51	0.281044															P21P41	0.319218
		P39P51	0.280756															P21P29	0.318426
		P31P38	0.280493															P8P21	0.318329
		P51	0.279828															P8P39	0.317977
																		P6P19	0.315699
																		P6P16	0.315485
																		P1P54	0.31475
																		P10P23	0.313661
																		P4P16	0.313344
																		P17P33	0.313099
																		P46P49	0.312537
																		P28P48	0.311572
																		P15P53	0.311281
																		P10	0.310756
																		P40P42	0.310683
																		P7P28	0.310587
																		P33P53	0.309811
																		P51	0.309624
																		P24P37	0.307754
																		P22P24	0.307501
																		P17P41	0.307296
																		P23P25	0.30588
																		P19P25	0.30548
																		P17P23	0.303949
																		P18P27	0.303371
																		P31P52	0.303203
																		P41P47	0.302854
																		P13P38	0.302473
																		P12P38	0.302101
																		P7P53	0.301907
																		P18P23	0.301341
																		P37P41	0.301269
																		P6P50	0.300404
																		P25P52	0.300041
																		P9P30	0.299765
																		P30P51	0.299552
																		P38P41	0.299412
																		P27P52	0.298441
																		P27P30	0.298436
																		P16P19	0.294161
																		P29P50	0.293306
																		P7P54	0.293039
																		P18P54	0.291538
																		P22P25	0.291458
																		P29P31	0.291204
																		P29P54	0.290593
																		P25P41	0.289859
																		P31P37	0.289573
																		P10P38	0.288868
																		P13P39	0.288728
																		P13P36	0.288519
																		P38P47	0.288391
																		P12P29	0.288349
																		P6	0.288196
																		P12P41	0.287698
																		P3	0.287642
																		P9P43	0.287275
																		P21P53	0.286521
																		P32P33	0.285117
																		P16P52	0.28233
																		P14P17	0.281566
																		P17P18	0.280188
																		P22P27	0.279738
																		P5P14	0.278775
																		P41P54	0.277912
																		P32P51	0.277441
																		P30P39	0.277092
																		P10P37	0.277012
																		P8P28	0.274951
																		P21P35	0.274911
																		P24P54	0.274846
																		P31P33	0.274646
																		P39P51	0.272298
																		P38P52	0.272145
																		P30P41	0.268876
																		P7P37	0.268691
																		P14P32	0.268182
																		P21P26	0.267899
																		P22P33	0.267304
																		P4P22	0.266446
																		P33P52	0.265403
																		P18P21	0.265198
																		P6P29	0.26402
																		P49P52	0.263742
																		P32P54	0.263601
																		P21P32	0.263138
																		P6P22	0.263013
																		P23P29	0.261656
																		P15P52	0.261061
																		P9P15	0.260718
																		P28P29	0.260202
																		P29P32	0.259841
																		P48P53	0.259158
																		P22P31	0.258501
																		P52	0.258364
																		P6P32	0.258115
																		P14P28	0.257815
																		P27P37	0.256367
																		P35P51	0.255963
																		P3P4	0.255544
																		P24P25	0.255401
																		P12P51	0.255073
																		P6P31	0.253816
																		P26P27	0.253576
																		P17	0.252709
																		P14P27	0.252585
																		P7P48	0.25228
																		P51P53	0.250424
																		P7P9	0.250234
																		P9P28	0.25011
																		P37P38	0.248844
																		P15P39	0.247137
																		P19P29	0.246691
																		P9P36	0.246583
																		P22P53	0.245439
																		P15P16	0.245294
																		P6P54	0.244244
																		P16P21	0.243537
																		P9	0.241388
																		P2	0.2407
																		P17P29	0.24064
																		P11P37	0.240167
																		P18P41	0.239654
																		P16P27	0.238994
																		P7P14	0.238425
																		P29P36	0.238128
																		P19P40	0.23602
																		P22P26	0.235857
																		P42P45	0.235133
																		P7P38	0.23504
																		P13P54	0.234966
																		P42P52	0.234936
																		P44P48	0.234155
																		P7P30	0.233164
																		P24P33	0.232326
																		P26	0.232207
																		P27P41	0.232174
																		P23	0.231808
																		P15	0.23009
																		P9P21	0.229997
																		P8P27	0.22865
																		P15P36	0.228506
																		P33P41	0.228208
																		P8P25	0.227878
																		P34	0.225991
																		P6P12	0.224651
																		P24P39	0.224605
																		P38P40	0.22422
																		P37P53	0.222394
																		P9P16	0.222236
																		P16P32	0.221534
																		P36P51	0.219678
																		P8P15	0.219473
																		P10P51	0.219449
																		P31P38	0.218975
																		P25P54	0.218558
																		P14P38	0.217041
																		P9P41	0.217015
																		P9P31	0.216834
																		P52P53	0.215066
																		P16P25	0.214852
																		P36P39	0.214689
																		P9P23	0.214215
																		P17P38	0.214126
																		P24P38	0.21346
																		P36P48	0.212833
																		P6P37	0.212637
																		P9P54	0.210761
																		P21	0.210345
																		P38P42	0.209816
																		P21P30	0.208078
																		P31P36	0.206626
																		P9P25	0.205066
																		P6P51	0.204031
																		P1P5	0.203686
																		P6P39	0.203197
																		P53	0.201459
																		P17P22	0.200382

## Sheet: Table S2
Table S2. The MCC value of cancer prediction models for each cancer types
	Expression			Mutation			Multiomics
Cancer_type	Pathway	Pathwaylink	Propagation	Pathway	Pathwaylink	Propagation	Pathway	Pathwaylink	NetG2P
CESC	0.377403	0.419532	0.42805	0.578445	0.607725	0.511364	0.686406	0.405814	0.563687
BLCA	0.429788	0.397487	0.305776	0.23089	0.390206	0.528306	0.348155	0.223691	0.747075
STAD	0.137738	0.328381	0.0911319	0.362455	0.601027	-0.139734	0.360346	0.367341	0.642718
LUAD	0.365861	0.341398	-0.0267879	0.14128	0.420879	0.121325	0.359738	0.122312	0.666658
LIHC	0.418981	0.388048	0.317567	0.429704	0.289236	0.10125	0.444414	0.319583	0.838749
OV	0.502591	0.449806	-0.135528	0.465294	0.386057	0.411484	0.393919	0.347409	0.702635
LUSC	0.233985	0.413219	0.291417	0.285843	0.300327	0.282028	0.341416	0.18248	0.659334
LGG	0.443046	0.465377	0.531827	0.448902	0.500507	0.196288	0.5168	0.510761	0.726437
BRCA	0.266748	0.0109651	0.219414	0.357673	0.287694	0.379711	0.23094	0.331133	0.547723
UCEC	0.423493	0.355253	0.404843	0.45737	0.480384	0.366174	0.520658	0.388217	0.726536
COADREAD	0.426694	0.308968	0.286158	0.264188	0.334807	0.229254	0.175259	0.34849	0.647534
KIDNEY	0.601585	0.264524	0.425421	0.365435	0.372097	0.426875	0.334503	0.288959	0.551371
Average	0.385659	0.345247	0.261607	0.365623	0.414245	0.284527	0.392713	0.319683	0.668371

## Sheet: Table S3
Table S3. Benchmark scores against other network and pathway-based methods in predicting patients’ vital status
Method	F1-score (mean +/- std)	MCC (mean +/- std)	Accuracy (mean +/- std)
NetG2P	0.892 +/- 0.048	0.668 +/- 0.087	0.868 +/- 0.035
HotNet	0.506 +/- 0.174	0.092 +/- 0.107	0.422 +/- 0.179
DawnRank	0.555+/- 0.351	0.141+/- 0.296	0.648+/- 0.208
TieDIE	0.491 +/- 0.162	0.066 +/- 0.083	0.405 +/- 0.167
PROGENy	0.490 +/- 0.152	0.136 +/- 0.066	0.465 +/- 0.100

## Sheet: Table S4
Table S4. Kaplan-Meier analysis on within the same drug-treated subsets
Cancer	Drug	p-value	N
LGG	Temozolomide	<0.001	130
OV	Docetaxel	0.009	55
OV	Carboplatin	0.013	200
LIHC	Sorafenib	0.014	27
LUAD	Carboplatin	0.015	73
OV	Doxorubicin	0.031	62
LUAD	Paclitaxel	0.033	41
STAD	Fluorouracil	0.038	95

## Sheet: Table S5
Table S5. External samples collected for NetG2P validation
Source	Cancer	N	Deceased Rate	Median Follow-up (years)	Status	p-value
CPTAC	BRCA	122	0.016	1.03 years	Excluded - Deceased rate < 15%
CPTAC	COAD	109	0.064	1.00 year	Excluded - Deceased rate < 15%
CPTAC	OV	83	0.084	0.98 year	Excluded - Deceased rate < 15%
CPTAC	UCEC	95	0.105	2.32 years	Excluded - Deceased rate < 15%
CPTAC	LSCC	108	0.231	2.80 years	Selected	0.012
CPTAC	LUAD	110	0.218	1.31 years	Selected	0.064
ICGC	LIHC	67	0.269	2.55 years	Selected	0.026

## Sheet: Table S6
Table S6. The number of COFs and their resulting p-value between the risk-associated groups
CancerType	Num_of_features	P-val	Diff_balance_ratio	Bias
CESC	18	0.046247	0.34	balanced
BLCA	273	0.0300048	0.3	balanced
STAD	44	0.00143825	0.24	balanced
LUAD	25	0.00921199	0.3	balanced
LIHC	88	0.00688551	0.28	balanced
OV	262	0.0302114	0.38	balanced
LUSC	33	0.0380707	0.1	balanced
LGG	14	8.28833e-19	0.36	balanced
BRCA	9	0.00623574	0.66	not balanced
UCEC	447	0.0129229	0.38	balanced
COADREAD	4	0.217132	0.1	balanced
KIDNEY	33	0.104561	0.36	balanced

## Sheet: Table S7
Table S7. COFs and their signaling crosstalk
	pathway	Global.path.link	Global.link	pathway.size	Global.link.n	Global.agg.rank	Shared.path.link	Shared.link	Unique.path.link	Unique.link	top5.path.link	top5.link
1	P1	18	16	33	0.484848	21.25	1	1	1	1	0	0
2	P2	20	19	47	0.404255	18	2	2	3	2	0	0
3	P3	12	10	23	0.434783	15.25	1	1	1	1	0	0
4	P4	22	20	41	0.487805	23.75	0	0	3	3	0	0
5	P5	12	11	13	0.846154	28.5	0	0	1	0	0	0
6	P6	65	62	255	0.243137	28	1	1	13	13	0	0
7	P7	42	41	86	0.476744	28	1	1	17	16	0	0
8	P8	47	45	99	0.454545	27.5	1	1	7	7	1	1
9	P9	59	55	151	0.364238	29	2	1	11	11	0	0
10	P10	74	70	143	0.48951	42.5	4	3	1	1	1	1
11	P11	16	13	48	0.270833	9.75	0	0	3	3	0	0
12	P12	68	66	84	0.785714	49	2	2	11	11	0	0
13	P13	32	31	59	0.525424	28	0	0	14	13	0	0
14	P14	63	60	124	0.483871	38	3	3	4	4	0	0
15	P15	64	61	68	0.897059	49.5	2	2	2	2	1	1
16	P16	55	52	138	0.376812	28	0	0	12	12	0	0
17	P17	53	51	199	0.256281	21.75	2	2	15	15	0	0
18	P18	65	63	72	0.875	50	3	3	9	9	1	1
19	P19	61	58	97	0.597938	42.25	2	2	10	10	1	1
20	P20	31	30	79	0.379747	20.25	1	1	3	2	0	0
21	P21	63	59	104	0.567308	42.25	2	1	14	14	0	0
22	P22	61	59	168	0.35119	31.25	0	0	12	12	0	0
23	P23	46	42	70	0.6	35.5	1	0	15	15	0	0
24	P24	29	27	64	0.421875	21	0	0	10	10	0	0
25	P25	41	40	133	0.300752	20.5	0	0	16	15	0	0
26	P26	43	38	77	0.493506	29	3	2	3	3	1	0
27	P27	59	57	103	0.553398	39.75	2	2	12	12	1	1
28	P28	40	39	71	0.549296	31.5	1	1	15	14	1	1
29	P29	47	46	68	0.676471	37.75	0	0	15	14	0	0
30	P30	52	49	91	0.538462	35	1	1	10	10	0	0
31	P31	66	64	112	0.571429	45.5	0	0	10	10	0	0
32	P32	36	33	49	0.673469	33	2	2	9	9	0	0
33	P33	41	37	185	0.2	13.25	1	0	14	14	0	0
34	P34	5	4	30	0.133333	1.5	0	0	2	1	0	0
35	P35	25	24	82	0.292683	15	1	1	3	2	0	0
36	P36	55	54	270	0.2	20.75	0	0	11	10	0	0
37	P37	59	57	198	0.287879	26.25	3	3	14	14	0	0
38	P38	74	72	342	0.210526	29.25	1	1	16	16	0	0
39	P39	49	48	156	0.307692	24	0	0	13	12	0	0
40	P40	33	30	72	0.416667	21.25	2	2	1	1	1	1
41	P41	60	58	123	0.471545	35.25	1	1	10	10	0	0
42	P42	23	20	67	0.298507	14.75	2	2	1	1	0	0
43	P43	8	6	133	0.0451128	2	0	0	0	0	0	0
44	P44	19	16	30	0.533333	23.75	1	1	0	0	0	0
45	P45	16	13	40	0.325	13.25	0	0	1	1	0	0
46	P46	9	5	4	1.25	28	1	0	0	0	0	0
47	P47	14	12	50	0.24	7	0	0	3	3	0	0
48	P48	73	72	99	0.727273	49.75	3	3	11	10	0	0
49	P49	12	10	35	0.285714	8.25	1	1	0	0	0	0
50	P50	21	17	97	0.175258	7.5	1	0	0	0	0	0
51	P51	54	51	212	0.240566	20.75	0	0	16	16	0	0
52	P52	56	53	65	0.815385	42.5	3	3	14	14	1	1
53	P53	48	46	99	0.464646	28.75	1	1	14	14	0	0
54	P54	82	78	95	0.821053	52	3	2	5	5	1	1

## Sheet: Table S8
Table S8. COFs across cancer types
	CESC	BLCA	STAD	LUAD	LIHC	OV	LUSC	LGG	BRCA	UCEC	shared.num
P28P54	TRUE	TRUE	FALSE	TRUE	FALSE	TRUE	FALSE	FALSE	FALSE	TRUE	5
P19P52	FALSE	TRUE	TRUE	TRUE	TRUE	FALSE	FALSE	FALSE	FALSE	TRUE	5
P18P40	FALSE	TRUE	TRUE	FALSE	TRUE	TRUE	FALSE	FALSE	FALSE	TRUE	5
P26	FALSE	TRUE	FALSE	FALSE	TRUE	FALSE	TRUE	TRUE	FALSE	TRUE	5
P8P10	FALSE	TRUE	TRUE	FALSE	TRUE	TRUE	FALSE	FALSE	TRUE	FALSE	5
P15P27	FALSE	TRUE	TRUE	FALSE	TRUE	TRUE	FALSE	FALSE	FALSE	TRUE	5
P42P48	TRUE	TRUE	FALSE	FALSE	FALSE	TRUE	FALSE	FALSE	FALSE	TRUE	4
P50	TRUE	TRUE	FALSE	FALSE	TRUE	FALSE	FALSE	FALSE	FALSE	TRUE	4
P54	TRUE	TRUE	FALSE	FALSE	FALSE	FALSE	TRUE	FALSE	FALSE	TRUE	4
P26P27	TRUE	TRUE	FALSE	FALSE	FALSE	TRUE	FALSE	FALSE	FALSE	TRUE	4
P40P44	TRUE	TRUE	TRUE	FALSE	TRUE	FALSE	FALSE	FALSE	FALSE	FALSE	4
P35P41	TRUE	FALSE	FALSE	FALSE	TRUE	TRUE	FALSE	FALSE	FALSE	TRUE	4
P10	FALSE	TRUE	TRUE	FALSE	FALSE	FALSE	TRUE	FALSE	FALSE	TRUE	4
P10P52	FALSE	TRUE	FALSE	FALSE	TRUE	TRUE	FALSE	FALSE	FALSE	TRUE	4
P21P32	FALSE	TRUE	FALSE	FALSE	TRUE	TRUE	FALSE	FALSE	FALSE	TRUE	4
P26P37	FALSE	TRUE	FALSE	TRUE	FALSE	TRUE	FALSE	FALSE	FALSE	TRUE	4
P20P54	FALSE	TRUE	TRUE	FALSE	TRUE	FALSE	FALSE	FALSE	FALSE	TRUE	4
P9P15	FALSE	TRUE	TRUE	FALSE	TRUE	FALSE	FALSE	FALSE	FALSE	TRUE	4
P2P48	FALSE	TRUE	FALSE	FALSE	TRUE	TRUE	FALSE	FALSE	FALSE	TRUE	4
P2P12	FALSE	TRUE	TRUE	FALSE	TRUE	TRUE	FALSE	FALSE	FALSE	FALSE	4
P9	FALSE	TRUE	TRUE	FALSE	FALSE	FALSE	TRUE	FALSE	FALSE	TRUE	4
P46	FALSE	TRUE	TRUE	FALSE	FALSE	TRUE	TRUE	FALSE	FALSE	FALSE	4
P38P42	FALSE	TRUE	TRUE	FALSE	TRUE	FALSE	FALSE	FALSE	FALSE	TRUE	4
P19P30	FALSE	TRUE	TRUE	FALSE	TRUE	FALSE	FALSE	FALSE	FALSE	TRUE	4
P14P18	FALSE	TRUE	FALSE	FALSE	TRUE	TRUE	FALSE	FALSE	FALSE	TRUE	4
P23	FALSE	TRUE	FALSE	FALSE	FALSE	TRUE	TRUE	FALSE	FALSE	TRUE	4
P6P32	FALSE	TRUE	TRUE	FALSE	FALSE	TRUE	FALSE	FALSE	FALSE	TRUE	4
P14P48	FALSE	TRUE	FALSE	FALSE	FALSE	TRUE	FALSE	FALSE	TRUE	TRUE	4
P1P3	FALSE	TRUE	TRUE	FALSE	FALSE	TRUE	FALSE	FALSE	FALSE	TRUE	4
P33	FALSE	TRUE	FALSE	FALSE	FALSE	TRUE	TRUE	FALSE	FALSE	TRUE	4
P21	FALSE	TRUE	FALSE	TRUE	FALSE	TRUE	FALSE	FALSE	FALSE	TRUE	4
P14P17	FALSE	TRUE	FALSE	FALSE	FALSE	TRUE	FALSE	FALSE	TRUE	TRUE	4
P12P37	FALSE	TRUE	TRUE	FALSE	TRUE	TRUE	FALSE	FALSE	FALSE	FALSE	4
P10P53	FALSE	TRUE	FALSE	FALSE	TRUE	TRUE	FALSE	FALSE	FALSE	TRUE	4
P7P18	FALSE	TRUE	FALSE	FALSE	TRUE	TRUE	FALSE	FALSE	FALSE	TRUE	4
P17P37	FALSE	TRUE	FALSE	FALSE	TRUE	TRUE	FALSE	FALSE	FALSE	TRUE	4
P49P52	FALSE	FALSE	TRUE	FALSE	TRUE	TRUE	FALSE	FALSE	FALSE	TRUE	4
P40	TRUE	FALSE	FALSE	FALSE	TRUE	FALSE	TRUE	FALSE	FALSE	FALSE	3
P36P51	TRUE	FALSE	FALSE	FALSE	TRUE	FALSE	FALSE	FALSE	FALSE	TRUE	3
P39P48	TRUE	TRUE	FALSE	FALSE	FALSE	FALSE	FALSE	FALSE	FALSE	TRUE	3
P45	TRUE	TRUE	FALSE	FALSE	TRUE	FALSE	FALSE	FALSE	FALSE	FALSE	3
P14	TRUE	FALSE	FALSE	FALSE	FALSE	FALSE	TRUE	FALSE	FALSE	TRUE	3
P44	TRUE	FALSE	FALSE	FALSE	FALSE	FALSE	FALSE	TRUE	FALSE	TRUE	3
P19	TRUE	TRUE	FALSE	FALSE	FALSE	FALSE	FALSE	FALSE	FALSE	TRUE	3
P36P37	FALSE	TRUE	TRUE	TRUE	FALSE	FALSE	FALSE	FALSE	FALSE	FALSE	3
P12P36	FALSE	TRUE	FALSE	FALSE	TRUE	FALSE	FALSE	FALSE	FALSE	TRUE	3
P15P53	FALSE	TRUE	TRUE	FALSE	FALSE	FALSE	FALSE	FALSE	FALSE	TRUE	3
P8P22	FALSE	TRUE	FALSE	FALSE	TRUE	FALSE	FALSE	TRUE	FALSE	FALSE	3
P36P53	FALSE	TRUE	FALSE	FALSE	FALSE	TRUE	FALSE	FALSE	FALSE	TRUE	3
P32	FALSE	TRUE	FALSE	FALSE	TRUE	FALSE	TRUE	FALSE	FALSE	FALSE	3
P30P50	FALSE	TRUE	FALSE	FALSE	TRUE	FALSE	FALSE	FALSE	FALSE	TRUE	3
P26P32	FALSE	TRUE	TRUE	FALSE	FALSE	FALSE	FALSE	FALSE	FALSE	TRUE	3
P14P27	FALSE	TRUE	TRUE	FALSE	FALSE	FALSE	FALSE	FALSE	FALSE	TRUE	3
P34P42	FALSE	TRUE	FALSE	TRUE	FALSE	FALSE	FALSE	FALSE	FALSE	TRUE	3
P44P45	FALSE	TRUE	FALSE	FALSE	TRUE	FALSE	FALSE	FALSE	TRUE	FALSE	3
P41P50	FALSE	TRUE	FALSE	FALSE	TRUE	FALSE	FALSE	FALSE	FALSE	TRUE	3
P9P43	FALSE	TRUE	TRUE	FALSE	FALSE	FALSE	FALSE	FALSE	FALSE	TRUE	3
P6P26	FALSE	TRUE	FALSE	FALSE	FALSE	TRUE	FALSE	FALSE	FALSE	TRUE	3
P2P15	FALSE	TRUE	FALSE	FALSE	FALSE	TRUE	FALSE	FALSE	FALSE	TRUE	3
P46P52	FALSE	TRUE	FALSE	FALSE	TRUE	TRUE	FALSE	FALSE	FALSE	FALSE	3
P43P44	FALSE	TRUE	FALSE	TRUE	FALSE	FALSE	FALSE	FALSE	FALSE	TRUE	3
P10P54	FALSE	TRUE	FALSE	FALSE	FALSE	TRUE	FALSE	FALSE	FALSE	TRUE	3
P1P5	FALSE	TRUE	FALSE	FALSE	FALSE	TRUE	FALSE	FALSE	FALSE	TRUE	3
P9P40	FALSE	TRUE	FALSE	FALSE	TRUE	TRUE	FALSE	FALSE	FALSE	FALSE	3
P12P31	FALSE	TRUE	FALSE	FALSE	TRUE	TRUE	FALSE	FALSE	FALSE	FALSE	3
P40P42	FALSE	TRUE	TRUE	FALSE	FALSE	FALSE	FALSE	FALSE	FALSE	TRUE	3
P13P36	FALSE	TRUE	FALSE	TRUE	FALSE	FALSE	FALSE	FALSE	FALSE	TRUE	3
P8P50	FALSE	TRUE	FALSE	FALSE	TRUE	TRUE	FALSE	FALSE	FALSE	FALSE	3
P20P51	FALSE	TRUE	FALSE	FALSE	TRUE	FALSE	FALSE	FALSE	FALSE	TRUE	3
P15P23	FALSE	TRUE	FALSE	FALSE	FALSE	TRUE	FALSE	FALSE	FALSE	TRUE	3
P6P8	FALSE	TRUE	FALSE	FALSE	FALSE	FALSE	FALSE	FALSE	TRUE	TRUE	3
P22P33	FALSE	TRUE	FALSE	FALSE	FALSE	TRUE	FALSE	FALSE	FALSE	TRUE	3
P19P27	FALSE	TRUE	FALSE	FALSE	TRUE	FALSE	FALSE	FALSE	FALSE	TRUE	3
P26P38	FALSE	TRUE	FALSE	TRUE	FALSE	TRUE	FALSE	FALSE	FALSE	FALSE	3
P42	FALSE	TRUE	FALSE	FALSE	TRUE	FALSE	TRUE	FALSE	FALSE	FALSE	3
P53P54	FALSE	TRUE	FALSE	FALSE	TRUE	FALSE	FALSE	FALSE	FALSE	TRUE	3
P38P40	FALSE	TRUE	FALSE	FALSE	FALSE	TRUE	FALSE	FALSE	FALSE	TRUE	3
P6P10	FALSE	TRUE	FALSE	FALSE	FALSE	TRUE	FALSE	FALSE	FALSE	TRUE	3
P19P38	FALSE	TRUE	FALSE	FALSE	FALSE	TRUE	FALSE	FALSE	FALSE	TRUE	3
P19P40	FALSE	TRUE	FALSE	FALSE	FALSE	TRUE	FALSE	FALSE	FALSE	TRUE	3
P5P19	FALSE	TRUE	FALSE	FALSE	FALSE	TRUE	FALSE	FALSE	FALSE	TRUE	3
P18P53	FALSE	TRUE	FALSE	TRUE	TRUE	FALSE	FALSE	FALSE	FALSE	FALSE	3
P12P39	FALSE	TRUE	FALSE	FALSE	FALSE	TRUE	FALSE	FALSE	FALSE	TRUE	3
P5P14	FALSE	TRUE	FALSE	FALSE	TRUE	FALSE	FALSE	FALSE	FALSE	TRUE	3
P22P26	FALSE	TRUE	FALSE	TRUE	FALSE	FALSE	FALSE	FALSE	FALSE	TRUE	3
P18P52	FALSE	TRUE	FALSE	FALSE	FALSE	TRUE	FALSE	FALSE	FALSE	TRUE	3
P23P31	FALSE	TRUE	FALSE	FALSE	FALSE	TRUE	FALSE	FALSE	FALSE	TRUE	3
P19P54	FALSE	TRUE	FALSE	FALSE	FALSE	TRUE	FALSE	FALSE	FALSE	TRUE	3
P15P35	FALSE	TRUE	FALSE	FALSE	FALSE	TRUE	FALSE	FALSE	FALSE	TRUE	3
P12P53	FALSE	TRUE	FALSE	FALSE	FALSE	TRUE	FALSE	FALSE	FALSE	TRUE	3
P14P36	FALSE	TRUE	FALSE	FALSE	TRUE	FALSE	FALSE	FALSE	FALSE	TRUE	3
P42P52	FALSE	TRUE	FALSE	FALSE	TRUE	FALSE	FALSE	FALSE	FALSE	TRUE	3
P19P29	FALSE	TRUE	FALSE	FALSE	FALSE	TRUE	FALSE	FALSE	FALSE	TRUE	3
P21P54	FALSE	TRUE	FALSE	FALSE	FALSE	TRUE	FALSE	FALSE	FALSE	TRUE	3
P22P53	FALSE	TRUE	FALSE	FALSE	FALSE	TRUE	FALSE	FALSE	FALSE	TRUE	3
P18P31	FALSE	TRUE	FALSE	FALSE	TRUE	TRUE	FALSE	FALSE	FALSE	FALSE	3
P6P30	FALSE	TRUE	FALSE	FALSE	FALSE	FALSE	FALSE	FALSE	TRUE	TRUE	3
P29P54	FALSE	TRUE	FALSE	FALSE	FALSE	TRUE	FALSE	FALSE	FALSE	TRUE	3
P14P54	FALSE	TRUE	FALSE	FALSE	FALSE	TRUE	FALSE	FALSE	FALSE	TRUE	3
P15P39	FALSE	TRUE	FALSE	FALSE	TRUE	FALSE	FALSE	FALSE	FALSE	TRUE	3
P10P22	FALSE	TRUE	FALSE	FALSE	FALSE	TRUE	FALSE	FALSE	FALSE	TRUE	3
P10P51	FALSE	TRUE	FALSE	FALSE	FALSE	TRUE	FALSE	FALSE	FALSE	TRUE	3
P6	FALSE	TRUE	FALSE	FALSE	FALSE	TRUE	FALSE	FALSE	FALSE	TRUE	3
P6P15	FALSE	TRUE	FALSE	FALSE	FALSE	TRUE	FALSE	FALSE	FALSE	TRUE	3
P9P24	FALSE	TRUE	FALSE	FALSE	FALSE	TRUE	FALSE	FALSE	FALSE	TRUE	3
P8P51	FALSE	TRUE	FALSE	FALSE	FALSE	TRUE	FALSE	FALSE	FALSE	TRUE	3
P21P27	FALSE	TRUE	FALSE	FALSE	FALSE	TRUE	FALSE	FALSE	FALSE	TRUE	3
P12P33	FALSE	TRUE	FALSE	FALSE	FALSE	TRUE	FALSE	FALSE	FALSE	TRUE	3
P13P31	FALSE	TRUE	FALSE	FALSE	FALSE	TRUE	FALSE	FALSE	FALSE	TRUE	3
P35P51	FALSE	TRUE	FALSE	TRUE	FALSE	FALSE	FALSE	FALSE	FALSE	TRUE	3
P10P12	FALSE	TRUE	FALSE	FALSE	FALSE	TRUE	FALSE	FALSE	FALSE	TRUE	3
P16P41	FALSE	TRUE	FALSE	FALSE	TRUE	TRUE	FALSE	FALSE	FALSE	FALSE	3
P36P54	FALSE	TRUE	TRUE	TRUE	FALSE	FALSE	FALSE	FALSE	FALSE	FALSE	3
P19P31	FALSE	TRUE	FALSE	FALSE	TRUE	TRUE	FALSE	FALSE	FALSE	FALSE	3
P18P21	FALSE	TRUE	FALSE	FALSE	FALSE	TRUE	FALSE	FALSE	FALSE	TRUE	3
P3P14	FALSE	TRUE	FALSE	FALSE	FALSE	TRUE	FALSE	FALSE	FALSE	TRUE	3
P6P27	FALSE	TRUE	FALSE	FALSE	FALSE	TRUE	FALSE	FALSE	FALSE	TRUE	3
P31P37	FALSE	TRUE	FALSE	FALSE	FALSE	TRUE	FALSE	FALSE	FALSE	TRUE	3
P7P51	FALSE	TRUE	FALSE	FALSE	FALSE	TRUE	FALSE	FALSE	FALSE	TRUE	3
P17P22	FALSE	TRUE	FALSE	FALSE	FALSE	TRUE	FALSE	FALSE	FALSE	TRUE	3
P21P22	FALSE	TRUE	FALSE	FALSE	FALSE	TRUE	FALSE	FALSE	FALSE	TRUE	3
P14P39	FALSE	TRUE	FALSE	FALSE	FALSE	TRUE	FALSE	FALSE	FALSE	TRUE	3
P6P7	FALSE	TRUE	FALSE	FALSE	FALSE	TRUE	FALSE	FALSE	FALSE	TRUE	3
P16P25	FALSE	TRUE	FALSE	FALSE	FALSE	TRUE	FALSE	FALSE	FALSE	TRUE	3
P20P31	FALSE	TRUE	FALSE	FALSE	FALSE	TRUE	FALSE	FALSE	FALSE	TRUE	3
P26P36	FALSE	TRUE	TRUE	FALSE	FALSE	TRUE	FALSE	FALSE	FALSE	FALSE	3
P18P48	FALSE	TRUE	FALSE	FALSE	FALSE	TRUE	FALSE	FALSE	FALSE	TRUE	3
P21P38	FALSE	TRUE	FALSE	FALSE	FALSE	TRUE	FALSE	FALSE	FALSE	TRUE	3
P36P52	FALSE	TRUE	FALSE	FALSE	FALSE	TRUE	FALSE	FALSE	FALSE	TRUE	3
P25P31	FALSE	TRUE	FALSE	FALSE	FALSE	TRUE	FALSE	FALSE	FALSE	TRUE	3
P12P51	FALSE	TRUE	FALSE	FALSE	FALSE	TRUE	FALSE	FALSE	FALSE	TRUE	3
P31P38	FALSE	TRUE	FALSE	FALSE	FALSE	TRUE	FALSE	FALSE	FALSE	TRUE	3
P51	FALSE	TRUE	FALSE	FALSE	TRUE	FALSE	FALSE	FALSE	FALSE	TRUE	3
P12P48	FALSE	FALSE	TRUE	FALSE	FALSE	TRUE	FALSE	FALSE	FALSE	TRUE	3
P14P28	FALSE	FALSE	TRUE	FALSE	FALSE	TRUE	FALSE	FALSE	FALSE	TRUE	3
P31P41	FALSE	FALSE	TRUE	FALSE	FALSE	TRUE	FALSE	FALSE	FALSE	TRUE	3
P15P36	FALSE	FALSE	TRUE	FALSE	FALSE	TRUE	FALSE	FALSE	FALSE	TRUE	3
P31P33	FALSE	FALSE	FALSE	TRUE	FALSE	TRUE	FALSE	FALSE	FALSE	TRUE	3
P20P28	FALSE	FALSE	FALSE	TRUE	FALSE	TRUE	FALSE	FALSE	FALSE	TRUE	3
P12P17	FALSE	FALSE	FALSE	FALSE	TRUE	TRUE	FALSE	FALSE	FALSE	TRUE	3
P25P54	FALSE	FALSE	FALSE	FALSE	TRUE	TRUE	FALSE	FALSE	FALSE	TRUE	3
P10P31	FALSE	FALSE	FALSE	FALSE	TRUE	TRUE	FALSE	FALSE	FALSE	TRUE	3
P10P15	FALSE	FALSE	FALSE	FALSE	TRUE	TRUE	FALSE	FALSE	FALSE	TRUE	3
P32P48	FALSE	FALSE	FALSE	FALSE	TRUE	TRUE	FALSE	FALSE	FALSE	TRUE	3
P7P54	FALSE	FALSE	FALSE	FALSE	TRUE	TRUE	FALSE	FALSE	FALSE	TRUE	3
P11	FALSE	FALSE	FALSE	FALSE	TRUE	FALSE	TRUE	FALSE	FALSE	TRUE	3
P8P30	FALSE	FALSE	FALSE	FALSE	TRUE	TRUE	FALSE	FALSE	FALSE	TRUE	3
P45P47	FALSE	FALSE	FALSE	FALSE	TRUE	TRUE	FALSE	FALSE	FALSE	TRUE	3
P30	FALSE	FALSE	FALSE	FALSE	TRUE	TRUE	TRUE	FALSE	FALSE	FALSE	3
P4P54	FALSE	FALSE	FALSE	FALSE	TRUE	TRUE	FALSE	FALSE	FALSE	TRUE	3
P4P14	FALSE	FALSE	FALSE	FALSE	TRUE	TRUE	FALSE	FALSE	FALSE	TRUE	3
P9P23	FALSE	FALSE	FALSE	FALSE	FALSE	TRUE	FALSE	TRUE	FALSE	TRUE	3
P20P41	FALSE	FALSE	FALSE	FALSE	FALSE	TRUE	FALSE	TRUE	FALSE	TRUE	3
P52	FALSE	FALSE	FALSE	FALSE	FALSE	TRUE	TRUE	FALSE	FALSE	TRUE	3
P15	FALSE	FALSE	FALSE	FALSE	FALSE	TRUE	TRUE	FALSE	FALSE	TRUE	3
P16	FALSE	FALSE	FALSE	FALSE	FALSE	TRUE	TRUE	FALSE	FALSE	TRUE	3
P10P37	FALSE	FALSE	FALSE	FALSE	FALSE	TRUE	FALSE	FALSE	TRUE	TRUE	3
P4P38	FALSE	FALSE	FALSE	FALSE	FALSE	TRUE	FALSE	TRUE	FALSE	TRUE	3
P27P48	TRUE	FALSE	FALSE	FALSE	FALSE	TRUE	FALSE	FALSE	FALSE	FALSE	2
P46P49	TRUE	FALSE	FALSE	FALSE	FALSE	FALSE	FALSE	FALSE	FALSE	TRUE	2
P38P41	TRUE	FALSE	FALSE	FALSE	FALSE	FALSE	FALSE	FALSE	FALSE	TRUE	2
P21P35	FALSE	TRUE	FALSE	FALSE	FALSE	FALSE	FALSE	FALSE	FALSE	TRUE	2
P49	FALSE	TRUE	FALSE	FALSE	FALSE	FALSE	TRUE	FALSE	FALSE	FALSE	2
P17P40	FALSE	TRUE	FALSE	FALSE	FALSE	TRUE	FALSE	FALSE	FALSE	FALSE	2
P17P36	FALSE	TRUE	FALSE	FALSE	TRUE	FALSE	FALSE	FALSE	FALSE	FALSE	2
P47	FALSE	TRUE	FALSE	FALSE	FALSE	FALSE	FALSE	TRUE	FALSE	FALSE	2
P9P36	FALSE	TRUE	FALSE	FALSE	FALSE	FALSE	FALSE	FALSE	FALSE	TRUE	2
P14P52	FALSE	TRUE	TRUE	FALSE	FALSE	FALSE	FALSE	FALSE	FALSE	FALSE	2
P19P24	FALSE	TRUE	FALSE	FALSE	FALSE	TRUE	FALSE	FALSE	FALSE	FALSE	2
P9P14	FALSE	TRUE	FALSE	FALSE	FALSE	FALSE	FALSE	FALSE	FALSE	TRUE	2
P19P32	FALSE	TRUE	FALSE	FALSE	TRUE	FALSE	FALSE	FALSE	FALSE	FALSE	2
P29P50	FALSE	TRUE	FALSE	FALSE	FALSE	FALSE	FALSE	FALSE	FALSE	TRUE	2
P18P54	FALSE	TRUE	FALSE	FALSE	FALSE	FALSE	FALSE	FALSE	FALSE	TRUE	2
P12	FALSE	TRUE	FALSE	FALSE	FALSE	FALSE	FALSE	FALSE	FALSE	TRUE	2
P10P11	FALSE	TRUE	FALSE	FALSE	FALSE	FALSE	FALSE	FALSE	FALSE	TRUE	2
P37P40	FALSE	TRUE	FALSE	FALSE	FALSE	TRUE	FALSE	FALSE	FALSE	FALSE	2
P1P2	FALSE	TRUE	FALSE	FALSE	FALSE	FALSE	FALSE	FALSE	FALSE	TRUE	2
P23P25	FALSE	TRUE	FALSE	FALSE	FALSE	FALSE	FALSE	FALSE	FALSE	TRUE	2
P42P45	FALSE	TRUE	FALSE	FALSE	FALSE	FALSE	FALSE	FALSE	FALSE	TRUE	2
P22P31	FALSE	TRUE	FALSE	FALSE	FALSE	FALSE	FALSE	FALSE	FALSE	TRUE	2
P22P36	FALSE	TRUE	FALSE	FALSE	FALSE	FALSE	FALSE	FALSE	FALSE	TRUE	2
P1P16	FALSE	TRUE	FALSE	FALSE	FALSE	FALSE	FALSE	FALSE	TRUE	FALSE	2
P18P23	FALSE	TRUE	FALSE	FALSE	FALSE	FALSE	FALSE	FALSE	FALSE	TRUE	2
P11P48	FALSE	TRUE	FALSE	FALSE	FALSE	TRUE	FALSE	FALSE	FALSE	FALSE	2
P47P48	FALSE	TRUE	FALSE	FALSE	FALSE	TRUE	FALSE	FALSE	FALSE	FALSE	2
P17P54	FALSE	TRUE	TRUE	FALSE	FALSE	FALSE	FALSE	FALSE	FALSE	FALSE	2
P4P15	FALSE	TRUE	FALSE	FALSE	FALSE	TRUE	FALSE	FALSE	FALSE	FALSE	2
P14P37	FALSE	TRUE	FALSE	FALSE	FALSE	FALSE	FALSE	FALSE	FALSE	TRUE	2
P29P40	FALSE	TRUE	FALSE	FALSE	TRUE	FALSE	FALSE	FALSE	FALSE	FALSE	2
P12P38	FALSE	TRUE	FALSE	FALSE	FALSE	FALSE	FALSE	FALSE	FALSE	TRUE	2
P24P38	FALSE	TRUE	FALSE	FALSE	FALSE	FALSE	FALSE	FALSE	FALSE	TRUE	2
P15P20	FALSE	TRUE	FALSE	FALSE	FALSE	TRUE	FALSE	FALSE	FALSE	FALSE	2
P33P41	FALSE	TRUE	FALSE	FALSE	FALSE	FALSE	FALSE	FALSE	FALSE	TRUE	2
P19P21	FALSE	TRUE	FALSE	FALSE	TRUE	FALSE	FALSE	FALSE	FALSE	FALSE	2
P6P36	FALSE	TRUE	FALSE	FALSE	FALSE	FALSE	FALSE	FALSE	FALSE	TRUE	2
P22P32	FALSE	TRUE	FALSE	FALSE	FALSE	FALSE	FALSE	FALSE	FALSE	TRUE	2
P6P48	FALSE	TRUE	FALSE	FALSE	FALSE	TRUE	FALSE	FALSE	FALSE	FALSE	2
P19P35	FALSE	TRUE	FALSE	FALSE	FALSE	TRUE	FALSE	FALSE	FALSE	FALSE	2
P22P48	FALSE	TRUE	FALSE	FALSE	FALSE	TRUE	FALSE	FALSE	FALSE	FALSE	2
P41P47	FALSE	TRUE	FALSE	FALSE	FALSE	FALSE	FALSE	FALSE	FALSE	TRUE	2
P8P15	FALSE	TRUE	FALSE	FALSE	FALSE	FALSE	FALSE	FALSE	FALSE	TRUE	2
P21P24	FALSE	TRUE	FALSE	FALSE	FALSE	FALSE	FALSE	FALSE	FALSE	TRUE	2
P8	FALSE	TRUE	FALSE	FALSE	FALSE	FALSE	TRUE	FALSE	FALSE	FALSE	2
P38P54	FALSE	TRUE	FALSE	FALSE	FALSE	TRUE	FALSE	FALSE	FALSE	FALSE	2
P18P39	FALSE	TRUE	FALSE	FALSE	FALSE	FALSE	FALSE	FALSE	FALSE	TRUE	2
P15P21	FALSE	TRUE	FALSE	FALSE	FALSE	FALSE	FALSE	FALSE	FALSE	TRUE	2
P10P48	FALSE	TRUE	FALSE	FALSE	TRUE	FALSE	FALSE	FALSE	FALSE	FALSE	2
P41	FALSE	TRUE	FALSE	FALSE	FALSE	FALSE	TRUE	FALSE	FALSE	FALSE	2
P18P41	FALSE	TRUE	FALSE	FALSE	FALSE	FALSE	FALSE	FALSE	FALSE	TRUE	2
P7P15	FALSE	TRUE	FALSE	FALSE	FALSE	TRUE	FALSE	FALSE	FALSE	FALSE	2
P22	FALSE	TRUE	FALSE	FALSE	FALSE	FALSE	TRUE	FALSE	FALSE	FALSE	2
P6P38	FALSE	TRUE	FALSE	FALSE	FALSE	FALSE	FALSE	FALSE	FALSE	TRUE	2
P16P54	FALSE	TRUE	FALSE	TRUE	FALSE	FALSE	FALSE	FALSE	FALSE	FALSE	2
P10P13	FALSE	TRUE	FALSE	FALSE	FALSE	FALSE	FALSE	FALSE	FALSE	TRUE	2
P35P40	FALSE	TRUE	FALSE	FALSE	FALSE	TRUE	FALSE	FALSE	FALSE	FALSE	2
P17P23	FALSE	TRUE	FALSE	FALSE	FALSE	FALSE	FALSE	FALSE	FALSE	TRUE	2
P3	FALSE	TRUE	FALSE	FALSE	FALSE	FALSE	FALSE	FALSE	FALSE	TRUE	2
P22P54	FALSE	TRUE	FALSE	FALSE	FALSE	TRUE	FALSE	FALSE	FALSE	FALSE	2
P20P35	FALSE	TRUE	FALSE	FALSE	FALSE	TRUE	FALSE	FALSE	FALSE	FALSE	2
P1	FALSE	TRUE	FALSE	FALSE	FALSE	FALSE	FALSE	FALSE	FALSE	TRUE	2
P17P20	FALSE	TRUE	FALSE	FALSE	FALSE	FALSE	FALSE	FALSE	FALSE	TRUE	2
P15P52	FALSE	TRUE	FALSE	FALSE	FALSE	FALSE	FALSE	FALSE	FALSE	TRUE	2
P36P48	FALSE	TRUE	FALSE	FALSE	FALSE	FALSE	FALSE	FALSE	FALSE	TRUE	2
P15P54	FALSE	TRUE	FALSE	FALSE	FALSE	FALSE	FALSE	FALSE	FALSE	TRUE	2
P6P22	FALSE	TRUE	FALSE	FALSE	FALSE	FALSE	FALSE	FALSE	FALSE	TRUE	2
P8P41	FALSE	TRUE	FALSE	FALSE	FALSE	FALSE	FALSE	FALSE	FALSE	TRUE	2
P14P16	FALSE	TRUE	FALSE	FALSE	FALSE	TRUE	FALSE	FALSE	FALSE	FALSE	2
P18P33	FALSE	TRUE	FALSE	FALSE	FALSE	TRUE	FALSE	FALSE	FALSE	FALSE	2
P33P37	FALSE	TRUE	FALSE	FALSE	FALSE	FALSE	FALSE	FALSE	FALSE	TRUE	2
P10P23	FALSE	TRUE	FALSE	FALSE	FALSE	FALSE	FALSE	FALSE	FALSE	TRUE	2
P20P25	FALSE	TRUE	FALSE	FALSE	FALSE	FALSE	FALSE	FALSE	FALSE	TRUE	2
P9P12	FALSE	TRUE	FALSE	FALSE	FALSE	FALSE	FALSE	FALSE	FALSE	TRUE	2
P15P16	FALSE	TRUE	FALSE	FALSE	FALSE	FALSE	FALSE	FALSE	FALSE	TRUE	2
P30P33	FALSE	TRUE	FALSE	FALSE	FALSE	FALSE	FALSE	FALSE	FALSE	TRUE	2
P44P52	FALSE	TRUE	FALSE	FALSE	FALSE	FALSE	FALSE	FALSE	FALSE	TRUE	2
P16P21	FALSE	TRUE	FALSE	FALSE	FALSE	FALSE	FALSE	FALSE	FALSE	TRUE	2
P10P39	FALSE	TRUE	FALSE	FALSE	FALSE	TRUE	FALSE	FALSE	FALSE	FALSE	2
P17P35	FALSE	TRUE	FALSE	FALSE	FALSE	FALSE	FALSE	FALSE	FALSE	TRUE	2
P6P16	FALSE	TRUE	FALSE	FALSE	FALSE	FALSE	FALSE	FALSE	FALSE	TRUE	2
P30P54	FALSE	TRUE	FALSE	FALSE	FALSE	FALSE	FALSE	FALSE	FALSE	TRUE	2
P26P54	FALSE	TRUE	FALSE	FALSE	FALSE	FALSE	FALSE	FALSE	FALSE	TRUE	2
P18P38	FALSE	TRUE	FALSE	FALSE	FALSE	FALSE	FALSE	FALSE	FALSE	TRUE	2
P19P51	FALSE	TRUE	FALSE	FALSE	FALSE	TRUE	FALSE	FALSE	FALSE	FALSE	2
P23P29	FALSE	TRUE	FALSE	FALSE	FALSE	FALSE	FALSE	FALSE	FALSE	TRUE	2
P10P41	FALSE	TRUE	FALSE	FALSE	TRUE	FALSE	FALSE	FALSE	FALSE	FALSE	2
P24P54	FALSE	TRUE	FALSE	FALSE	FALSE	FALSE	FALSE	FALSE	FALSE	TRUE	2
P37P38	FALSE	TRUE	FALSE	FALSE	FALSE	FALSE	FALSE	FALSE	FALSE	TRUE	2
P9P48	FALSE	TRUE	FALSE	FALSE	FALSE	TRUE	FALSE	FALSE	FALSE	FALSE	2
P12P41	FALSE	TRUE	FALSE	FALSE	FALSE	FALSE	FALSE	FALSE	FALSE	TRUE	2
P23P26	FALSE	TRUE	FALSE	FALSE	FALSE	FALSE	FALSE	FALSE	FALSE	TRUE	2
P16P22	FALSE	TRUE	FALSE	FALSE	FALSE	FALSE	FALSE	FALSE	FALSE	TRUE	2
P21P26	FALSE	TRUE	FALSE	FALSE	FALSE	FALSE	FALSE	FALSE	FALSE	TRUE	2
P19P25	FALSE	TRUE	FALSE	FALSE	FALSE	FALSE	FALSE	FALSE	FALSE	TRUE	2
P27P51	FALSE	TRUE	FALSE	FALSE	FALSE	FALSE	FALSE	FALSE	FALSE	TRUE	2
P10P21	FALSE	TRUE	FALSE	FALSE	FALSE	FALSE	FALSE	FALSE	FALSE	TRUE	2
P12P18	FALSE	TRUE	FALSE	FALSE	FALSE	TRUE	FALSE	FALSE	FALSE	FALSE	2
P22P23	FALSE	TRUE	FALSE	FALSE	FALSE	FALSE	FALSE	FALSE	FALSE	TRUE	2
P39P41	FALSE	TRUE	FALSE	FALSE	FALSE	TRUE	FALSE	FALSE	FALSE	FALSE	2
P18P29	FALSE	TRUE	FALSE	FALSE	FALSE	FALSE	FALSE	FALSE	FALSE	TRUE	2
P16P51	FALSE	TRUE	FALSE	FALSE	FALSE	FALSE	FALSE	FALSE	FALSE	TRUE	2
P37P48	FALSE	TRUE	FALSE	FALSE	FALSE	TRUE	FALSE	FALSE	FALSE	FALSE	2
P16P27	FALSE	TRUE	FALSE	FALSE	FALSE	FALSE	FALSE	FALSE	FALSE	TRUE	2
P6P24	FALSE	TRUE	FALSE	FALSE	FALSE	FALSE	FALSE	FALSE	FALSE	TRUE	2
P13P39	FALSE	TRUE	FALSE	FALSE	FALSE	FALSE	FALSE	FALSE	FALSE	TRUE	2
P29P39	FALSE	TRUE	FALSE	FALSE	FALSE	FALSE	FALSE	FALSE	FALSE	TRUE	2
P9P19	FALSE	TRUE	FALSE	FALSE	FALSE	FALSE	FALSE	FALSE	FALSE	TRUE	2
P31P52	FALSE	TRUE	FALSE	FALSE	FALSE	FALSE	FALSE	FALSE	FALSE	TRUE	2
P39P51	FALSE	TRUE	FALSE	FALSE	FALSE	FALSE	FALSE	FALSE	FALSE	TRUE	2
P45P49	FALSE	FALSE	TRUE	FALSE	FALSE	FALSE	FALSE	FALSE	FALSE	TRUE	2
P9P10	FALSE	FALSE	TRUE	FALSE	TRUE	FALSE	FALSE	FALSE	FALSE	FALSE	2
P19P20	FALSE	FALSE	TRUE	FALSE	FALSE	FALSE	FALSE	FALSE	FALSE	TRUE	2
P38P44	FALSE	FALSE	TRUE	FALSE	FALSE	FALSE	FALSE	FALSE	FALSE	TRUE	2
P43	FALSE	FALSE	TRUE	FALSE	TRUE	FALSE	FALSE	FALSE	FALSE	FALSE	2
P15P38	FALSE	FALSE	TRUE	FALSE	FALSE	FALSE	FALSE	FALSE	FALSE	TRUE	2
P10P18	FALSE	FALSE	TRUE	FALSE	FALSE	FALSE	FALSE	TRUE	FALSE	FALSE	2
P26P48	FALSE	FALSE	TRUE	FALSE	FALSE	TRUE	FALSE	FALSE	FALSE	FALSE	2
P23P54	FALSE	FALSE	TRUE	FALSE	FALSE	FALSE	FALSE	FALSE	FALSE	TRUE	2
P12P32	FALSE	FALSE	TRUE	FALSE	TRUE	FALSE	FALSE	FALSE	FALSE	FALSE	2
P22P41	FALSE	FALSE	FALSE	TRUE	FALSE	FALSE	FALSE	FALSE	FALSE	TRUE	2
P33P36	FALSE	FALSE	FALSE	TRUE	FALSE	TRUE	FALSE	FALSE	FALSE	FALSE	2
P30P51	FALSE	FALSE	FALSE	TRUE	FALSE	FALSE	FALSE	FALSE	FALSE	TRUE	2
P27P29	FALSE	FALSE	FALSE	TRUE	FALSE	FALSE	FALSE	FALSE	FALSE	TRUE	2
P29P30	FALSE	FALSE	FALSE	TRUE	FALSE	TRUE	FALSE	FALSE	FALSE	FALSE	2
P28P38	FALSE	FALSE	FALSE	TRUE	FALSE	FALSE	FALSE	FALSE	FALSE	TRUE	2
P31P32	FALSE	FALSE	FALSE	TRUE	FALSE	TRUE	FALSE	FALSE	FALSE	FALSE	2
P18P30	FALSE	FALSE	FALSE	FALSE	TRUE	FALSE	FALSE	FALSE	FALSE	TRUE	2
P47P49	FALSE	FALSE	FALSE	FALSE	TRUE	FALSE	FALSE	FALSE	FALSE	TRUE	2
P50P53	FALSE	FALSE	FALSE	FALSE	TRUE	TRUE	FALSE	FALSE	FALSE	FALSE	2
P3P4	FALSE	FALSE	FALSE	FALSE	TRUE	FALSE	FALSE	FALSE	FALSE	TRUE	2
P17P18	FALSE	FALSE	FALSE	FALSE	TRUE	FALSE	FALSE	FALSE	FALSE	TRUE	2
P14P32	FALSE	FALSE	FALSE	FALSE	TRUE	FALSE	FALSE	FALSE	FALSE	TRUE	2
P41P54	FALSE	FALSE	FALSE	FALSE	TRUE	FALSE	FALSE	FALSE	FALSE	TRUE	2
P24	FALSE	FALSE	FALSE	FALSE	TRUE	TRUE	FALSE	FALSE	FALSE	FALSE	2
P12P30	FALSE	FALSE	FALSE	FALSE	TRUE	FALSE	FALSE	FALSE	FALSE	TRUE	2
P45P52	FALSE	FALSE	FALSE	FALSE	TRUE	FALSE	FALSE	FALSE	FALSE	TRUE	2
P18	FALSE	FALSE	FALSE	FALSE	TRUE	FALSE	FALSE	FALSE	FALSE	TRUE	2
P12P15	FALSE	FALSE	FALSE	FALSE	TRUE	FALSE	FALSE	FALSE	FALSE	TRUE	2
P13P50	FALSE	FALSE	FALSE	FALSE	TRUE	TRUE	FALSE	FALSE	FALSE	FALSE	2
P9P16	FALSE	FALSE	FALSE	FALSE	TRUE	FALSE	FALSE	FALSE	FALSE	TRUE	2
P2P10	FALSE	FALSE	FALSE	FALSE	TRUE	TRUE	FALSE	FALSE	FALSE	FALSE	2
P15P48	FALSE	FALSE	FALSE	FALSE	TRUE	FALSE	FALSE	FALSE	FALSE	TRUE	2
P9P18	FALSE	FALSE	FALSE	FALSE	FALSE	TRUE	FALSE	FALSE	FALSE	TRUE	2
P9P54	FALSE	FALSE	FALSE	FALSE	FALSE	TRUE	FALSE	FALSE	FALSE	TRUE	2
P10P38	FALSE	FALSE	FALSE	FALSE	FALSE	TRUE	FALSE	FALSE	FALSE	TRUE	2
P16P26	FALSE	FALSE	FALSE	FALSE	FALSE	TRUE	FALSE	FALSE	FALSE	TRUE	2
P29P37	FALSE	FALSE	FALSE	FALSE	FALSE	TRUE	FALSE	FALSE	FALSE	TRUE	2
P29P41	FALSE	FALSE	FALSE	FALSE	FALSE	TRUE	FALSE	FALSE	FALSE	TRUE	2
P10P30	FALSE	FALSE	FALSE	FALSE	FALSE	TRUE	FALSE	FALSE	FALSE	TRUE	2
P25P38	FALSE	FALSE	FALSE	FALSE	FALSE	TRUE	FALSE	FALSE	FALSE	TRUE	2
P18P51	FALSE	FALSE	FALSE	FALSE	FALSE	TRUE	FALSE	FALSE	FALSE	TRUE	2
P22P27	FALSE	FALSE	FALSE	FALSE	FALSE	TRUE	FALSE	FALSE	FALSE	TRUE	2
P4P5	FALSE	FALSE	FALSE	FALSE	FALSE	TRUE	FALSE	FALSE	FALSE	TRUE	2
P15P17	FALSE	FALSE	FALSE	FALSE	FALSE	TRUE	FALSE	FALSE	FALSE	TRUE	2
P10P29	FALSE	FALSE	FALSE	FALSE	FALSE	TRUE	FALSE	FALSE	FALSE	TRUE	2
P17	FALSE	FALSE	FALSE	FALSE	FALSE	TRUE	FALSE	FALSE	FALSE	TRUE	2
P14P15	FALSE	FALSE	FALSE	FALSE	FALSE	TRUE	FALSE	FALSE	FALSE	TRUE	2
P21P30	FALSE	FALSE	FALSE	FALSE	FALSE	TRUE	FALSE	FALSE	FALSE	TRUE	2
P14P38	FALSE	FALSE	FALSE	FALSE	FALSE	TRUE	FALSE	FALSE	FALSE	TRUE	2
P7P48	FALSE	FALSE	FALSE	FALSE	FALSE	TRUE	FALSE	FALSE	FALSE	TRUE	2
P11P12	FALSE	FALSE	FALSE	FALSE	FALSE	TRUE	FALSE	FALSE	FALSE	TRUE	2
P16P53	FALSE	FALSE	FALSE	FALSE	FALSE	TRUE	FALSE	FALSE	FALSE	TRUE	2
P8P54	FALSE	FALSE	FALSE	FALSE	FALSE	TRUE	FALSE	FALSE	FALSE	TRUE	2
P33P54	FALSE	FALSE	FALSE	FALSE	FALSE	TRUE	FALSE	FALSE	FALSE	TRUE	2
P21P53	FALSE	FALSE	FALSE	FALSE	FALSE	TRUE	FALSE	FALSE	FALSE	TRUE	2
P7P23	FALSE	FALSE	FALSE	FALSE	FALSE	TRUE	FALSE	FALSE	FALSE	TRUE	2
P24P27	FALSE	FALSE	FALSE	FALSE	FALSE	TRUE	FALSE	FALSE	FALSE	TRUE	2
P8P37	FALSE	FALSE	FALSE	FALSE	FALSE	TRUE	FALSE	FALSE	FALSE	TRUE	2
P16P19	FALSE	FALSE	FALSE	FALSE	FALSE	TRUE	FALSE	FALSE	FALSE	TRUE	2
P22P30	FALSE	FALSE	FALSE	FALSE	FALSE	TRUE	FALSE	FALSE	FALSE	TRUE	2
P1P14	FALSE	FALSE	FALSE	FALSE	FALSE	TRUE	FALSE	FALSE	FALSE	TRUE	2
P20P38	FALSE	FALSE	FALSE	FALSE	FALSE	TRUE	FALSE	FALSE	FALSE	TRUE	2
P2P14	FALSE	FALSE	FALSE	FALSE	FALSE	TRUE	FALSE	FALSE	FALSE	TRUE	2
P6P39	FALSE	FALSE	FALSE	FALSE	FALSE	TRUE	FALSE	FALSE	FALSE	TRUE	2
P48P53	FALSE	FALSE	FALSE	FALSE	FALSE	TRUE	FALSE	FALSE	FALSE	TRUE	2
P17P28	FALSE	FALSE	FALSE	FALSE	FALSE	TRUE	FALSE	FALSE	FALSE	TRUE	2
P26P39	FALSE	FALSE	FALSE	FALSE	FALSE	TRUE	FALSE	FALSE	FALSE	TRUE	2
P30P31	FALSE	FALSE	FALSE	FALSE	FALSE	TRUE	FALSE	FALSE	FALSE	TRUE	2
P10P17	FALSE	FALSE	FALSE	FALSE	FALSE	TRUE	FALSE	TRUE	FALSE	FALSE	2
P4P16	FALSE	FALSE	FALSE	FALSE	FALSE	TRUE	FALSE	FALSE	FALSE	TRUE	2
P8P27	FALSE	FALSE	FALSE	FALSE	FALSE	TRUE	FALSE	FALSE	FALSE	TRUE	2
P10P25	FALSE	FALSE	FALSE	FALSE	FALSE	TRUE	FALSE	FALSE	FALSE	TRUE	2
P28P51	FALSE	FALSE	FALSE	FALSE	FALSE	TRUE	FALSE	FALSE	FALSE	TRUE	2
P1P54	FALSE	FALSE	FALSE	FALSE	FALSE	TRUE	FALSE	FALSE	FALSE	TRUE	2
P28P37	FALSE	FALSE	FALSE	FALSE	FALSE	TRUE	FALSE	FALSE	FALSE	TRUE	2
P8P39	FALSE	FALSE	FALSE	FALSE	FALSE	TRUE	FALSE	FALSE	FALSE	TRUE	2
P31P35	FALSE	FALSE	FALSE	FALSE	FALSE	TRUE	FALSE	FALSE	FALSE	TRUE	2
P9P11	FALSE	FALSE	FALSE	FALSE	FALSE	TRUE	FALSE	FALSE	FALSE	TRUE	2
P38P39	FALSE	FALSE	FALSE	FALSE	FALSE	TRUE	FALSE	FALSE	FALSE	TRUE	2
P30P48	FALSE	FALSE	FALSE	FALSE	FALSE	TRUE	FALSE	FALSE	FALSE	TRUE	2
P6P29	FALSE	FALSE	FALSE	FALSE	FALSE	TRUE	FALSE	FALSE	FALSE	TRUE	2
P22P24	FALSE	FALSE	FALSE	FALSE	FALSE	TRUE	FALSE	FALSE	FALSE	TRUE	2
P31P39	FALSE	FALSE	FALSE	FALSE	FALSE	TRUE	FALSE	FALSE	FALSE	TRUE	2
P8P21	FALSE	FALSE	FALSE	FALSE	FALSE	TRUE	FALSE	FALSE	FALSE	TRUE	2
P17P41	FALSE	FALSE	FALSE	FALSE	FALSE	TRUE	FALSE	FALSE	FALSE	TRUE	2
P14P33	FALSE	FALSE	FALSE	FALSE	FALSE	TRUE	FALSE	FALSE	FALSE	TRUE	2
P52P53	FALSE	FALSE	FALSE	FALSE	FALSE	TRUE	FALSE	FALSE	FALSE	TRUE	2
P12P16	FALSE	FALSE	FALSE	FALSE	FALSE	TRUE	FALSE	FALSE	FALSE	TRUE	2
P13P27	FALSE	FALSE	FALSE	FALSE	FALSE	TRUE	FALSE	FALSE	FALSE	TRUE	2
P30P39	FALSE	FALSE	FALSE	FALSE	FALSE	TRUE	FALSE	FALSE	FALSE	TRUE	2
P28P48	FALSE	FALSE	FALSE	FALSE	FALSE	TRUE	FALSE	FALSE	FALSE	TRUE	2
P7P22	FALSE	FALSE	FALSE	FALSE	FALSE	TRUE	FALSE	FALSE	FALSE	TRUE	2
P4	FALSE	FALSE	FALSE	FALSE	FALSE	TRUE	FALSE	FALSE	FALSE	TRUE	2
P12P27	FALSE	FALSE	FALSE	FALSE	FALSE	TRUE	FALSE	FALSE	FALSE	TRUE	2
P6P54	FALSE	FALSE	FALSE	FALSE	FALSE	TRUE	FALSE	FALSE	FALSE	TRUE	2
P27P37	FALSE	FALSE	FALSE	FALSE	FALSE	TRUE	FALSE	FALSE	FALSE	TRUE	2
P8P25	FALSE	FALSE	FALSE	FALSE	FALSE	TRUE	FALSE	FALSE	FALSE	TRUE	2
P7P37	FALSE	FALSE	FALSE	FALSE	FALSE	TRUE	FALSE	FALSE	FALSE	TRUE	2
P27P41	FALSE	FALSE	FALSE	FALSE	FALSE	TRUE	FALSE	FALSE	FALSE	TRUE	2
P9P31	FALSE	FALSE	FALSE	FALSE	FALSE	TRUE	FALSE	FALSE	FALSE	TRUE	2
P9P52	FALSE	FALSE	FALSE	FALSE	FALSE	TRUE	FALSE	FALSE	FALSE	TRUE	2
P25P41	FALSE	FALSE	FALSE	FALSE	FALSE	TRUE	FALSE	FALSE	FALSE	TRUE	2
P16P31	FALSE	FALSE	FALSE	FALSE	FALSE	TRUE	FALSE	FALSE	FALSE	TRUE	2
P21P48	FALSE	FALSE	FALSE	FALSE	FALSE	TRUE	FALSE	FALSE	FALSE	TRUE	2
P6P50	FALSE	FALSE	FALSE	FALSE	FALSE	TRUE	FALSE	FALSE	FALSE	TRUE	2
P9P25	FALSE	FALSE	FALSE	FALSE	FALSE	TRUE	FALSE	FALSE	FALSE	TRUE	2
P9P21	FALSE	FALSE	FALSE	FALSE	FALSE	TRUE	FALSE	FALSE	FALSE	TRUE	2
P16P30	FALSE	FALSE	FALSE	FALSE	FALSE	TRUE	FALSE	FALSE	FALSE	TRUE	2
P7P28	FALSE	FALSE	FALSE	FALSE	FALSE	TRUE	FALSE	FALSE	FALSE	TRUE	2
P10P27	FALSE	FALSE	FALSE	FALSE	FALSE	TRUE	FALSE	FALSE	FALSE	TRUE	2
P6P13	FALSE	FALSE	FALSE	FALSE	FALSE	TRUE	FALSE	FALSE	FALSE	TRUE	2
P29P36	FALSE	FALSE	FALSE	FALSE	FALSE	TRUE	FALSE	FALSE	FALSE	TRUE	2
P11P37	FALSE	FALSE	FALSE	FALSE	FALSE	TRUE	FALSE	FALSE	FALSE	TRUE	2
P21P41	FALSE	FALSE	FALSE	FALSE	FALSE	TRUE	FALSE	FALSE	FALSE	TRUE	2
P29P38	FALSE	FALSE	FALSE	FALSE	FALSE	TRUE	FALSE	FALSE	FALSE	TRUE	2
P53	FALSE	FALSE	FALSE	FALSE	FALSE	FALSE	TRUE	FALSE	FALSE	TRUE	2
P31	FALSE	FALSE	FALSE	FALSE	FALSE	FALSE	TRUE	FALSE	FALSE	TRUE	2
P38	FALSE	FALSE	FALSE	FALSE	FALSE	FALSE	TRUE	FALSE	FALSE	TRUE	2
P27	FALSE	FALSE	FALSE	FALSE	FALSE	FALSE	TRUE	FALSE	FALSE	TRUE	2
P37	FALSE	FALSE	FALSE	FALSE	FALSE	FALSE	TRUE	FALSE	FALSE	TRUE	2
P8P28	FALSE	FALSE	FALSE	FALSE	FALSE	FALSE	FALSE	TRUE	FALSE	TRUE	2
P13P41	FALSE	FALSE	FALSE	FALSE	FALSE	FALSE	FALSE	TRUE	FALSE	TRUE	2
P44P48	FALSE	FALSE	FALSE	FALSE	FALSE	FALSE	FALSE	TRUE	FALSE	TRUE	2
P38P48	FALSE	FALSE	FALSE	FALSE	FALSE	FALSE	FALSE	TRUE	FALSE	TRUE	2
P48P54	FALSE	FALSE	FALSE	FALSE	FALSE	FALSE	FALSE	TRUE	FALSE	TRUE	2
P6P31	FALSE	FALSE	FALSE	FALSE	FALSE	FALSE	FALSE	FALSE	TRUE	TRUE	2
P36P38	TRUE	FALSE	FALSE	FALSE	FALSE	FALSE	FALSE	FALSE	FALSE	FALSE	1
P32P38	FALSE	TRUE	FALSE	FALSE	FALSE	FALSE	FALSE	FALSE	FALSE	FALSE	1
P23P39	FALSE	TRUE	FALSE	FALSE	FALSE	FALSE	FALSE	FALSE	FALSE	FALSE	1
P24P36	FALSE	TRUE	FALSE	FALSE	FALSE	FALSE	FALSE	FALSE	FALSE	FALSE	1
P27P32	FALSE	TRUE	FALSE	FALSE	FALSE	FALSE	FALSE	FALSE	FALSE	FALSE	1
P19P36	FALSE	TRUE	FALSE	FALSE	FALSE	FALSE	FALSE	FALSE	FALSE	FALSE	1
P21P36	FALSE	TRUE	FALSE	FALSE	FALSE	FALSE	FALSE	FALSE	FALSE	FALSE	1
P5	FALSE	TRUE	FALSE	FALSE	FALSE	FALSE	FALSE	FALSE	FALSE	FALSE	1
P19P28	FALSE	TRUE	FALSE	FALSE	FALSE	FALSE	FALSE	FALSE	FALSE	FALSE	1
P23P38	FALSE	TRUE	FALSE	FALSE	FALSE	FALSE	FALSE	FALSE	FALSE	FALSE	1
P37P54	FALSE	TRUE	FALSE	FALSE	FALSE	FALSE	FALSE	FALSE	FALSE	FALSE	1
P19P41	FALSE	TRUE	FALSE	FALSE	FALSE	FALSE	FALSE	FALSE	FALSE	FALSE	1
P20P48	FALSE	TRUE	FALSE	FALSE	FALSE	FALSE	FALSE	FALSE	FALSE	FALSE	1
P23P24	FALSE	TRUE	FALSE	FALSE	FALSE	FALSE	FALSE	FALSE	FALSE	FALSE	1
P25P36	FALSE	TRUE	FALSE	FALSE	FALSE	FALSE	FALSE	FALSE	FALSE	FALSE	1
P17P19	FALSE	TRUE	FALSE	FALSE	FALSE	FALSE	FALSE	FALSE	FALSE	FALSE	1
P19P48	FALSE	TRUE	FALSE	FALSE	FALSE	FALSE	FALSE	FALSE	FALSE	FALSE	1
P22P37	FALSE	TRUE	FALSE	FALSE	FALSE	FALSE	FALSE	FALSE	FALSE	FALSE	1
P25P39	FALSE	TRUE	FALSE	FALSE	FALSE	FALSE	FALSE	FALSE	FALSE	FALSE	1
P13P18	FALSE	TRUE	FALSE	FALSE	FALSE	FALSE	FALSE	FALSE	FALSE	FALSE	1
P16P18	FALSE	TRUE	FALSE	FALSE	FALSE	FALSE	FALSE	FALSE	FALSE	FALSE	1
P2P3	FALSE	TRUE	FALSE	FALSE	FALSE	FALSE	FALSE	FALSE	FALSE	FALSE	1
P35P38	FALSE	TRUE	FALSE	FALSE	FALSE	FALSE	FALSE	FALSE	FALSE	FALSE	1
P8P33	FALSE	TRUE	FALSE	FALSE	FALSE	FALSE	FALSE	FALSE	FALSE	FALSE	1
P22P51	FALSE	TRUE	FALSE	FALSE	FALSE	FALSE	FALSE	FALSE	FALSE	FALSE	1
P28P41	FALSE	TRUE	FALSE	FALSE	FALSE	FALSE	FALSE	FALSE	FALSE	FALSE	1
P13P51	FALSE	TRUE	FALSE	FALSE	FALSE	FALSE	FALSE	FALSE	FALSE	FALSE	1
P25	FALSE	TRUE	FALSE	FALSE	FALSE	FALSE	FALSE	FALSE	FALSE	FALSE	1
P21P25	FALSE	TRUE	FALSE	FALSE	FALSE	FALSE	FALSE	FALSE	FALSE	FALSE	1
P12P19	FALSE	TRUE	FALSE	FALSE	FALSE	FALSE	FALSE	FALSE	FALSE	FALSE	1
P19P23	FALSE	TRUE	FALSE	FALSE	FALSE	FALSE	FALSE	FALSE	FALSE	FALSE	1
P23P27	FALSE	TRUE	FALSE	FALSE	FALSE	FALSE	FALSE	FALSE	FALSE	FALSE	1
P16P38	FALSE	TRUE	FALSE	FALSE	FALSE	FALSE	FALSE	FALSE	FALSE	FALSE	1
P21P31	FALSE	TRUE	FALSE	FALSE	FALSE	FALSE	FALSE	FALSE	FALSE	FALSE	1
P8P16	FALSE	TRUE	FALSE	FALSE	FALSE	FALSE	FALSE	FALSE	FALSE	FALSE	1
P41P51	FALSE	TRUE	FALSE	FALSE	FALSE	FALSE	FALSE	FALSE	FALSE	FALSE	1
P16P39	FALSE	TRUE	FALSE	FALSE	FALSE	FALSE	FALSE	FALSE	FALSE	FALSE	1
P8P52	FALSE	TRUE	FALSE	FALSE	FALSE	FALSE	FALSE	FALSE	FALSE	FALSE	1
P21P33	FALSE	TRUE	FALSE	FALSE	FALSE	FALSE	FALSE	FALSE	FALSE	FALSE	1
P13P30	FALSE	TRUE	FALSE	FALSE	FALSE	FALSE	FALSE	FALSE	FALSE	FALSE	1
P25P26	FALSE	FALSE	TRUE	FALSE	FALSE	FALSE	FALSE	FALSE	FALSE	FALSE	1
P12P26	FALSE	FALSE	TRUE	FALSE	FALSE	FALSE	FALSE	FALSE	FALSE	FALSE	1
P7P10	FALSE	FALSE	TRUE	FALSE	FALSE	FALSE	FALSE	FALSE	FALSE	FALSE	1
P17P27	FALSE	FALSE	FALSE	TRUE	FALSE	FALSE	FALSE	FALSE	FALSE	FALSE	1
P18P36	FALSE	FALSE	FALSE	TRUE	FALSE	FALSE	FALSE	FALSE	FALSE	FALSE	1
P51P54	FALSE	FALSE	FALSE	FALSE	TRUE	FALSE	FALSE	FALSE	FALSE	FALSE	1
P37P39	FALSE	FALSE	FALSE	FALSE	TRUE	FALSE	FALSE	FALSE	FALSE	FALSE	1
P11P39	FALSE	FALSE	FALSE	FALSE	TRUE	FALSE	FALSE	FALSE	FALSE	FALSE	1
P42P47	FALSE	FALSE	FALSE	FALSE	FALSE	TRUE	FALSE	FALSE	FALSE	FALSE	1
P23P37	FALSE	FALSE	FALSE	FALSE	FALSE	TRUE	FALSE	FALSE	FALSE	FALSE	1
P15P22	FALSE	FALSE	FALSE	FALSE	FALSE	TRUE	FALSE	FALSE	FALSE	FALSE	1
P12P22	FALSE	FALSE	FALSE	FALSE	FALSE	TRUE	FALSE	FALSE	FALSE	FALSE	1
P12P14	FALSE	FALSE	FALSE	FALSE	FALSE	TRUE	FALSE	FALSE	FALSE	FALSE	1
P23P41	FALSE	FALSE	FALSE	FALSE	FALSE	TRUE	FALSE	FALSE	FALSE	FALSE	1
P15P25	FALSE	FALSE	FALSE	FALSE	FALSE	TRUE	FALSE	FALSE	FALSE	FALSE	1
P7P31	FALSE	FALSE	FALSE	FALSE	FALSE	TRUE	FALSE	FALSE	FALSE	FALSE	1
P7P17	FALSE	FALSE	FALSE	FALSE	FALSE	TRUE	FALSE	FALSE	FALSE	FALSE	1
P12P25	FALSE	FALSE	FALSE	FALSE	FALSE	TRUE	FALSE	FALSE	FALSE	FALSE	1
P25P30	FALSE	FALSE	FALSE	FALSE	FALSE	TRUE	FALSE	FALSE	FALSE	FALSE	1
P8P29	FALSE	FALSE	FALSE	FALSE	FALSE	TRUE	FALSE	FALSE	FALSE	FALSE	1
P18P22	FALSE	FALSE	FALSE	FALSE	FALSE	TRUE	FALSE	FALSE	FALSE	FALSE	1
P28P33	FALSE	FALSE	FALSE	FALSE	FALSE	TRUE	FALSE	FALSE	FALSE	FALSE	1
P18P37	FALSE	FALSE	FALSE	FALSE	FALSE	TRUE	FALSE	FALSE	FALSE	FALSE	1
P16P37	FALSE	FALSE	FALSE	FALSE	FALSE	TRUE	FALSE	FALSE	FALSE	FALSE	1
P13P21	FALSE	FALSE	FALSE	FALSE	FALSE	TRUE	FALSE	FALSE	FALSE	FALSE	1
P21P23	FALSE	FALSE	FALSE	FALSE	FALSE	TRUE	FALSE	FALSE	FALSE	FALSE	1
P27P38	FALSE	FALSE	FALSE	FALSE	FALSE	TRUE	FALSE	FALSE	FALSE	FALSE	1
P16P24	FALSE	FALSE	FALSE	FALSE	FALSE	TRUE	FALSE	FALSE	FALSE	FALSE	1
P7P39	FALSE	FALSE	FALSE	FALSE	FALSE	TRUE	FALSE	FALSE	FALSE	FALSE	1
P24P28	FALSE	FALSE	FALSE	FALSE	FALSE	TRUE	FALSE	FALSE	FALSE	FALSE	1
P9P22	FALSE	FALSE	FALSE	FALSE	FALSE	TRUE	FALSE	FALSE	FALSE	FALSE	1
P19P22	FALSE	FALSE	FALSE	FALSE	FALSE	TRUE	FALSE	FALSE	FALSE	FALSE	1
P12P21	FALSE	FALSE	FALSE	FALSE	FALSE	TRUE	FALSE	FALSE	FALSE	FALSE	1
P24P48	FALSE	FALSE	FALSE	FALSE	FALSE	TRUE	FALSE	FALSE	FALSE	FALSE	1
P8P13	FALSE	FALSE	FALSE	FALSE	FALSE	TRUE	FALSE	FALSE	FALSE	FALSE	1
P6P28	FALSE	FALSE	FALSE	FALSE	FALSE	TRUE	FALSE	FALSE	FALSE	FALSE	1
P16P23	FALSE	FALSE	FALSE	FALSE	FALSE	TRUE	FALSE	FALSE	FALSE	FALSE	1
P29P51	FALSE	FALSE	FALSE	FALSE	FALSE	TRUE	FALSE	FALSE	FALSE	FALSE	1
P30P37	FALSE	FALSE	FALSE	FALSE	FALSE	TRUE	FALSE	FALSE	FALSE	FALSE	1
P31P48	FALSE	FALSE	FALSE	FALSE	FALSE	TRUE	FALSE	FALSE	FALSE	FALSE	1
P29P53	FALSE	FALSE	FALSE	FALSE	FALSE	TRUE	FALSE	FALSE	FALSE	FALSE	1
P30P52	FALSE	FALSE	FALSE	FALSE	FALSE	TRUE	FALSE	FALSE	FALSE	FALSE	1
P13P23	FALSE	FALSE	FALSE	FALSE	FALSE	TRUE	FALSE	FALSE	FALSE	FALSE	1
P6P52	FALSE	FALSE	FALSE	FALSE	FALSE	TRUE	FALSE	FALSE	FALSE	FALSE	1
P7P27	FALSE	FALSE	FALSE	FALSE	FALSE	TRUE	FALSE	FALSE	FALSE	FALSE	1
P11P14	FALSE	FALSE	FALSE	FALSE	FALSE	TRUE	FALSE	FALSE	FALSE	FALSE	1
P7	FALSE	FALSE	FALSE	FALSE	FALSE	FALSE	TRUE	FALSE	FALSE	FALSE	1
P35	FALSE	FALSE	FALSE	FALSE	FALSE	FALSE	TRUE	FALSE	FALSE	FALSE	1
P13	FALSE	FALSE	FALSE	FALSE	FALSE	FALSE	TRUE	FALSE	FALSE	FALSE	1
P48	FALSE	FALSE	FALSE	FALSE	FALSE	FALSE	TRUE	FALSE	FALSE	FALSE	1
P28	FALSE	FALSE	FALSE	FALSE	FALSE	FALSE	TRUE	FALSE	FALSE	FALSE	1
P29	FALSE	FALSE	FALSE	FALSE	FALSE	FALSE	TRUE	FALSE	FALSE	FALSE	1
P39	FALSE	FALSE	FALSE	FALSE	FALSE	FALSE	TRUE	FALSE	FALSE	FALSE	1
P36	FALSE	FALSE	FALSE	FALSE	FALSE	FALSE	TRUE	FALSE	FALSE	FALSE	1
P37P51	FALSE	FALSE	FALSE	FALSE	FALSE	FALSE	FALSE	FALSE	FALSE	TRUE	1
P39P52	FALSE	FALSE	FALSE	FALSE	FALSE	FALSE	FALSE	FALSE	FALSE	TRUE	1
P31P51	FALSE	FALSE	FALSE	FALSE	FALSE	FALSE	FALSE	FALSE	FALSE	TRUE	1
P33P38	FALSE	FALSE	FALSE	FALSE	FALSE	FALSE	FALSE	FALSE	FALSE	TRUE	1
P20	FALSE	FALSE	FALSE	FALSE	FALSE	FALSE	FALSE	FALSE	FALSE	TRUE	1
P30P38	FALSE	FALSE	FALSE	FALSE	FALSE	FALSE	FALSE	FALSE	FALSE	TRUE	1
P8P38	FALSE	FALSE	FALSE	FALSE	FALSE	FALSE	FALSE	FALSE	FALSE	TRUE	1
P23P36	FALSE	FALSE	FALSE	FALSE	FALSE	FALSE	FALSE	FALSE	FALSE	TRUE	1
P27P40	FALSE	FALSE	FALSE	FALSE	FALSE	FALSE	FALSE	FALSE	FALSE	TRUE	1
P9P27	FALSE	FALSE	FALSE	FALSE	FALSE	FALSE	FALSE	FALSE	FALSE	TRUE	1
P23P28	FALSE	FALSE	FALSE	FALSE	FALSE	FALSE	FALSE	FALSE	FALSE	TRUE	1
P7P12	FALSE	FALSE	FALSE	FALSE	FALSE	FALSE	FALSE	FALSE	FALSE	TRUE	1
P18P28	FALSE	FALSE	FALSE	FALSE	FALSE	FALSE	FALSE	FALSE	FALSE	TRUE	1
P16P17	FALSE	FALSE	FALSE	FALSE	FALSE	FALSE	FALSE	FALSE	FALSE	TRUE	1
P17P30	FALSE	FALSE	FALSE	FALSE	FALSE	FALSE	FALSE	FALSE	FALSE	TRUE	1
P21P39	FALSE	FALSE	FALSE	FALSE	FALSE	FALSE	FALSE	FALSE	FALSE	TRUE	1
P17P32	FALSE	FALSE	FALSE	FALSE	FALSE	FALSE	FALSE	FALSE	FALSE	TRUE	1
P17P21	FALSE	FALSE	FALSE	FALSE	FALSE	FALSE	FALSE	FALSE	FALSE	TRUE	1
P31P53	FALSE	FALSE	FALSE	FALSE	FALSE	FALSE	FALSE	FALSE	FALSE	TRUE	1
P33P51	FALSE	FALSE	FALSE	FALSE	FALSE	FALSE	FALSE	FALSE	FALSE	TRUE	1
P17P53	FALSE	FALSE	FALSE	FALSE	FALSE	FALSE	FALSE	FALSE	FALSE	TRUE	1
P21P37	FALSE	FALSE	FALSE	FALSE	FALSE	FALSE	FALSE	FALSE	FALSE	TRUE	1
P11P18	FALSE	FALSE	FALSE	FALSE	FALSE	FALSE	FALSE	FALSE	FALSE	TRUE	1
P23P48	FALSE	FALSE	FALSE	FALSE	FALSE	FALSE	FALSE	FALSE	FALSE	TRUE	1
P25P51	FALSE	FALSE	FALSE	FALSE	FALSE	FALSE	FALSE	FALSE	FALSE	TRUE	1
P7P16	FALSE	FALSE	FALSE	FALSE	FALSE	FALSE	FALSE	FALSE	FALSE	TRUE	1
P6P25	FALSE	FALSE	FALSE	FALSE	FALSE	FALSE	FALSE	FALSE	FALSE	TRUE	1
P6P18	FALSE	FALSE	FALSE	FALSE	FALSE	FALSE	FALSE	FALSE	FALSE	TRUE	1
P6P53	FALSE	FALSE	FALSE	FALSE	FALSE	FALSE	FALSE	FALSE	FALSE	TRUE	1
P27P53	FALSE	FALSE	FALSE	FALSE	FALSE	FALSE	FALSE	FALSE	FALSE	TRUE	1
P41P53	FALSE	FALSE	FALSE	FALSE	FALSE	FALSE	FALSE	FALSE	FALSE	TRUE	1
P28P39	FALSE	FALSE	FALSE	FALSE	FALSE	FALSE	FALSE	FALSE	FALSE	TRUE	1
P33P48	FALSE	FALSE	FALSE	FALSE	FALSE	FALSE	FALSE	FALSE	FALSE	TRUE	1
P29P52	FALSE	FALSE	FALSE	FALSE	FALSE	FALSE	FALSE	FALSE	FALSE	TRUE	1
P13P53	FALSE	FALSE	FALSE	FALSE	FALSE	FALSE	FALSE	FALSE	FALSE	TRUE	1
P17P51	FALSE	FALSE	FALSE	FALSE	FALSE	FALSE	FALSE	FALSE	FALSE	TRUE	1
P41P52	FALSE	FALSE	FALSE	FALSE	FALSE	FALSE	FALSE	FALSE	FALSE	TRUE	1
P13P47	FALSE	FALSE	FALSE	FALSE	FALSE	FALSE	FALSE	FALSE	FALSE	TRUE	1
P6P14	FALSE	FALSE	FALSE	FALSE	FALSE	FALSE	FALSE	FALSE	FALSE	TRUE	1
P25P53	FALSE	FALSE	FALSE	FALSE	FALSE	FALSE	FALSE	FALSE	FALSE	TRUE	1
P16P29	FALSE	FALSE	FALSE	FALSE	FALSE	FALSE	FALSE	FALSE	FALSE	TRUE	1
P2P4	FALSE	FALSE	FALSE	FALSE	FALSE	FALSE	FALSE	FALSE	FALSE	TRUE	1
P12P13	FALSE	FALSE	FALSE	FALSE	FALSE	FALSE	FALSE	FALSE	FALSE	TRUE	1
P21P28	FALSE	FALSE	FALSE	FALSE	FALSE	FALSE	FALSE	FALSE	FALSE	TRUE	1
P6P23	FALSE	FALSE	FALSE	FALSE	FALSE	FALSE	FALSE	FALSE	FALSE	TRUE	1
P34P45	FALSE	FALSE	FALSE	FALSE	FALSE	FALSE	FALSE	FALSE	FALSE	TRUE	1
P7P8	FALSE	FALSE	FALSE	FALSE	FALSE	FALSE	FALSE	FALSE	FALSE	TRUE	1
P1P4	FALSE	FALSE	FALSE	FALSE	FALSE	FALSE	FALSE	FALSE	FALSE	TRUE	1
P24P32	FALSE	FALSE	FALSE	FALSE	FALSE	FALSE	FALSE	FALSE	FALSE	TRUE	1
P28P31	FALSE	FALSE	FALSE	FALSE	FALSE	FALSE	FALSE	FALSE	FALSE	TRUE	1
P20P37	FALSE	FALSE	FALSE	FALSE	FALSE	FALSE	FALSE	FALSE	FALSE	TRUE	1
P6P41	FALSE	FALSE	FALSE	FALSE	FALSE	FALSE	FALSE	FALSE	FALSE	TRUE	1
P21P52	FALSE	FALSE	FALSE	FALSE	FALSE	FALSE	FALSE	FALSE	FALSE	TRUE	1
P7P25	FALSE	FALSE	FALSE	FALSE	FALSE	FALSE	FALSE	FALSE	FALSE	TRUE	1
P38P53	FALSE	FALSE	FALSE	FALSE	FALSE	FALSE	FALSE	FALSE	FALSE	TRUE	1
P27P31	FALSE	FALSE	FALSE	FALSE	FALSE	FALSE	FALSE	FALSE	FALSE	TRUE	1
P23P33	FALSE	FALSE	FALSE	FALSE	FALSE	FALSE	FALSE	FALSE	FALSE	TRUE	1
P9P51	FALSE	FALSE	FALSE	FALSE	FALSE	FALSE	FALSE	FALSE	FALSE	TRUE	1
P48P52	FALSE	FALSE	FALSE	FALSE	FALSE	FALSE	FALSE	FALSE	FALSE	TRUE	1
P28P52	FALSE	FALSE	FALSE	FALSE	FALSE	FALSE	FALSE	FALSE	FALSE	TRUE	1
P6P9	FALSE	FALSE	FALSE	FALSE	FALSE	FALSE	FALSE	FALSE	FALSE	TRUE	1
P29P33	FALSE	FALSE	FALSE	FALSE	FALSE	FALSE	FALSE	FALSE	FALSE	TRUE	1
P9P17	FALSE	FALSE	FALSE	FALSE	FALSE	FALSE	FALSE	FALSE	FALSE	TRUE	1
P22P28	FALSE	FALSE	FALSE	FALSE	FALSE	FALSE	FALSE	FALSE	FALSE	TRUE	1
P25P48	FALSE	FALSE	FALSE	FALSE	FALSE	FALSE	FALSE	FALSE	FALSE	TRUE	1
P22P38	FALSE	FALSE	FALSE	FALSE	FALSE	FALSE	FALSE	FALSE	FALSE	TRUE	1
P9P53	FALSE	FALSE	FALSE	FALSE	FALSE	FALSE	FALSE	FALSE	FALSE	TRUE	1
P22P29	FALSE	FALSE	FALSE	FALSE	FALSE	FALSE	FALSE	FALSE	FALSE	TRUE	1
P12P35	FALSE	FALSE	FALSE	FALSE	FALSE	FALSE	FALSE	FALSE	FALSE	TRUE	1
P48P51	FALSE	FALSE	FALSE	FALSE	FALSE	FALSE	FALSE	FALSE	FALSE	TRUE	1
P7P33	FALSE	FALSE	FALSE	FALSE	FALSE	FALSE	FALSE	FALSE	FALSE	TRUE	1
P9P29	FALSE	FALSE	FALSE	FALSE	FALSE	FALSE	FALSE	FALSE	FALSE	TRUE	1
P13P48	FALSE	FALSE	FALSE	FALSE	FALSE	FALSE	FALSE	FALSE	FALSE	TRUE	1
P13P17	FALSE	FALSE	FALSE	FALSE	FALSE	FALSE	FALSE	FALSE	FALSE	TRUE	1
P31P54	FALSE	FALSE	FALSE	FALSE	FALSE	FALSE	FALSE	FALSE	FALSE	TRUE	1
P21P51	FALSE	FALSE	FALSE	FALSE	FALSE	FALSE	FALSE	FALSE	FALSE	TRUE	1
P19P26	FALSE	FALSE	FALSE	FALSE	FALSE	FALSE	FALSE	FALSE	FALSE	TRUE	1
P17P39	FALSE	FALSE	FALSE	FALSE	FALSE	FALSE	FALSE	FALSE	FALSE	TRUE	1
P7P36	FALSE	FALSE	FALSE	FALSE	FALSE	FALSE	FALSE	FALSE	FALSE	TRUE	1
P21P29	FALSE	FALSE	FALSE	FALSE	FALSE	FALSE	FALSE	FALSE	FALSE	TRUE	1
P6P19	FALSE	FALSE	FALSE	FALSE	FALSE	FALSE	FALSE	FALSE	FALSE	TRUE	1
P17P33	FALSE	FALSE	FALSE	FALSE	FALSE	FALSE	FALSE	FALSE	FALSE	TRUE	1
P33P53	FALSE	FALSE	FALSE	FALSE	FALSE	FALSE	FALSE	FALSE	FALSE	TRUE	1
P24P37	FALSE	FALSE	FALSE	FALSE	FALSE	FALSE	FALSE	FALSE	FALSE	TRUE	1
P18P27	FALSE	FALSE	FALSE	FALSE	FALSE	FALSE	FALSE	FALSE	FALSE	TRUE	1
P13P38	FALSE	FALSE	FALSE	FALSE	FALSE	FALSE	FALSE	FALSE	FALSE	TRUE	1
P7P53	FALSE	FALSE	FALSE	FALSE	FALSE	FALSE	FALSE	FALSE	FALSE	TRUE	1
P37P41	FALSE	FALSE	FALSE	FALSE	FALSE	FALSE	FALSE	FALSE	FALSE	TRUE	1
P25P52	FALSE	FALSE	FALSE	FALSE	FALSE	FALSE	FALSE	FALSE	FALSE	TRUE	1
P9P30	FALSE	FALSE	FALSE	FALSE	FALSE	FALSE	FALSE	FALSE	FALSE	TRUE	1
P27P52	FALSE	FALSE	FALSE	FALSE	FALSE	FALSE	FALSE	FALSE	FALSE	TRUE	1
P27P30	FALSE	FALSE	FALSE	FALSE	FALSE	FALSE	FALSE	FALSE	FALSE	TRUE	1
P22P25	FALSE	FALSE	FALSE	FALSE	FALSE	FALSE	FALSE	FALSE	FALSE	TRUE	1
P29P31	FALSE	FALSE	FALSE	FALSE	FALSE	FALSE	FALSE	FALSE	FALSE	TRUE	1
P38P47	FALSE	FALSE	FALSE	FALSE	FALSE	FALSE	FALSE	FALSE	FALSE	TRUE	1
P12P29	FALSE	FALSE	FALSE	FALSE	FALSE	FALSE	FALSE	FALSE	FALSE	TRUE	1
P32P33	FALSE	FALSE	FALSE	FALSE	FALSE	FALSE	FALSE	FALSE	FALSE	TRUE	1
P16P52	FALSE	FALSE	FALSE	FALSE	FALSE	FALSE	FALSE	FALSE	FALSE	TRUE	1
P32P51	FALSE	FALSE	FALSE	FALSE	FALSE	FALSE	FALSE	FALSE	FALSE	TRUE	1
P38P52	FALSE	FALSE	FALSE	FALSE	FALSE	FALSE	FALSE	FALSE	FALSE	TRUE	1
P30P41	FALSE	FALSE	FALSE	FALSE	FALSE	FALSE	FALSE	FALSE	FALSE	TRUE	1
P4P22	FALSE	FALSE	FALSE	FALSE	FALSE	FALSE	FALSE	FALSE	FALSE	TRUE	1
P33P52	FALSE	FALSE	FALSE	FALSE	FALSE	FALSE	FALSE	FALSE	FALSE	TRUE	1
P32P54	FALSE	FALSE	FALSE	FALSE	FALSE	FALSE	FALSE	FALSE	FALSE	TRUE	1
P28P29	FALSE	FALSE	FALSE	FALSE	FALSE	FALSE	FALSE	FALSE	FALSE	TRUE	1
P29P32	FALSE	FALSE	FALSE	FALSE	FALSE	FALSE	FALSE	FALSE	FALSE	TRUE	1
P24P25	FALSE	FALSE	FALSE	FALSE	FALSE	FALSE	FALSE	FALSE	FALSE	TRUE	1
P51P53	FALSE	FALSE	FALSE	FALSE	FALSE	FALSE	FALSE	FALSE	FALSE	TRUE	1
P7P9	FALSE	FALSE	FALSE	FALSE	FALSE	FALSE	FALSE	FALSE	FALSE	TRUE	1
P9P28	FALSE	FALSE	FALSE	FALSE	FALSE	FALSE	FALSE	FALSE	FALSE	TRUE	1
P2	FALSE	FALSE	FALSE	FALSE	FALSE	FALSE	FALSE	FALSE	FALSE	TRUE	1
P17P29	FALSE	FALSE	FALSE	FALSE	FALSE	FALSE	FALSE	FALSE	FALSE	TRUE	1
P7P14	FALSE	FALSE	FALSE	FALSE	FALSE	FALSE	FALSE	FALSE	FALSE	TRUE	1
P7P38	FALSE	FALSE	FALSE	FALSE	FALSE	FALSE	FALSE	FALSE	FALSE	TRUE	1
P13P54	FALSE	FALSE	FALSE	FALSE	FALSE	FALSE	FALSE	FALSE	FALSE	TRUE	1
P7P30	FALSE	FALSE	FALSE	FALSE	FALSE	FALSE	FALSE	FALSE	FALSE	TRUE	1
P24P33	FALSE	FALSE	FALSE	FALSE	FALSE	FALSE	FALSE	FALSE	FALSE	TRUE	1
P34	FALSE	FALSE	FALSE	FALSE	FALSE	FALSE	FALSE	FALSE	FALSE	TRUE	1
P6P12	FALSE	FALSE	FALSE	FALSE	FALSE	FALSE	FALSE	FALSE	FALSE	TRUE	1
P24P39	FALSE	FALSE	FALSE	FALSE	FALSE	FALSE	FALSE	FALSE	FALSE	TRUE	1
P37P53	FALSE	FALSE	FALSE	FALSE	FALSE	FALSE	FALSE	FALSE	FALSE	TRUE	1
P16P32	FALSE	FALSE	FALSE	FALSE	FALSE	FALSE	FALSE	FALSE	FALSE	TRUE	1
P9P41	FALSE	FALSE	FALSE	FALSE	FALSE	FALSE	FALSE	FALSE	FALSE	TRUE	1
P36P39	FALSE	FALSE	FALSE	FALSE	FALSE	FALSE	FALSE	FALSE	FALSE	TRUE	1
P17P38	FALSE	FALSE	FALSE	FALSE	FALSE	FALSE	FALSE	FALSE	FALSE	TRUE	1
P6P37	FALSE	FALSE	FALSE	FALSE	FALSE	FALSE	FALSE	FALSE	FALSE	TRUE	1
P31P36	FALSE	FALSE	FALSE	FALSE	FALSE	FALSE	FALSE	FALSE	FALSE	TRUE	1
P6P51	FALSE	FALSE	FALSE	FALSE	FALSE	FALSE	FALSE	FALSE	FALSE	TRUE	1

## Sheet: Table S9
See Additional_file_3.xlsx

## Sheet: Table S10
Table S10. Drug repositioning candidates
cancer_name	drug_name	pvalue	direction	repur_from_nih	repur_from_TCGA	repur_from_anti	target_gene_anti	target_gene_gdsc	critical_features_from_anti	critical_features_from_gdsc
CESC	Fulvestrant	0.0393818	long		OV; BRCA; UCEC	BRCA	ESR1; FGFR2; PGR; NOS1; BDNF; ESR2; PTEN; CDK6; PIK3CA; ESRRA; ERBB2; CCNE1; ALK; XIAP; RB1; CYP1A2; EML4; EPHX2; FGF2; TP53; PIK3CG; TFPI	ESR1; ESR	P54
CESC	Oxaliplatin	0.027451	long	COADREAD	BLCA; STAD; LIHC; OV; LUSC	STAD; OV	PIN1; FGFR2; ABL1; KRAS; BRCA1; KLC3; PTGS2; ATP7A; ABCC2; PTEN; DPYD; SELE; PALB2; GNA13; MT1A; PARD3B; MGAT4A; ATP7B; GSTP1; PIK3CA; TP53; ABCC5; ZEB1; DKK1; BAX; ATM; MTHFR; FOXC2; CXCL10; BRAF; BCL2; CSMD1	DNA alkylating agent	P54
CESC	Temsirolimus	0.0296147	long	KIDNEY	BLCA; LIHC; UCEC			MTOR		P39P48
CESC	Alpelisib	0.0346934	short			BRCA	PIK3C3; PIK3R4; PIK3R3; MAP2K1; PIK3CA; ERBB2; PIK3R1; RB1; SGK1; HRAS; PIK3R5; PIK3R6; ESR1; BRAF; FGFR3; PIK3CG; PTEN; CDK4; PIK3CB; ARID1A; PIK3C2A; PIK3C2B; ESR2; PI4KA; FGFR1; NRAS; MTOR; FGFR2; PIK3CD; PIK3C2G; TP53; PIK3R2	PI3Kalpha	P39P48
BLCA	gefitinib	0.0244042	short	LUAD; LUSC	LUAD; OV	LUAD; LUSC	EGFR; MAPK14; KRAS; PIM3; CYP2D6; RELA; ERBB3; IRAK4; ALK; ABCB1; ERBB2; LYN; TNK2; PTEN; CHEK2; BRSK1; MAPK10; CRKL; CYP3A5; CAMK2D; HIPK4; MET; MAPK8; CEACAM5; ERBB4; MAPT; YES1; IRAK1; PIK3CA; IGF1R; PRKD2; SIRT2; PBK; PLAU; PHKG2; FLT4; PIM1; BLK; BRAF; ROS1; MAPK9; AXL; EMP1; HCK; MINK1; SMO; FRK; GMNN; CAMK2G; IGF2; SIK2; LIMK1; LCK; MKNK2; MAP4K5; MAP3K1; SLK; CYP2C9; MAP4K4; CSNK1D; PRKD3	EGFR	P36P53	P36P53
BLCA	Dacarbazine	0.0301959	short	SKCM; UVM	STAD			CP11A
STAD	Olaparib	0.0358445	short	OV; PAAD; PRAD	OV	OV; BRCA	PPP2R2A; ATM; RAD54L; PARP1; PGR; PARP3; PARP2; BRCA1; ATRX; CHEK1; IDH2; ERBB2; ESR1; ARID1A; PALB2; MYC; KDM6A; BRCA2; ESR2; IDH1; FANCA; MYCN; SF3B1; BARD1; CHEK2; ATR; NRAS; HDAC2; RAD51B; PTEN; PIK3CA; RAD51D; VHL; FANCL; CDK12; BRIP1; BAP1; RAD51C; TP53	PARP1, PARP2	P14P52
STAD	Fulvestrant	0.0101812	short		OV; BRCA; UCEC	BRCA	ESR1; FGFR2; PGR; NOS1; BDNF; ESR2; PTEN; CDK6; PIK3CA; ESRRA; ERBB2; CCNE1; ALK; XIAP; RB1; CYP1A2; EML4; EPHX2; FGF2; TP53; PIK3CG; TFPI	ESR; ESR1	P17P54
STAD	Axitinib	0.0345855	short	KIDNEY				PDGFR, KIT, VEGFR		P19P52
STAD	Afatinib	0.00995689	long		LGG	LUAD; LUSC	ERBB2; EGFR; ERBB4; PIK3CA; ROS1; EML4; ERBB3; PTEN; NRG1; BRAF; KRAS; ALK	EGFR, ERBB2	P9P15
STAD	Palbociclib	0.0469375	short			BRCA	ERBB2; CCND2; MST1R; DAPK3; CCND3; SMARCA4; CCNE2; CDK4; FLT3; ESR1; ALK; NRAS; PRKAA1; NEK2; DYRK1A; PGR; CCND1; MAP4K5; CDK9; PIK3CA; MAPK9; CHEK2; ESR2; KRAS; LRRK2; TAOK1; CCNE1; CDKN2A; CDK5; DYRK1B; TP53; PAK4; MAP4K2; PTEN; PRKD3; CHEK1; RET; MET; ROCK2; CDKN2B; CLK4; PRKX; BRAF; MAPK8; CLK2; CDK6; MAP4K4; RB1; RPS6KA3	CDK4, CDK6	P14P27	P14P27
STAD	Dabrafenib	0.0245014	short			LUAD; LUSC; LGG	RAC1; MAP2K6; NRAS; CDKN2A; MAP2K1; ALK; PTEN; MAP2K2; PIK3CA; MAP2K5; HRAS; MAP2K7; MAP2K3; MAP2K4; ATXN1L; AKT1; HLA-DRB1; NF1; G6PD; TP53; MITF; EZH2; EML4; KRAS; BRAF	BRAF	P26P32	P9
STAD	Pemetrexed	0.0488848	long	LUAD; LUSC; MESO	LUAD; OV; LUSC; BRCA	CESC; LUAD; OV; LUSC	RRM1; XRCC1; GGH; MTHFR; ROS1; TYMS; FOLR3; ERCC2; MTHFD1; ALK; KRAS; SLC46A1; GART; ABCC2; PTEN; SLC19A1; ATIC; DHFR; EGFR	TYMS	P9P15
LUAD	Olaparib	0.0419728	long	OV; PAAD; PRAD	OV	OV; BRCA	PPP2R2A; ATM; RAD54L; PARP1; PGR; PARP3; PARP2; BRCA1; ATRX; CHEK1; IDH2; ERBB2; ESR1; ARID1A; PALB2; MYC; KDM6A; BRCA2; ESR2; IDH1; FANCA; MYCN; SF3B1; BARD1; CHEK2; ATR; NRAS; HDAC2; RAD51B; PTEN; PIK3CA; RAD51D; VHL; FANCL; CDK12; BRIP1; BAP1; RAD51C; TP53	PARP1, PARP2	P16P54	P16P54
LIHC	Pemetrexed	0.0496986	long	LUAD; LUSC; MESO	LUAD; OV; LUSC; BRCA	CESC; LUAD; OV; LUSC	RRM1; XRCC1; GGH; MTHFR; ROS1; TYMS; FOLR3; ERCC2; MTHFD1; ALK; KRAS; SLC46A1; GART; ABCC2; PTEN; SLC19A1; ATIC; DHFR; EGFR	TYMS	P17P36
LIHC	Bicalutamide	0.000889365	long	PRAD				AR
LIHC	Crizotinib	0.0368494	long	LUAD; LUSC		LUAD; LUSC	ABL1; IGF1R; TP53; BRAF; MET; ALK; NPM1; EML4; ROS1; NTRK2; EGFR; KIT; PIK3CA; ABCB1; ERBB2; HRAS; NTRK1; PTPN12; NTRK3; KRAS; JAK2; AREG	MET, ALK, ROS1	P17P36	P17P36
LIHC	Niraparib	0.0484011	long			OV	PARP1; ATM; MYCN; RAD51C; BRCA1; ATR; ARID1A; FANCA; CHEK2; IDH1; SLFN11; PALB2; PTEN; BRCA2; CDK12; PARP2; BRIP1	PARP1, PARP2	P9P15
OV	Vinblastine	0.044594	long		BLCA; LUAD; LGG; BRCA	BLCA; LUAD; LUSC; BRCA	TUBB8; TUBB2A; TUBB3; TUBB1; TUBA1C; TUBB6; TUBA1B; NR1I2; CGA; TUBA3C; GMNN; TUBB4A; TUBA4A; PTHLH; TUBB4B; TUBA3E; KLK3; TRH; GSTM1; TBXA2R; TUBB; ABCB4; TUBA1A; NOP2; TUBB2B; BRAF; CDKN1A; MMP2; CYP3A4; TUBA3D; NF1; ABCB1; CSF2	Microtubule destabiliser	P7P15
OV	Temsirolimus	0.0485749	long	KIDNEY	BLCA; LIHC; UCEC			MTOR		P7P48
OV	Talazoparib	0.0335928	long			BRCA	BRCA2; PARP2; PARP1; BRCA1; PSMD4; ATRX; SLFN11; ERBB2; MYCN; PTEN; IDH2; CHEK2; FANCA; RAD51C; ARID1A; ATR; RAD51D; EGFR; PALB2; IDH1; ATM	PARP1, PARP2	P18P48	P16
OV	Temozolomide	0.0107028	long	LGG	LIHC; LUSC; LGG			DNA alkylating agent
LUSC	Vinblastine	0.0459748	long		BLCA; LUAD; LGG; BRCA			Microtubule destabiliser
LUSC	Cytarabine	0.0407093	long	LAML; LCML				Antimetabolite
LUSC	Teniposide	0.000221869	long		LGG			NA
BRCA	Afatinib	2.87243e-05	long		LGG	LUAD; LUSC	ERBB2; EGFR; ERBB4; PIK3CA; ROS1; EML4; ERBB3; PTEN; NRG1; BRAF; KRAS; ALK	EGFR, ERBB2
BRCA	Osimertinib	0.0346569	long			LUAD; LUSC	MET; EGFR; PIK3CA; ERBB2; ROS1; ALK; TP53; CTNNB1; BRAF; PTEN; NRAS	EGFR
UCEC	Vinblastine	0.02964	long		BLCA; LUAD; LGG; BRCA	BLCA; LUAD; LUSC; BRCA	TUBB8; TUBB2A; TUBB3; TUBB1; TUBA1C; TUBB6; TUBA1B; NR1I2; CGA; TUBA3C; GMNN; TUBB4A; TUBA4A; PTHLH; TUBB4B; TUBA3E; KLK3; TRH; GSTM1; TBXA2R; TUBB; ABCB4; TUBA1A; NOP2; TUBB2B; BRAF; CDKN1A; MMP2; CYP3A4; TUBA3D; NF1; ABCB1; CSF2	Microtubule destabiliser	P37P51
UCEC	Bicalutamide	0.00195247	long	PRAD				AR
UCEC	Vorinostat	0.0363697	long		BLCA			HDAC inhibitor Class I, IIa, IIb, IV
UCEC	Niraparib	0.00357686	long			OV	PARP1; ATM; MYCN; RAD51C; BRCA1; ATR; ARID1A; FANCA; CHEK2; IDH1; SLFN11; PALB2; PTEN; BRCA2; CDK12; PARP2; BRIP1	PARP1, PARP2	P16	P16
UCEC	Cediranib	0.00662066	long		OV			VEGFR, FLT1, FLT2, FLT3, FLT4, KIT, PDGFRB		P36P53

[truncated: 4 more sheets: Table S11, Table S12, Table S13, Table S14]
