# Supplementary material for: NetG2P: Network-based genotype-to-phenotype transformation identifies key signaling crosstalk for prognosis in pan-cancer study
Source: BMC Biol. 2026 Feb 24;24:85. doi: 10.1186/s12915-026-02559-x (PMC13037077; doi:10.1186/s12915-026-02559-x)
Supplement: Supplementary file 3 — Additional file 3. Table S9. For each cancer types, genes within COFs for the cancer type were tested for differential DepMap scores between short- and long-term cell line groups. See methods for statistical evaluation. [file 12915_2026_2559_MOESM3_ESM.xlsx]

## Sheet: BLCA_depmap_total_screen
genes	delta_long_to_short	mean_of_long	mean_of_short	pvalue
CCND1	-0.609808	-1.59248	-0.98267	0.0276166
MYC	-0.409675	-2.2041	-1.79443	0.136847
PPP1R12A	-0.360138	-1.38555	-1.02541	0.0162882
PPP2R1A	-0.249912	-1.01197	-0.762054	0.0897515
ITGAV	-0.243295	-0.664005	-0.42071	0.0469557
CDK4	-0.220223	-0.718338	-0.498115	0.139982
TNFSF10	-0.20417	-0.182008	0.0221624	0.0670459
ITGB5	-0.20344	-0.620282	-0.416841	0.226296
MLST8	-0.199431	-0.890697	-0.691266	0.131021
LAMTOR4	-0.184982	-0.667124	-0.482143	0.0257427
PIK3CA	-0.183621	-0.702786	-0.519165	0.123915
PCNA	-0.169241	-3.07446	-2.90522	0.39791
DNM1L	-0.167162	-0.601833	-0.434671	0.212695
ARPC4	-0.163798	-0.760708	-0.59691	0.0869261
CRKL	-0.163043	-1.31882	-1.15578	0.463799
CDIPT	-0.154151	-0.702095	-0.547943	0.427108
MIOS	-0.145521	-0.568661	-0.423141	0.184873
RPTOR	-0.143607	-0.929588	-0.785982	0.164035
FOXO3	-0.143349	-0.483897	-0.340547	0.0341371
CCL4	-0.140618	-0.219648	-0.0790301	0.0857665
PI4KB	-0.139213	-0.398472	-0.259259	0.258553
PKM	-0.138486	-0.897468	-0.758982	0.349445
CD7	-0.138435	-0.229661	-0.0912264	0.0264283
RICTOR	-0.13759	-0.461199	-0.323609	0.0943854
TP53BP1	-0.136646	-0.0763212	0.0603251	0.132026
CSNK2B	-0.135819	-0.988483	-0.852665	0.310588
FGFR3	-0.131951	-0.0940695	0.037882	0.142366
LAMTOR3	-0.131841	-0.79282	-0.66098	0.0764533
LAMTOR2	-0.131192	-0.706143	-0.574951	0.146093
PTK2	-0.129138	-0.695283	-0.566145	0.257219
ARHGEF4	-0.125887	-0.0757136	0.0501734	0.0030665
WDR24	-0.125808	-0.751717	-0.625909	0.350976
KRAS	-0.125172	-0.656467	-0.531294	0.31241
ITPR1	-0.123809	-0.0634157	0.060393	0.0792721
COL9A3	-0.123133	-0.0925677	0.0305654	0.0151971
HSPA2	-0.122908	-0.0450339	0.0778737	0.000961077
PDPK1	-0.122786	-1.03034	-0.907557	0.0804942
SMAD9	-0.122454	-0.0949949	0.0274596	0.00448062
RRAGC	-0.121196	-0.492366	-0.371169	0.18073
NBL1	-0.116115	-0.200167	-0.0840523	0.0163446
P2RY1	-0.109925	-0.0275297	0.0823956	0.0224358
ALDH4A1	-0.109843	-0.117048	-0.00720472	0.0288441
DAXX	-0.109634	-0.32132	-0.211687	0.20831
FZD10	-0.109557	0.00102732	0.110584	0.0202013
BCAR1	-0.108954	-0.296077	-0.187123	0.221473
CCR10	-0.108755	-0.224397	-0.115642	0.135305
CTNNB1	-0.108148	-0.167939	-0.0597911	0.135194
SMURF1	-0.106229	-0.216364	-0.110135	0.0683263
SRF	-0.105892	-0.6054	-0.499508	0.448723
HSPB1	-0.105619	-0.161074	-0.0554541	0.0326521
HK1	-0.105388	-0.108291	-0.00290293	0.0135662
CSNK2A2	-0.104113	-0.0547975	0.0493155	0.15108
SHARPIN	-0.10362	-0.177969	-0.0743494	0.0883956
EZR	-0.102919	-0.0555995	0.0473195	0.0364212
STK11	-0.102916	-0.0814495	0.0214663	0.428826
CYFIP1	-0.102621	-0.329274	-0.226653	0.0346624
HRAS	-0.101383	-0.29539	-0.194007	0.497326
ITPKB	-0.0999268	-0.0455893	0.0543375	0.0255617
MAX	-0.099871	-0.864834	-0.764963	0.302444
MTOR	-0.0997016	-1.10369	-1.00398	0.402271
PFN1	-0.0992445	-0.638572	-0.539327	0.45549
RHEB	-0.0984692	-0.907286	-0.808816	0.221744
RPS6KA6	-0.0982031	0.0825347	0.180738	0.00905158
MFN2	-0.0976066	-0.718636	-0.621029	0.265184
HGF	-0.0970666	0.0618819	0.158949	0.00501271
LIMK1	-0.0970021	-0.126436	-0.0294337	0.0208003
SMAD7	-0.0968183	-0.140528	-0.0437092	0.17299
CD44	-0.0966683	-0.140287	-0.0436184	0.0315718
ARPC2	-0.0966597	-0.50236	-0.4057	0.195572
WASL	-0.0958591	-0.0197904	0.0760687	0.068783
PPP1CC	-0.0939251	-0.267839	-0.173913	0.02584
VCL	-0.0934761	-0.496535	-0.403059	0.271869
PCYT1A	-0.0929987	-0.805374	-0.712375	0.37704
ACTG1	-0.0915933	-0.926157	-0.834564	0.525897
CREBBP	-0.0912482	-0.1582	-0.066952	0.646336
IL9R	-0.0908102	-0.229094	-0.138283	0.108663
GADD45G	-0.0904332	-0.10321	-0.0127765	0.06103
OAS3	-0.0900359	-0.113638	-0.0236026	0.0669346
ALDOA	-0.089708	-1.38524	-1.29553	0.635139
SLC7A5	-0.089587	-0.225086	-0.135499	0.379303
GNAQ	-0.0889479	-0.289478	-0.20053	0.234886
RPS6KA4	-0.0886796	-0.25799	-0.16931	0.12777
PGS1	-0.0875495	-0.761282	-0.673733	0.481115
WNT10B	-0.0874556	-0.222044	-0.134588	0.140522
ATP6V1G1	-0.0869426	-1.12801	-1.04107	0.387378
CRLS1	-0.0867557	-0.578242	-0.491486	0.21091
BIRC2	-0.0864642	-0.36516	-0.278696	0.366868
GP5	-0.0856751	0.0588287	0.144504	0.0183474
TXNIP	-0.085409	0.0188627	0.104272	0.0993666
GCK	-0.0846665	-0.0206688	0.0639976	0.026862
ARRB2	-0.0844674	5.67114e-05	0.0845241	0.123223
TELO2	-0.0840748	-0.818438	-0.734363	0.463634
PLCB3	-0.0834852	-0.176149	-0.0926639	0.173681
PGK2	-0.083299	0.0802065	0.163505	0.135185
NRAS	-0.0827536	-0.384119	-0.301366	0.611219
GNA12	-0.0826001	0.0304978	0.113098	0.0383237
RAF1	-0.0823515	-0.203845	-0.121494	0.345404
CCL24	-0.0821844	-0.0517899	0.0303946	0.0262089
EPOR	-0.0815679	-0.114324	-0.0327559	0.197965
PIK3R3	-0.0814559	-0.122377	-0.040921	0.0451828
FGD3	-0.0806139	-0.104746	-0.0241318	0.0548406
ULBP1	-0.0803964	0.0699981	0.150394	0.163965
CD8A	-0.0796769	-0.0606188	0.0190581	0.190849
INPP5F	-0.0794439	-0.0671247	0.0123192	0.0531718
KDR	-0.0793994	-0.220966	-0.141566	0.0755318
IFNA5	-0.079101	-0.00330477	0.0757963	0.0383746
PPARA	-0.0788	-0.0867478	-0.00794782	0.164416
PDHA2	-0.0787983	-0.118637	-0.0398385	0.0630105
SAT1	-0.0787716	0.20389	0.282661	0.0289908
BRAF	-0.0782831	-0.0560953	0.0221879	0.177688
MTMR14	-0.0782029	-0.0324721	0.0457307	0.11719
TCF7L2	-0.0781576	-0.0959498	-0.0177922	0.142346
ARPC3	-0.0781303	-0.884243	-0.806113	0.346031
EIF4E	-0.0779836	-1.49093	-1.41295	0.47277
MAP2K2	-0.0776801	-0.192316	-0.114636	0.12696
DUSP1	-0.077654	-0.0831715	-0.00551744	0.175799
POLD1	-0.0776429	-2.49653	-2.41889	0.632468
ALDH3B2	-0.0774207	0.0149478	0.0923685	0.192563
TP53	-0.0773907	0.323198	0.400589	0.640435
MAP3K13	-0.0766416	-0.0484367	0.0282049	0.0298322
BAMBI	-0.075102	-0.143777	-0.068675	0.0390544
CANX	-0.0749537	-0.00442403	0.0705297	0.0694937
CCND3	-0.0741329	-0.315412	-0.241279	0.103214
SSBP1	-0.074077	-0.389255	-0.315178	0.300159
SYNJ1	-0.0739547	0.0564938	0.130448	0.300611
UBE2I	-0.0738865	-2.02684	-1.95296	0.555835
OAS1	-0.0738768	0.0059208	0.0797976	0.0471426
FGF20	-0.073617	-0.00945703	0.06416	0.0906543
PPP1R12C	-0.0735209	-0.0371899	0.036331	0.0736067
IFNA6	-0.0733885	0.107264	0.180653	0.0638242
DUSP8	-0.0729709	-0.17804	-0.105069	0.321993
ULBP2	-0.0729009	-0.169814	-0.0969131	0.0932219
MAP3K6	-0.0727651	-0.151024	-0.0782588	0.290395
SMUG1	-0.07251	-0.224247	-0.151737	0.14706
RAPGEF2	-0.0724889	-0.0820525	-0.00956367	0.144866
XRCC5	-0.071733	-0.992319	-0.920586	0.334781
RAET1G	-0.0716317	-0.132796	-0.0611647	0.210902
CLIP1	-0.0714452	-0.0418821	0.029563	0.0396603
MAP3K2	-0.0713124	-0.12373	-0.0524181	0.178742
FGF4	-0.070621	-0.0279411	0.0426799	0.111852
CD34	-0.0704023	0.088279	0.158681	0.0287554
CTNND1	-0.0699989	-0.132674	-0.0626748	0.302583
COL4A2	-0.0698778	0.0108814	0.0807592	0.0787752
SFRP5	-0.0698762	-0.0869213	-0.017045	0.115
SELENOI	-0.0697876	-0.151025	-0.0812377	0.347026
DGKG	-0.0693806	0.0474866	0.116867	0.0783357
PTPN7	-0.0693717	-0.107689	-0.038317	0.162765
KIR3DL2	-0.06929	-0.00421261	0.0650774	0.227474
AGPAT2	-0.069105	-0.195865	-0.126759	0.348909
NKD1	-0.0686139	0.0313008	0.0999148	0.0818007
PLA2G4D	-0.0681349	-0.21081	-0.142675	0.22152
CARD14	-0.0679095	-0.102003	-0.0340934	0.038578
PAK5	-0.0673221	0.0434887	0.110811	0.0992854
CXCL14	-0.0665083	-0.0566823	0.00982602	0.150799
RUVBL1	-0.0664848	-1.77104	-1.70456	0.552213
GAPDH	-0.0664436	-1.28795	-1.22151	0.695293
PARD3	-0.0656326	-0.133818	-0.068185	0.413991
LDHAL6A	-0.0654497	0.114263	0.179713	0.278419
PXN	-0.0654233	-0.423477	-0.358054	0.47894
ACSS1	-0.0650593	0.0580187	0.123078	0.101668
CARD16	-0.0648952	-0.038402	0.0264932	0.107944
CKB	-0.0644559	-0.00874656	0.0557093	0.153579
CTNNBIP1	-0.0641792	-0.187758	-0.123578	0.193264
MFN1	-0.0640548	-0.0639906	6.41973e-05	0.107103
ULBP3	-0.0635987	-0.0422133	0.0213854	0.370394
GRK6	-0.0635871	-0.0851049	-0.0215178	0.231052
LPCAT1	-0.0634503	0.0201708	0.0836211	0.156341
RASGRF2	-0.0632559	-0.0172411	0.0460148	0.120977
INHBC	-0.0631077	-0.149193	-0.0860851	0.129123
TIAM1	-0.0628865	-0.184707	-0.12182	0.259426
TLR5	-0.0626804	-0.0613754	0.00130503	0.0550289
TKFC	-0.0625319	-0.217586	-0.155054	0.154196
COL2A1	-0.0623152	-0.0482122	0.014103	0.127755
BDKRB2	-0.0622402	0.0957327	0.157973	0.187535
ITGB3	-0.061831	-0.0955321	-0.0337011	0.182687
PIK3C3	-0.0617496	-0.497433	-0.435683	0.696194
MAPK8IP3	-0.0617187	-0.101643	-0.0399244	0.2289
FGF2	-0.0615239	0.0399147	0.101439	0.164937
DHX33	-0.0614286	-1.37196	-1.31053	0.608143
ECSIT	-0.0612138	-0.279532	-0.218318	0.232924
AXIN2	-0.0611136	-0.0432265	0.0178871	0.169194
RPS6KA2	-0.0609345	-0.0724343	-0.0114997	0.0405215
DIAPH2	-0.0607516	-0.075768	-0.0150164	0.212843
RIMKLB	-0.0606962	-0.121965	-0.0612692	0.277476
FGF10	-0.0606404	0.108025	0.168666	0.242655
ITGB7	-0.0600891	-0.224834	-0.164745	0.263564
DAAM1	-0.0599225	0.0531733	0.113096	0.117215
TLR7	-0.0597758	0.0430827	0.102858	0.100138
KIR3DL3	-0.0597084	0.0763974	0.136106	0.0985052
ACVR1B	-0.0596938	-0.135139	-0.075445	0.231073
PRKCI	-0.0596063	-0.141059	-0.0814532	0.327068
ADH1B	-0.0585948	0.0277759	0.0863707	0.13707
ITGA9	-0.0580128	-0.162059	-0.104046	0.343182
COL1A2	-0.0579233	-0.0069955	0.0509278	0.124424
DGKE	-0.0578926	-0.0598144	-0.00192177	0.269822
CYBA	-0.0577579	-0.0616729	-0.00391498	0.204372
MAPKAPK5	-0.0576747	-0.146503	-0.0888287	0.0807592
PSTPIP1	-0.0574168	-0.100349	-0.0429323	0.218966
ATF4	-0.0572241	-0.600727	-0.543503	0.63059
ITGA2	-0.0570769	0.049668	0.106745	0.106541
CSNK1A1L	-0.0569599	-0.0349356	0.0220243	0.278039
RAPGEF3	-0.0569536	-0.0404814	0.0164722	0.0649724
ITGA2B	-0.0566376	-0.288522	-0.231885	0.18809
BMPR1A	-0.0559866	-0.301713	-0.245726	0.465069
MYH14	-0.0558662	-0.0521987	0.00366757	0.135863
IMPA2	-0.0557449	-0.0738057	-0.0180608	0.190499
F2R	-0.0556059	-0.173114	-0.117508	0.287294
AMT	-0.0553005	0.00491641	0.0602169	0.209354
FZD9	-0.0551789	-0.190836	-0.135657	0.379862
FZD6	-0.0545364	0.118583	0.173119	0.111996
LDHAL6B	-0.0544083	0.0474003	0.101809	0.122898
ADPGK	-0.05433	-0.139684	-0.085354	0.284864
LAP3	-0.0542267	-0.149402	-0.0951755	0.385111
CHUK	-0.0540204	-0.0263945	0.0276259	0.495745
NFATC3	-0.0539324	-0.0652848	-0.0113524	0.262824
GPAM	-0.0538795	-0.0119508	0.0419287	0.0818567
WNT3A	-0.0538107	-0.0539146	-0.000103946	0.191669
TAB1	-0.053419	0.0928038	0.146223	0.0294154
MAPK14	-0.053336	-0.218301	-0.164965	0.466713
CCL23	-0.0529744	0.0124357	0.0654101	0.213471
NCR1	-0.0529481	0.0183439	0.071292	0.167605
PDHA1	-0.0527845	0.10312	0.155904	0.373665
KIR3DL1	-0.0525965	0.0873123	0.139909	0.212729
CSF3	-0.0522521	-0.283097	-0.230845	0.0657636
IRF7	-0.0521197	-0.0269023	0.0252174	0.105896
CREB3L2	-0.0520786	0.0450593	0.097138	0.10744
IL11RA	-0.0520225	-0.0195037	0.0325187	0.31233
CACNA1S	-0.0519634	-0.10413	-0.0521668	0.232593
LCK	-0.0516764	-0.0383089	0.0133675	0.154543
WNT11	-0.0516276	-0.0264829	0.0251447	0.227923
AICDA	-0.0515627	0.0807208	0.132283	0.115545
EXO1	-0.0514434	-0.111532	-0.0600883	0.452691
FGR	-0.051353	-0.0340577	0.0172952	0.3467
IP6K3	-0.0513336	-0.185308	-0.133974	0.424681
LPCAT2	-0.0512514	0.0872749	0.138526	0.0977793
ETNK2	-0.0511706	-0.0573485	-0.00617781	0.236997
IFNA16	-0.0507798	0.0577532	0.108533	0.121734
TNFSF13	-0.0507735	-0.134202	-0.0834288	0.106799
ICAM2	-0.05065	0.109899	0.160548	0.215274
CCR8	-0.0505174	-0.00229473	0.0482227	0.132776
NLRP7	-0.0503333	0.0183061	0.0686395	0.369816
ALAS2	-0.0500942	0.0629708	0.113065	0.161709
CARD6	-0.0500561	-0.00266166	0.0473944	0.275859
B2M	-0.0500532	0.0322766	0.0823299	0.14466
PLD1	-0.04993	-0.0518583	-0.00192828	0.300971
XRCC1	-0.0497222	-0.339932	-0.29021	0.407558
PIK3CB	-0.0497162	-0.129764	-0.0800478	0.359324
PLA2G4B	-0.0495904	-0.144619	-0.095029	0.167596
TRPM2	-0.0491075	-0.074537	-0.0254295	0.27503
TAB2	-0.0489812	0.0564445	0.105426	0.153802
SPHK1	-0.0486164	-0.165328	-0.116712	0.244071
DVL1	-0.0485582	-0.240986	-0.192428	0.281031
WNT1	-0.0483954	-0.278372	-0.229976	0.14463
SESN2	-0.0483114	-0.0743822	-0.0260708	0.301745
ITGA7	-0.048299	-0.229577	-0.181278	0.318358
AGPAT3	-0.0482558	-0.0323553	0.0159004	0.274768
MAPKAP1	-0.0481351	-0.246101	-0.197966	0.482547
CXCL16	-0.0481198	-0.0280559	0.0200639	0.362046
L3HYPDH	-0.0480758	-0.143459	-0.095383	0.537833
WASF2	-0.0480744	-0.235749	-0.187675	0.402467
IRS1	-0.0480205	-0.103669	-0.0556489	0.308714
SOST	-0.0478677	-0.057611	-0.00974322	0.168713
IP6K2	-0.0478173	-0.180091	-0.132274	0.16259
DGKB	-0.0476205	0.102278	0.149899	0.19228
CSF3R	-0.0474437	-0.104157	-0.0567135	0.23407
AKT1	-0.0473507	-0.130398	-0.0830472	0.54496
PLCG1	-0.0473366	0.0465326	0.0938692	0.0779452
FYN	-0.0473135	0.0452133	0.0925269	0.183388
GNG4	-0.047275	-0.132485	-0.08521	0.353908
JUND	-0.0468656	-0.1914	-0.144535	0.52761
GCSH	-0.0468633	-0.358266	-0.311403	0.627207
TNFRSF11A	-0.0468217	0.0271182	0.0739399	0.219807
MAP3K5	-0.0468074	0.0855023	0.13231	0.368879
LDHB	-0.0466697	0.00113503	0.0478047	0.17278
RELA	-0.0463694	-0.587375	-0.541006	0.607111
DDO	-0.0458249	0.00372435	0.0495492	0.136672
BCL10	-0.0457974	-0.199351	-0.153553	0.473172
PIK3C2B	-0.0455601	0.0518654	0.0974255	0.219698
GNA13	-0.0455189	-0.187148	-0.141629	0.599727
FGFR4	-0.0448775	-0.000740866	0.0441366	0.296366
LTBR	-0.044841	0.00494018	0.0497812	0.10662
SSH1	-0.0448167	-0.219118	-0.174302	0.32804
CASP9	-0.044177	-0.0233421	0.0208349	0.336313
CACNA1F	-0.0440287	-0.0251151	0.0189136	0.31755
CKM	-0.0439613	-0.0176528	0.0263085	0.369178
TLR8	-0.0439254	0.0925149	0.13644	0.169618
GLS2	-0.0439208	-0.126502	-0.0825816	0.436546
IKBKE	-0.0436955	0.00941482	0.0531104	0.451281
BDNF	-0.0436496	-0.207034	-0.163385	0.283923
PTK2B	-0.0434655	0.177765	0.22123	0.48619
GNG11	-0.0431759	-0.0277765	0.0153994	0.148705
RPS6KA1	-0.0428787	-0.182712	-0.139833	0.21645
DLD	-0.0428016	-0.203071	-0.160269	0.710984
PLB1	-0.0424619	-0.11187	-0.0694076	0.343969
TRADD	-0.042457	-0.018899	0.023558	0.270789
RFC5	-0.0424496	-1.48987	-1.44742	0.640747
HSPA5	-0.0421877	-1.00358	-0.96139	0.757184
PPP1R12B	-0.0419922	-0.00780863	0.0341836	0.329218
F2	-0.0417005	-0.240542	-0.198842	0.428123
PISD	-0.0416186	-0.75709	-0.715471	0.466959
CHRM4	-0.0413915	-0.285139	-0.243747	0.271125
GYPA	-0.0413874	-0.0158234	0.0255641	0.225778
MAPK1	-0.041245	-0.183835	-0.14259	0.632748
CFLAR	-0.0410611	-0.781126	-0.740065	0.802834
SRR	-0.0409723	-0.0356496	0.00532268	0.316735
PLA2G2A	-0.0409575	0.0405907	0.0815482	0.411676
EIF4E1B	-0.0408976	-0.00185605	0.0390415	0.351856
RIPK3	-0.0408198	-0.256784	-0.215964	0.522403
CDS2	-0.0406839	-0.216909	-0.176225	0.532984
ID1	-0.0405323	-0.0789087	-0.0383764	0.515398
AKT2	-0.0404317	-0.058576	-0.0181443	0.469296
FZD1	-0.0402753	-0.00796374	0.0323116	0.361775
FNIP2	-0.0400958	-0.0355349	0.00456093	0.488923
MRE11	-0.0400287	-0.505955	-0.465926	0.708032
FNIP1	-0.0400171	-0.0323475	0.00766964	0.423467
DIAPH3	-0.0398722	-0.219035	-0.179163	0.328219
FZD4	-0.0398673	0.0407757	0.080643	0.266891
TCF7	-0.0395747	-0.360418	-0.320843	0.386791
MYL7	-0.0394647	-0.141492	-0.102027	0.441313
TNC	-0.0394453	-0.0486225	-0.00917717	0.309149
SMAD2	-0.0393707	-0.015269	0.0241017	0.30125
PIK3R5	-0.0393396	-0.0504197	-0.0110801	0.30804
ADH6	-0.0393027	-0.0962932	-0.0569905	0.231215
DUSP9	-0.0391383	-0.102495	-0.063357	0.377938
ARPC1A	-0.0389945	-0.0724295	-0.0334349	0.325173
TYROBP	-0.0389663	-0.129183	-0.0902166	0.206398
ARG2	-0.0388411	0.0464318	0.0852729	0.264424
VAMP8	-0.0387836	-0.0451098	-0.00632622	0.43978
CXCR6	-0.0386874	0.157432	0.196119	0.22273
ALDH1A3	-0.0378943	0.157679	0.195573	0.424383
CARD11	-0.0378272	-0.0540584	-0.0162312	0.36543
SGK1	-0.037764	-0.101973	-0.0642086	0.437205
INHBA	-0.0377276	-0.00904943	0.0286782	0.352292
GADD45B	-0.0377074	-0.0279643	0.00974305	0.24723
LTB	-0.0376712	0.00165289	0.0393241	0.307482
GNGT1	-0.0376153	0.181599	0.219214	0.186892
BRCC3	-0.037615	-0.0166545	0.0209605	0.408075
INHBB	-0.037573	-0.132013	-0.0944397	0.282099
EIF4EBP1	-0.037478	-0.158755	-0.121277	0.607595
CAMK2B	-0.0370348	-0.0692997	-0.0322649	0.471001
CD80	-0.0370245	0.0457134	0.0827379	0.44639
CD28	-0.0370205	0.0163004	0.0533209	0.209963
POLB	-0.0370124	0.134721	0.171733	0.399046
CCL21	-0.0369994	-0.028171	0.00882846	0.356722
PRKAA1	-0.0369559	0.0353169	0.0722728	0.246061
MICA	-0.0365412	0.0727093	0.109251	0.450822
AGXT2	-0.0363537	0.0827639	0.119118	0.545003
KITLG	-0.0360962	0.10072	0.136816	0.218006
P4HA1	-0.0360498	0.0136698	0.0497196	0.252508
RAC1	-0.035857	-0.971096	-0.935239	0.776795
SP1	-0.0358448	-0.226591	-0.190746	0.712972
CD1A	-0.0356999	0.016268	0.051968	0.3116
VEGFD	-0.0354505	0.0536461	0.0890966	0.315041
PRKCZ	-0.0354363	-0.119669	-0.0842327	0.501315
PDGFD	-0.0353961	0.0259082	0.0613043	0.422466
ITGAE	-0.035376	0.0554297	0.0908056	0.328056
GP9	-0.0352602	-0.151249	-0.115989	0.433507
NLRP3	-0.035203	0.10553	0.140733	0.283097
TOLLIP	-0.0348064	0.11134	0.146146	0.344623
VDAC3	-0.0346624	-0.199073	-0.164411	0.364001
GNG8	-0.0346316	-0.114485	-0.0798534	0.44182
SHC3	-0.0344478	-0.275286	-0.240839	0.469282
AZIN2	-0.0344005	-0.0154499	0.0189506	0.293479
SOS2	-0.0343336	-0.153589	-0.119256	0.398118
MET	-0.0342125	-0.088274	-0.0540615	0.233837
BMPR1B	-0.0341882	0.044204	0.0783922	0.415247
PTGIR	-0.0341147	-0.000789498	0.0333252	0.387184
TBKBP1	-0.0339758	-0.273772	-0.239796	0.309057
GPD1L	-0.0339689	0.112156	0.146125	0.313137
CYBB	-0.0337837	0.0608351	0.0946188	0.430476
WNT5B	-0.033756	-0.0784645	-0.0447085	0.411798
TRAF1	-0.0336811	0.0363595	0.0700406	0.281708
PDHB	-0.0336003	-0.0198723	0.013728	0.478483
AGPAT4	-0.0329581	0.100043	0.133001	0.232487
RDX	-0.0325634	-0.0600157	-0.0274523	0.441927
FLT4	-0.0325278	0.0334928	0.0660206	0.214316
COL6A3	-0.0324324	-0.0639177	-0.0314853	0.609673
NF1	-0.0323474	0.0366828	0.0690302	0.748337
CTSL	-0.0322256	-0.057845	-0.0256194	0.513424
TLR6	-0.0321668	0.0396853	0.0718521	0.349536
COL4A6	-0.0320608	0.0296301	0.0616909	0.288055
LEFTY2	-0.0317581	0.0879835	0.119742	0.49153
COL1A1	-0.0315945	-0.211444	-0.179849	0.43127
FBP2	-0.0315626	-0.0471653	-0.0156028	0.406736
GLYCTK	-0.0314116	-0.0577166	-0.026305	0.459096
ACSS2	-0.0313686	0.0732662	0.104635	0.430396
PYCR3	-0.0311335	-0.0553304	-0.0241968	0.493825
STK3	-0.0310484	-0.298165	-0.267117	0.583898
BMP8A	-0.0310483	-0.000226192	0.0308221	0.552405
INPP4A	-0.0310429	-0.174902	-0.143859	0.482498
CXCL13	-0.0310213	0.0128745	0.0438958	0.43222
ITGB4	-0.0309561	-0.124684	-0.0937276	0.444761
PI4K2B	-0.0309555	0.00373838	0.0346938	0.383666
AOC1	-0.0309192	-0.0754701	-0.0445509	0.252404
FERMT3	-0.0307469	-0.296022	-0.265275	0.372776
GIT1	-0.0305746	-0.274455	-0.243881	0.567142
ASPA	-0.0304245	0.0733391	0.103764	0.258678
ADCY9	-0.0303558	0.110373	0.140729	0.524587
CCL25	-0.030307	0.0106706	0.0409776	0.355286
NLRP1	-0.0302333	0.0481396	0.0783729	0.466381
PLA2G2D	-0.0301234	0.0597756	0.089899	0.496623
RASGRP2	-0.0301119	-0.416704	-0.386592	0.644834
PARP2	-0.0300998	-0.0757417	-0.045642	0.428496
WNT9A	-0.0294383	0.152416	0.181855	0.558456
TFRC	-0.0294176	-0.769484	-0.740066	0.895005
LTBP1	-0.0293153	0.0778459	0.107161	0.367738
SRC	-0.0292614	-0.213198	-0.183936	0.701594
CARD9	-0.029191	-0.0344244	-0.00523342	0.523356
KLRC2	-0.0291374	-0.252466	-0.223328	0.447466
LAMB4	-0.0289437	-0.1593	-0.130356	0.48815
PLAU	-0.0287704	-0.0363354	-0.00756493	0.442472
PIP4K2A	-0.0286638	0.047319	0.0759828	0.504938
CACNA2D4	-0.0285179	0.0261854	0.0547033	0.397779
SLC3A2	-0.0284728	-0.426367	-0.397894	0.668601
SHMT2	-0.0284659	-0.081061	-0.052595	0.52674
JAK3	-0.0283878	-0.13571	-0.107323	0.438912
WNT7A	-0.0283875	-0.124104	-0.0957168	0.726672
TNFRSF13C	-0.028354	-0.0504416	-0.0220876	0.434838
ATG5	-0.0283517	0.0622766	0.0906283	0.44006
SORBS1	-0.0280584	0.0780071	0.106066	0.332125
INSRR	-0.0280233	-0.143671	-0.115648	0.428318
OAT	-0.0278741	0.0314256	0.0592997	0.367567
CTSB	-0.0278423	0.0442034	0.0720457	0.641438
IL7R	-0.0277601	0.106661	0.134421	0.461927
PIP5K1C	-0.0276191	-0.0356031	-0.00798401	0.480957
PIP4K2B	-0.0275882	-0.0548084	-0.0272202	0.380554
TAPBP	-0.0275864	-0.183435	-0.155849	0.388988
PIKFYVE	-0.0275239	-0.0792297	-0.0517058	0.315119
CD37	-0.027465	-0.121497	-0.094032	0.438666
PHOSPHO1	-0.0274627	-0.0567228	-0.0292601	0.553365
FLCN	-0.0274129	-0.219896	-0.192484	0.553565
TNFRSF1A	-0.0273923	0.122484	0.149876	0.546844
RASA2	-0.0273632	-0.0302276	-0.00286446	0.571729
F2RL3	-0.0273439	0.0628672	0.0902111	0.493402
IQGAP2	-0.0272903	0.120446	0.147737	0.5005
CD55	-0.0271861	-0.0936202	-0.0664341	0.561744
PLA2G2F	-0.0269698	0.075766	0.102736	0.563099
CHAT	-0.026964	-0.0881628	-0.0611988	0.640958
CTNNA1	-0.0268662	-0.198275	-0.171409	0.731622
LCLAT1	-0.0268004	0.112562	0.139363	0.373358
P2RY12	-0.0267894	-0.0682645	-0.0414751	0.460171
PLA2G2E	-0.0264605	0.00885931	0.0353198	0.5934
PKLR	-0.0264443	-0.267095	-0.24065	0.650713
FGF11	-0.0263616	-0.0408917	-0.0145301	0.557489
PGAM2	-0.0263496	-0.0330526	-0.00670296	0.674984
MBD4	-0.0263376	-0.109597	-0.0832597	0.554822
OTUD5	-0.026137	-0.135843	-0.109706	0.691921
PF4V1	-0.0260734	-0.0191018	0.00697161	0.624004
SLC9A1	-0.0260497	-0.0123236	0.0137261	0.570324
CCL3L3	-0.0259754	-0.0996626	-0.0736872	0.64916
PSEN1	-0.0256793	-0.117072	-0.0913924	0.621948
NLRP6	-0.0256675	0.0555728	0.0812404	0.680259
ADH4	-0.025562	0.0532687	0.0788307	0.400313
RBCK1	-0.0255295	0.0650121	0.0905416	0.487717
GPD1	-0.0255229	-0.0531501	-0.0276273	0.5596
IFNA4	-0.0254519	-0.106142	-0.0806897	0.611475
ITGB2	-0.0253802	-0.00567187	0.0197083	0.522887
NFKBIB	-0.0253215	-0.163378	-0.138056	0.667201
ZAP70	-0.0252364	-0.0534684	-0.028232	0.697314
ADCY8	-0.0252112	-0.0603771	-0.0351659	0.574924
MYLK3	-0.0251517	0.121395	0.146546	0.663999
CD1B	-0.0251395	0.110766	0.135906	0.3264
CD2	-0.0249867	-0.0536808	-0.0286941	0.526303
PDGFA	-0.0249734	-0.0078185	0.0171549	0.444512
GNMT	-0.0248342	-0.161707	-0.136873	0.656975
KLRC1	-0.0248323	0.0677073	0.0925396	0.375917
BAIAP2	-0.0247085	-0.127443	-0.102735	0.587928
IL5RA	-0.0245744	0.193237	0.217812	0.453698
TRAF3	-0.0245682	-0.085566	-0.0609978	0.778824
PLA2G1B	-0.0244679	-0.0556399	-0.031172	0.662099
PRKG1	-0.0244447	-0.0344525	-0.0100079	0.4846
CACNG5	-0.0242552	0.00613505	0.0303902	0.488581
GNG2	-0.0241675	-0.0980856	-0.0739181	0.589679
STAT3	-0.0240183	-0.125743	-0.101725	0.573476
PFN2	-0.0237957	-0.11262	-0.0888241	0.653974
PIK3R2	-0.0236707	-0.170819	-0.147148	0.531066
GDF5	-0.0235866	-0.117999	-0.0944126	0.588082
RNF125	-0.0235178	-0.00615577	0.017362	0.620104
PTGS1	-0.0235177	0.0293713	0.052889	0.300422
DUSP6	-0.0235175	-0.00697799	0.0165395	0.471559
IMPA1	-0.0234077	-0.0156476	0.0077601	0.400364
ZFYVE16	-0.0231785	-0.0975484	-0.0743699	0.646977
ABI2	-0.0231725	0.0620149	0.0851874	0.453225
PITX2	-0.0231333	-0.0100413	0.013092	0.400529
MAPK7	-0.0231159	0.0239073	0.0470232	0.579688
PYCR2	-0.0230346	-0.0489232	-0.0258886	0.577918
CD3G	-0.0230342	0.0174699	0.0405041	0.654897
CXCL10	-0.022998	0.0214523	0.0444503	0.442796
FLNC	-0.0229832	-0.147884	-0.124901	0.601341
HK3	-0.0229291	-0.0377233	-0.0147942	0.585254
CSF2RB	-0.0228309	-0.0575909	-0.0347599	0.404401
DMGDH	-0.0227463	0.0566187	0.079365	0.433074
PTDSS2	-0.0227212	0.0677328	0.090454	0.628214
IFIH1	-0.022599	-0.0371135	-0.0145145	0.591469
MTMR3	-0.0225305	-0.110708	-0.088177	0.599958
TRAF2	-0.0224404	-0.411761	-0.389321	0.860873
TNF	-0.0224103	-0.0134041	0.0090062	0.707761
LRP5	-0.0222869	-0.19082	-0.168533	0.69851
IGF1R	-0.0222319	-0.278526	-0.256295	0.790793
CX3CR1	-0.0222022	0.0699569	0.0921591	0.493001
MYLK4	-0.0221409	0.108532	0.130673	0.415228
IFNA14	-0.0221084	0.0627507	0.0848591	0.702715
IL1R1	-0.0219533	0.0322098	0.0541632	0.726225
IFNA8	-0.0219358	0.132329	0.154265	0.624021
INPP5J	-0.0217958	0.0363243	0.0581201	0.527681
CDS1	-0.0216991	-0.0660559	-0.0443568	0.629461
KLRC3	-0.0216758	0.173039	0.194715	0.495183
IFNB1	-0.0215957	0.234421	0.256016	0.517675
PLA2G5	-0.0215097	-0.0392075	-0.0176978	0.600081
VAV2	-0.0215008	-0.039174	-0.0176732	0.729211
CTBP2	-0.0214614	-0.302527	-0.281066	0.812492
MAP3K8	-0.0214608	0.0394348	0.0608956	0.54697
DIAPH1	-0.021459	-0.162592	-0.141133	0.717059
PGK1	-0.0213763	-0.808561	-0.787184	0.91646
RFXAP	-0.0213592	-0.0876392	-0.06628	0.73734
PIK3CG	-0.021292	-0.113419	-0.0921269	0.586041
MAPK9	-0.0212744	0.153139	0.174414	0.458184
SRM	-0.0211984	-0.108602	-0.0874037	0.626069
P2RX1	-0.0210622	0.00128098	0.0223432	0.671036
CAMK2D	-0.0210463	0.0952164	0.116263	0.510331
PLCG2	-0.0208655	0.000526472	0.021392	0.598521
ADCY1	-0.0207293	0.00211436	0.0228437	0.608295
CHRM5	-0.0206531	-0.0667918	-0.0461387	0.549409
PTPN6	-0.0205582	-0.0150435	0.00551473	0.493157
TICAM2	-0.0205513	-0.0942373	-0.073686	0.645493
MAOB	-0.0205372	0.0497428	0.0702799	0.437201
ACVR2A	-0.0204933	-0.0428054	-0.0223121	0.701766
HCK	-0.0203906	-0.0955659	-0.0751753	0.565383
MAP3K3	-0.0203165	-0.163972	-0.143656	0.585176
MAPK12	-0.0202517	0.0467068	0.0669585	0.664831
IL12A	-0.020217	0.0101269	0.0303439	0.591607
TLR3	-0.0202079	0.169373	0.189581	0.568638
WNT7B	-0.0200666	0.0218479	0.0419145	0.580162
TXN	-0.0200629	-1.00792	-0.987862	0.868491
MINPP1	-0.0199528	-0.120269	-0.100316	0.591537
WNT6	-0.0199228	-0.0771005	-0.0571776	0.663997
ITPKC	-0.019804	-0.0816052	-0.0618012	0.699024
KIR2DL3	-0.0197087	0.0841548	0.103863	0.467163
CALML4	-0.0195672	-0.0871906	-0.0676234	0.622789
DKK4	-0.0195338	-0.063188	-0.0436541	0.485899
NEIL3	-0.0194468	0.13015	0.149597	0.603853
ITGA10	-0.0193339	-0.148779	-0.129445	0.553289
CTNNA2	-0.0192788	-0.0223767	-0.00309788	0.695497
CR2	-0.0192353	0.0476987	0.066934	0.535877
CER1	-0.0191032	0.0185144	0.0376176	0.669128
MYL10	-0.0190339	0.106118	0.125152	0.514769
NEIL2	-0.0188762	0.0484471	0.0673233	0.523286
COL6A1	-0.0187519	0.0907862	0.109538	0.647353
FGF22	-0.0186812	0.0557384	0.0744196	0.712892
OGG1	-0.0186572	0.0285688	0.0472259	0.697865
RBX1	-0.0185419	-1.47211	-1.45357	0.790005
FOS	-0.018527	-0.122737	-0.10421	0.730974
NCF1	-0.0184902	-0.0740191	-0.0555289	0.781582
FGB	-0.0184546	0.150259	0.168713	0.498292
VAV1	-0.0184065	-0.0547105	-0.0363041	0.664673
GNB1	-0.0183065	-0.14147	-0.123163	0.820632
IL15RA	-0.018206	-0.0754111	-0.0572051	0.471524
BMP5	-0.0180274	0.082514	0.100541	0.701905
ANPEP	-0.0180071	0.0105998	0.0286068	0.69074
IL12B	-0.0179504	0.124928	0.142878	0.643808
NTRK1	-0.0179187	-0.0920238	-0.074105	0.582919
CALM3	-0.0179066	-0.0447642	-0.0268576	0.645919
RNF31	-0.0178287	-0.373891	-0.356063	0.848332
PF4	-0.0178107	-0.271265	-0.253454	0.66144
RBL1	-0.0177451	-0.0656021	-0.0478571	0.767206
MTMR6	-0.0177445	-0.157107	-0.139362	0.729962
GNB3	-0.0176941	-0.132352	-0.114658	0.662089
PPP3R2	-0.0176842	0.0281933	0.0458775	0.636648
PGAM4	-0.0174079	0.0591182	0.076526	0.54872
PIDD1	-0.0170866	0.0327089	0.0497955	0.680482
TGFB2	-0.0170169	-0.0241488	-0.00713186	0.726269
NLRC4	-0.0170065	0.132519	0.149525	0.668135
PLA2G15	-0.016887	0.0724627	0.0893497	0.706696
SPP1	-0.0168849	0.0644884	0.0813733	0.517962
WDR59	-0.0166856	-0.264554	-0.247868	0.816837
MAP2K6	-0.0166369	-0.00697537	0.00966156	0.597257
PDGFRA	-0.0166315	-0.240689	-0.224058	0.720587
ACOX3	-0.016424	0.0469417	0.0633656	0.64226
ADPRM	-0.0164064	0.0362231	0.0526294	0.712653
ITGB8	-0.0163288	0.027538	0.0438669	0.740088
CCL11	-0.01625	0.0558506	0.0721006	0.682558
CX3CL1	-0.0161746	0.0312738	0.0474485	0.661751
FASLG	-0.0161663	0.0951486	0.111315	0.674225
ADCY7	-0.0161384	0.144192	0.16033	0.70535
GABARAPL1	-0.0160886	0.0369675	0.0530561	0.677715
MADCAM1	-0.0160731	-0.0375888	-0.0215157	0.829059
SH2D1B	-0.0160408	0.0288186	0.0448594	0.697233
POLL	-0.015983	-0.0269481	-0.0109651	0.739294
PIGR	-0.0157983	0.00332945	0.0191277	0.593254
PHGDH	-0.0157827	-0.138407	-0.122624	0.817254
TRAF6	-0.015695	-0.135573	-0.119878	0.81387
ARHGEF7	-0.0155601	-0.600278	-0.584718	0.908318
PYCR1	-0.0155208	0.0230758	0.0385966	0.628436
FCGR3B	-0.0154634	0.159607	0.175071	0.848108
NOG	-0.0153432	-0.0541942	-0.038851	0.687981
ULK2	-0.0151031	-0.0752987	-0.0601956	0.788139
FLT3	-0.0150358	-0.149454	-0.134418	0.710708
NOD1	-0.0150013	-0.0693854	-0.0543841	0.761951
CACNG3	-0.0149625	0.0167342	0.0316966	0.676097
FGF18	-0.0148859	0.0531878	0.0680737	0.647662
IFNG	-0.0148805	0.138675	0.153555	0.645441
PLCB2	-0.0148059	-0.0900328	-0.0752269	0.741332
PLD4	-0.0147648	0.107669	0.122434	0.781063
ATP6V1C1	-0.014706	-0.94414	-0.929434	0.876752
RFC4	-0.0146592	-0.975585	-0.960926	0.763766
CD244	-0.0146286	0.0153593	0.029988	0.722378
FGFR2	-0.0146066	-0.0313611	-0.0167545	0.764824
PRKCG	-0.0145929	0.0963023	0.110895	0.778736
TGIF2	-0.0144488	-0.0780232	-0.0635743	0.746854
TNFSF11	-0.0143757	0.0407548	0.0551305	0.607794
DKK1	-0.0142124	-0.181781	-0.167568	0.819511
IFNA1	-0.014014	-0.0686314	-0.0546173	0.773176
ACVR1C	-0.0138822	0.0951603	0.109042	0.849626
SDHA	-0.0137074	-0.0791277	-0.0654203	0.871939
CACNA1G	-0.0136852	-0.308846	-0.295161	0.855774
IRF3	-0.0136254	-0.029515	-0.0158895	0.800918
ADCY3	-0.0134403	-0.027122	-0.0136816	0.823236
INVS	-0.0134272	0.0743266	0.0877538	0.661863
IL3	-0.0133199	-0.126768	-0.113449	0.837862
LDHC	-0.0132823	0.0779547	0.0912371	0.602669
XIAP	-0.0132801	0.0536817	0.0669618	0.740273
P2RX7	-0.013099	-0.0960453	-0.0829463	0.755828
MTMR8	-0.0130942	0.0714908	0.084585	0.739319
LCAT	-0.0130647	-0.0991394	-0.0860746	0.73214
LAMTOR1	-0.0130075	-0.287594	-0.274587	0.8514
PDIA3	-0.012929	-0.0934704	-0.0805415	0.772619
ATF2	-0.0128032	0.11505	0.127853	0.702494
MTMR7	-0.0124969	0.0342724	0.0467693	0.66296
MYD88	-0.0124952	0.0614586	0.0739538	0.874014
CHAD	-0.0123616	-0.170256	-0.157895	0.819441
GNG7	-0.0123515	-0.0277122	-0.0153607	0.73165
CXCL3	-0.0122465	0.0140421	0.0262886	0.846339
LAMA3	-0.0121696	-0.00318466	0.00898491	0.761003
RFC2	-0.0121576	-1.47778	-1.46563	0.938901
CD9	-0.0121266	-0.0977326	-0.0856061	0.722823
CASP10	-0.012038	-0.0951341	-0.0830961	0.754025
MTMR1	-0.0119717	0.0401991	0.0521708	0.681799
TXN2	-0.0118437	-0.0968468	-0.0850031	0.84681
NAT8L	-0.0118038	0.011855	0.0236588	0.699944
MAP4K2	-0.011786	-0.175647	-0.163861	0.811972
HCST	-0.011768	-0.0843719	-0.0726039	0.737889
ATP6V1C2	-0.0116441	0.0179903	0.0296344	0.764718
DUSP7	-0.0115823	-0.0207532	-0.00917086	0.770022
PIK3C2A	-0.0115685	0.068709	0.0802774	0.731078
ENO1	-0.0115585	-0.548559	-0.537001	0.936002
SFRP4	-0.0113948	0.0227235	0.0341182	0.783469
DUSP10	-0.011353	-0.046428	-0.035075	0.850291
DLAT	-0.0111665	-0.0044741	0.00669238	0.793699
LPIN2	-0.0111134	0.0608093	0.0719227	0.810119
NFATC1	-0.0110659	0.0498423	0.0609081	0.747059
P4HA3	-0.011039	-0.0249673	-0.0139283	0.76088
WNT8B	-0.010854	0.0512887	0.0621427	0.797507
MAPK3	-0.0107662	-0.100983	-0.0902168	0.853212
CCR1	-0.0107562	-0.000660257	0.0100959	0.788286
MAVS	-0.0106621	0.0844622	0.0951243	0.795905
MS4A1	-0.0106495	0.0967806	0.10743	0.752407
BAX	-0.0104107	0.0793202	0.0897309	0.772151
ITPR3	-0.0103375	-0.153186	-0.142848	0.878521
GABARAP	-0.0102773	-0.235599	-0.225322	0.794488
COMP	-0.0102218	-0.139771	-0.12955	0.7361
LEFTY1	-0.0101955	0.0175651	0.0277606	0.883136
GPT	-0.0101947	-0.0718483	-0.0616536	0.818509
IFNGR2	-0.0101004	0.106149	0.11625	0.764941
ITGA8	-0.010085	-0.0271472	-0.0170622	0.83495
CCR4	-0.00998135	-0.0498236	-0.0398422	0.830576
ARPC5	-0.00978983	-0.263307	-0.253517	0.881387
CCL2	-0.00972289	0.0855173	0.0952402	0.788485
RPA1	-0.00970386	-2.51049	-2.50078	0.941215
TRIM25	-0.00968802	-0.0873471	-0.0776591	0.800642
CD86	-0.00965627	-0.078329	-0.0686727	0.784525
BMP7	-0.00965008	0.0928606	0.102511	0.776933
CACNG1	-0.00948319	-0.0821957	-0.0727125	0.864024
APBB1IP	-0.00946122	0.0131305	0.0225917	0.769539
MKNK2	-0.00928853	0.0509711	0.0602596	0.890437
RPS6KA3	-0.00923946	-0.119416	-0.110177	0.847828
BMPR2	-0.00915051	-0.0725124	-0.0633619	0.819499
BHMT	-0.00910799	-0.0964263	-0.0873183	0.842482
PNPLA7	-0.00894508	-0.14421	-0.135265	0.878934
ID2	-0.0088466	-0.134202	-0.125355	0.746403
ITPR2	-0.008705	-0.0868471	-0.0781421	0.70747
IL1R2	-0.00856288	0.024945	0.0335079	0.795927
IL6	-0.00850909	0.114696	0.123205	0.808902
NTRK2	-0.00849027	0.134206	0.142696	0.800234
FGF13	-0.00847021	0.0857015	0.0941717	0.766178
VASP	-0.00846915	-0.186319	-0.17785	0.769002
APEX1	-0.00837436	-0.111175	-0.1028	0.846219
DGKH	-0.00833004	-0.0506205	-0.0422905	0.831736
EPO	-0.00831404	0.051737	0.060051	0.816523
PIK3C2G	-0.0083121	0.106359	0.114671	0.8406
SDHB	-0.0081624	-0.185996	-0.177833	0.957034
PDGFB	-0.00813374	0.058261	0.0663948	0.78552
AMH	-0.00811412	0.0285001	0.0366142	0.810933
SH2D1A	-0.00795179	0.157596	0.165548	0.773069
CPS1	-0.00786227	0.11562	0.123482	0.85811
LAMA4	-0.00785768	-0.00179394	0.00606374	0.856655
FGF21	-0.00781225	-0.11089	-0.103077	0.873881
NFKBIA	-0.00776536	-0.189575	-0.181809	0.906881
DKK2	-0.00775365	-0.035065	-0.0273114	0.859701
ATM	-0.00773453	-0.0795325	-0.071798	0.898916
PAK1	-0.00765605	-0.131548	-0.123892	0.834959
SMOX	-0.00764331	-0.0380823	-0.030439	0.860891
CD19	-0.00763034	-0.131195	-0.123564	0.760996
AKT1S1	-0.00754849	0.0494948	0.0570433	0.829136
PMAIP1	-0.00731646	0.146037	0.153353	0.826534
IKBKG	-0.0072864	-0.2184	-0.211114	0.894716
IFI16	-0.00710304	0.103596	0.110699	0.814723
ENO2	-0.00702952	-0.0119423	-0.00491279	0.8331
MAPK13	-0.00690297	-0.0414488	-0.0345459	0.876123
NOS3	-0.00690252	0.00145601	0.00835853	0.847895
KIR2DL1	-0.00677864	0.027211	0.0339896	0.850742
MYL9	-0.00641662	-0.122116	-0.1157	0.852433
CFL2	-0.006355	-0.0694732	-0.0631182	0.850647
CHRD	-0.00616663	-0.0111855	-0.00501888	0.858387
MAP2K4	-0.00609963	0.103943	0.110043	0.915244
CD74	-0.00587153	0.0131704	0.0190419	0.897284
NOD2	-0.00585682	0.132236	0.138093	0.890232
IL13	-0.00583521	-0.00564043	0.000194781	0.912128
PRKCQ	-0.00571493	0.0137749	0.0194898	0.840882
ADCY2	-0.00571244	0.111539	0.117251	0.840896
CACNG2	-0.00566256	-0.119106	-0.113443	0.875993
CD33	-0.00560193	0.0340142	0.0396162	0.876593
PIP4P1	-0.00547625	-0.0882409	-0.0827646	0.903551
OCRL	-0.00547624	0.0339896	0.0394659	0.887628
ADCY4	-0.0054351	-0.109059	-0.103624	0.90068
RASGRP4	-0.00540126	-0.12951	-0.124109	0.866513
GDF7	-0.00536371	0.0363847	0.0417484	0.894048
CCL20	-0.0052176	0.216887	0.222105	0.859973
PIP5K1B	-0.00517223	0.163088	0.16826	0.880926
ARRB1	-0.00496841	-0.168868	-0.1639	0.898928
CCL17	-0.00460144	0.00242446	0.0070259	0.907482
CACNG6	-0.00446049	-0.110467	-0.106006	0.906869
MAP4K3	-0.00436993	0.120855	0.125225	0.908979
GFPT2	-0.00433675	0.0361058	0.0404426	0.910293
NFATC2	-0.00430847	0.0594803	0.0637888	0.885694
NLRX1	-0.00427568	0.0800413	0.084317	0.918403
PIN1	-0.00417783	-0.125246	-0.121068	0.932378
MAP3K11	-0.00402226	-0.369745	-0.365723	0.951743
TLR4	-0.00402215	0.074395	0.0784172	0.894579
GNAI2	-0.00397145	-0.13357	-0.129599	0.931072
PDGFRB	-0.00375234	-0.10991	-0.106158	0.905865
WNT10A	-0.00370245	0.0367723	0.0404747	0.923403
BMP4	-0.00352454	-0.00415855	-0.000634011	0.946506
CXCL2	-0.00345713	-0.385688	-0.382231	0.937202
TNFSF14	-0.00343803	-0.0117479	-0.00830985	0.922775
AZI2	-0.00342209	0.0347021	0.0381242	0.910966
FST	-0.00341047	-0.0483489	-0.0449384	0.905232
INPP5A	-0.00337698	-0.052998	-0.049621	0.950216
CDKN1A	-0.00331797	0.189298	0.192616	0.963161
TLN1	-0.00328998	-0.389646	-0.386356	0.964815
DUSP3	-0.00305482	-0.195353	-0.192298	0.955415
GUCY1A2	-0.00302409	0.177415	0.180439	0.940821
MAPK11	-0.00301802	0.0957881	0.0988062	0.911664
PLCB4	-0.0029956	0.0494063	0.0524019	0.922131
MLH1	-0.00296413	-0.028293	-0.0253289	0.937877
BRK1	-0.00288008	-0.272022	-0.269142	0.969086
E2F5	-0.00285241	0.0668829	0.0697353	0.93272
CDC25B	-0.00280924	-0.294464	-0.291654	0.971371
WNT2B	-0.00279355	-0.0154809	-0.0126873	0.96726
RAC2	-0.00277598	-0.131767	-0.128991	0.953963
SYK	-0.0026434	0.0082234	0.0108668	0.944589
FGF7	-0.00222359	0.0214851	0.0237087	0.945423
GNG3	-0.00218965	-0.259208	-0.257019	0.956881
GP6	-0.00202891	-0.0123182	-0.0102893	0.954469
ADH1A	-0.00192048	0.029317	0.0312375	0.936793
IRF5	-0.00191151	0.0318912	0.0338027	0.971569
INPP5B	-0.00165417	-0.223405	-0.221751	0.971288
NOTUM	-0.00161786	-0.142057	-0.140439	0.968809
DOCK2	-0.00152587	0.0755283	0.0770542	0.967194
CD247	-0.00151015	0.0168221	0.0183323	0.966156
DVL2	-0.00141868	-0.0823827	-0.0809641	0.956321
CREB1	-0.00139844	-0.0683177	-0.0669193	0.979189
COL4A3	-0.00130276	-0.0836706	-0.0823678	0.959067
CDC42	-0.00110409	-1.05543	-1.05433	0.995086
CCR5	-0.000876519	0.00577587	0.00665239	0.988254
PPAT	-0.000726528	-0.639938	-0.639211	0.993623
NLK	-0.000610307	0.255539	0.256149	0.982431
DGKQ	-0.000570588	0.00717277	0.00774336	0.984459
E2F4	-0.00052259	-0.195778	-0.195256	0.993161
SOX17	-0.000494496	-0.065338	-0.0648435	0.991246
GNPAT	-0.00042174	0.0508874	0.0513092	0.99177
VANGL2	-0.0003347	-0.223912	-0.223577	0.994699
PFKP	-0.00015026	0.0171916	0.0173419	0.997886
INPPL1	-0.000126397	-0.0451034	-0.044977	0.998374
CSF1	-4.64768e-05	-0.163442	-0.163395	0.999171
IGF1	-4.02866e-05	0.00219223	0.00223252	0.999204
RRAGB	-1.49523e-05	-0.051097	-0.0510821	0.999713
CCL8	-1.34348e-05	0.0975516	0.097565	0.999673
ACVR2B	-5.73188e-06	-0.0174633	-0.0174576	0.999881
CD5	0.00026179	-0.11864	-0.118902	0.994996
CACNB4	0.0002787	0.0995353	0.0992566	0.993589
ISG15	0.000302803	-0.0242832	-0.024586	0.995142
LGMN	0.00032194	0.153032	0.15271	0.991216
LRP6	0.000345368	-0.00131752	-0.00166289	0.993446
MRAS	0.000416753	-0.0108107	-0.0112275	0.992358
NCKAP1L	0.000509485	-0.106462	-0.106971	0.987101
MAPK10	0.000552322	0.0642254	0.0636731	0.989298
ELK4	0.00062712	0.0384531	0.0378259	0.988662
POLE4	0.000800709	-0.165239	-0.16604	0.993247
CNDP1	0.000805429	0.0318159	0.0310104	0.985513
LAMB3	0.000820066	0.0149321	0.014112	0.98582
FGF17	0.000846656	0.127056	0.126209	0.977863
CACNA1E	0.000899417	0.124779	0.123879	0.980921
NCKAP1	0.000937534	-0.539666	-0.540603	0.991682
LAMA5	0.000945737	-0.0520517	-0.0529975	0.984538
PPP5C	0.00107115	-0.102215	-0.103286	0.984024
THBS4	0.00111881	-0.098748	-0.0998668	0.976196
TYK2	0.00121484	0.0544672	0.0532523	0.981795
IFNA7	0.00129553	-0.119723	-0.121018	0.97443
RASA1	0.00134997	0.138352	0.137002	0.980691
CXCL5	0.00147005	0.0226068	0.0211368	0.975806
CCL18	0.00175323	-0.0270862	-0.0288394	0.961707
MYLK2	0.00189041	-0.142471	-0.144362	0.975972
SIKE1	0.00195092	-0.162404	-0.164355	0.970537
TBC1D7	0.00195925	0.0647986	0.0628393	0.962314
IDH1	0.00199917	-0.0273446	-0.0293438	0.965101
IFNW1	0.00207861	-0.00264583	-0.00472445	0.970707
CAMK2A	0.0021632	0.0326866	0.0305235	0.951958
PLD3	0.0023029	0.0953151	0.0930122	0.936004
BLNK	0.00241161	0.0398119	0.0374002	0.931577
MBOAT7	0.00242401	0.0925065	0.0900825	0.96345
MMP7	0.00246861	-0.053403	-0.0558716	0.935843
CASP5	0.00247307	0.152762	0.150289	0.946364
TRPV2	0.00254026	-0.118661	-0.121201	0.95061
PRODH	0.00254629	-0.127587	-0.130133	0.956923
ADH7	0.00272095	0.0894033	0.0866823	0.925474
PFN4	0.00274235	0.0779784	0.075236	0.915416
CACNA1C	0.00285384	-0.00994296	-0.0127968	0.944225
NODAL	0.00286306	-0.10868	-0.111543	0.937134
CKMT2	0.00291574	0.0541342	0.0512184	0.937475
LAT	0.00295258	-0.0754735	-0.0784261	0.921286
IFNA21	0.00298934	-0.130827	-0.133816	0.968493
ENAH	0.00304138	-0.114058	-0.117099	0.967048
PTGS2	0.00306924	0.0946463	0.091577	0.913972
FZD5	0.00308458	-0.142949	-0.146033	0.955658
PLCE1	0.00316959	-0.121502	-0.124672	0.950863
PREX1	0.00317427	-0.0578061	-0.0609804	0.943254
NEIL1	0.00317767	-0.0067152	-0.00989287	0.9265
ATP6V1G3	0.00326148	0.0991711	0.0959097	0.940254
ABAT	0.00328914	-0.0260161	-0.0293052	0.945146
PLPP4	0.00339183	0.0249733	0.0215815	0.896815
LEF1	0.00353367	0.0189446	0.0154109	0.89513
PGM2	0.00354565	0.0167081	0.0131624	0.922034
STAT1	0.00367531	0.0283322	0.0246569	0.921384
FZD7	0.00380779	0.0696711	0.0658633	0.906857
XRCC6	0.00389544	-1.77394	-1.77783	0.967076
MLH3	0.00392841	-0.118804	-0.122733	0.927913
PFN3	0.00408067	0.0876481	0.0835674	0.916258
LBP	0.00415905	0.047766	0.043607	0.922085
CHKB	0.0042587	0.0522339	0.0479752	0.921185
WNT4	0.00426204	0.0122794	0.00801731	0.908998
LTA	0.00436601	-0.0768764	-0.0812424	0.933287
ITGAX	0.00441798	-0.127588	-0.132006	0.898557
CBS	0.00443656	-0.040911	-0.0453476	0.895956
HK2	0.00457869	-0.439312	-0.44389	0.957963
TP53AIP1	0.0046099	0.115529	0.110919	0.899776
TNFRSF13B	0.00466115	-0.0910281	-0.0956893	0.90823
SARDH	0.00471042	-0.10738	-0.112091	0.924647
CXCR2	0.00477401	0.0531546	0.0483806	0.887705
GAD2	0.0048129	0.172717	0.167904	0.870056
CACNA2D2	0.0048135	-0.149794	-0.154607	0.900399
FGF3	0.00492416	-0.0216357	-0.0265599	0.921011
PRKACB	0.00492592	0.0290498	0.0241239	0.929421
BMP6	0.0049531	-0.0862018	-0.0911549	0.918301
CD1D	0.00499169	-0.0808912	-0.0858828	0.930586
TRAF5	0.00506145	0.0174045	0.0123431	0.879375
BTK	0.00514642	0.0251177	0.0199713	0.868137
MSH6	0.00518226	0.0144211	0.0092388	0.896685
CDKN2B	0.00521502	0.116038	0.110823	0.904084
CREB3L3	0.0053546	0.0710591	0.0657045	0.847241
PLCZ1	0.00538628	0.0715799	0.0661936	0.882409
CSF2	0.00541905	-0.0602482	-0.0656672	0.912244
PCYT2	0.00559	-0.109914	-0.115504	0.933074
CD22	0.00576367	-0.039036	-0.0447997	0.874345
PPP3CB	0.00578046	-0.0850563	-0.0908368	0.850694
PPP2R1B	0.00584357	0.0933815	0.0875379	0.838161
ARPC5L	0.00595854	0.0647745	0.058816	0.891371
ARHGEF12	0.00598429	0.070394	0.0644097	0.925031
THPO	0.00609567	-0.00990078	-0.0159965	0.848301
MBOAT2	0.00622143	0.163571	0.15735	0.892445
XRCC4	0.00623217	-0.258913	-0.265145	0.916275
GSN	0.00631764	0.0344944	0.0281767	0.898855
CREB3	0.00638094	-0.0693085	-0.0756895	0.886921
IL4I1	0.00645885	-0.108013	-0.114472	0.846087
GOT2	0.0065038	-0.389577	-0.396081	0.91962
NFATC4	0.00658284	-0.0624062	-0.068989	0.870676
MYLK	0.00662244	0.104302	0.0976795	0.863232
LPIN1	0.00664993	0.0721651	0.0655152	0.877806
PRKCD	0.00665763	-0.0365764	-0.0432341	0.85875
HOGA1	0.00667191	-0.0707214	-0.0773934	0.890379
CTNNA3	0.00679081	-0.0463909	-0.0531817	0.863272
GPRC6A	0.00681885	0.0822637	0.0754448	0.831964
ASS1	0.00685426	-0.297527	-0.304381	0.889815
ICOSLG	0.00696636	0.098609	0.0916427	0.867561
CHPT1	0.00697802	0.00660809	-0.000369938	0.863466
SSH3	0.00726546	-0.0704503	-0.0777157	0.854107
OAS2	0.00733531	0.0445345	0.0371992	0.844005
RAET1L	0.00736641	-0.128608	-0.135975	0.870476
MYL2	0.00739648	-0.0629207	-0.0703171	0.880517
IFNK	0.00742828	0.146056	0.138628	0.809551
CNDP2	0.00743069	0.0383303	0.0308996	0.837611
TNFSF13B	0.00746974	-0.0161748	-0.0236445	0.825908
AKT3	0.00747798	0.149915	0.142437	0.847464
SPATA13	0.00748624	-0.152286	-0.159772	0.888923
FRAT2	0.00749696	-0.196735	-0.204232	0.868629
HSP90AA1	0.0075596	-0.250348	-0.257907	0.870392
IFNA2	0.0075935	0.0622535	0.05466	0.851012
LPCAT3	0.00769045	-0.180539	-0.188229	0.838367
PARP3	0.0077764	-0.00234416	-0.0101206	0.849722
GBP1	0.00791094	-0.0637301	-0.071641	0.870066
PRKCA	0.00792084	-0.126363	-0.134284	0.87002
GLDC	0.00792495	-0.0329113	-0.0408363	0.846334
TDG	0.0079513	-0.2949	-0.302852	0.866738
GNG12	0.00795159	0.0893162	0.0813646	0.795215
BBC3	0.00802394	-0.0925919	-0.100616	0.824659
TBL1X	0.00813203	0.127481	0.119349	0.781531
CARD8	0.00816759	-0.0622898	-0.0704574	0.779533
PARP4	0.00823466	0.0445602	0.0363255	0.798318
IRAK1	0.00830084	0.0570239	0.0487231	0.896409
IL4	0.00838606	0.0285412	0.0201551	0.721608
RHOA	0.00839157	-0.515299	-0.52369	0.947693
COL6A6	0.00840519	-0.0599424	-0.0683476	0.841958
AOC3	0.00843412	-0.202599	-0.211033	0.890899
WAS	0.00844654	0.0719418	0.0634953	0.802726
CCL22	0.00845772	0.0597766	0.0513188	0.825132
ALDH3A2	0.00848386	0.0206456	0.0121618	0.802037
FCGR2A	0.00860129	0.106767	0.0981653	0.831316
CXCL1	0.00862264	-0.266107	-0.27473	0.874256
IL1A	0.00888582	-0.0311915	-0.0400773	0.840859
CD40LG	0.00918134	0.0978262	0.0886449	0.77494
AGXT	0.00921338	0.113532	0.104319	0.786636
PLA2G4A	0.00922708	0.0923521	0.083125	0.859565
MYH10	0.00935919	0.0113296	0.0019704	0.82234
DGKI	0.00937242	0.13194	0.122568	0.786761
FZD8	0.00940682	-0.0828099	-0.0922167	0.844672
IL7	0.00942497	0.133419	0.123994	0.74947
GPD2	0.00945868	0.0248953	0.0154367	0.751911
ALDH3A1	0.00948141	0.0608386	0.0513572	0.697739
CD38	0.00958413	0.0720404	0.0624562	0.722792
WNT9B	0.00962277	-0.136078	-0.145701	0.823767
CACNG7	0.00974159	0.328517	0.318775	0.823189
COL3A1	0.0100262	0.0159852	0.00595901	0.744888
LIG1	0.0101554	-0.32496	-0.335115	0.876682
SKP1	0.0103035	-1.40534	-1.41564	0.921241
BTRC	0.0103438	-0.153304	-0.163648	0.837662
CD3D	0.0103584	-0.252652	-0.263011	0.821458
CXCL11	0.0104394	0.0621193	0.0516799	0.742355
STAT5B	0.0105998	-0.192851	-0.203451	0.805904
ARAF	0.0106853	0.150426	0.139741	0.725416
CTH	0.0106861	0.120015	0.109329	0.744637
THBS2	0.0107268	0.148359	0.137632	0.748236
VDAC2	0.0108392	-0.183482	-0.194322	0.868683
NGF	0.0108702	-0.140287	-0.151157	0.848992
FGF8	0.0109108	-0.0112085	-0.0221193	0.742429
GBP2	0.010952	-0.00805198	-0.019004	0.778544
DAAM2	0.0109826	0.0672635	0.0562809	0.818241
PPM1A	0.0112078	0.102035	0.0908267	0.784682
FCER2	0.011263	-0.00566506	-0.0169281	0.720803
CREB3L4	0.0113342	-0.0383368	-0.049671	0.726437
GRK3	0.0114166	-0.0469977	-0.0584144	0.669134
LAMA1	0.0114679	0.068728	0.0572601	0.796137
AGPAT1	0.0115451	-0.0597714	-0.0713164	0.776035
AIM2	0.0116088	0.179715	0.168107	0.735087
PCK2	0.0116635	-0.143493	-0.155156	0.795798
TAOK2	0.0118123	0.0491692	0.037357	0.805764
AOC2	0.0118927	-0.152763	-0.164656	0.769423
MAP3K20	0.011893	-0.00557461	-0.0174676	0.846525
NEK7	0.0119196	-0.0145037	-0.0264234	0.836335
GNB4	0.0120718	0.0134334	0.00136159	0.821222
CCND2	0.0120932	-0.0730863	-0.0851795	0.874068
DNTT	0.0120937	0.000782996	-0.0113107	0.750202
CXCL12	0.0120938	-0.0437084	-0.0558022	0.76372
ELMO1	0.0122037	0.0131942	0.000990425	0.770789
NCR3	0.012289	-0.040006	-0.0522949	0.788976
IRAK4	0.0123666	0.0477136	0.0353471	0.771841
PLCD1	0.0125697	-0.0952192	-0.107789	0.773685
VEGFB	0.0126993	-0.12541	-0.138109	0.82933
ARPC1B	0.0127049	0.00380899	-0.00889587	0.717135
DGKD	0.0129371	-0.0657654	-0.0787024	0.754847
FLNA	0.0130583	0.0397225	0.0266642	0.687664
ID4	0.0130764	-0.126601	-0.139677	0.849704
TGIF1	0.0130981	-0.213776	-0.226874	0.861863
IFNE	0.0132716	0.148263	0.134991	0.790664
PFKM	0.0132953	-0.0907561	-0.104051	0.710129
LAMTOR5	0.0132955	-0.210495	-0.223791	0.732287
PRICKLE1	0.0133956	0.0845936	0.0711979	0.732663
IFNGR1	0.0135561	0.126337	0.112781	0.62341
STK4	0.0135756	-0.0547052	-0.0682808	0.761533
IL18	0.0136445	-0.139311	-0.152955	0.826427
CXCR4	0.0138574	0.0368712	0.0230138	0.521069
PRKG2	0.0139859	0.00967267	-0.00431321	0.74795
FGF1	0.0140185	-0.0389188	-0.0529372	0.737437
VANGL1	0.0140406	-0.146338	-0.160379	0.784801
MICB	0.0140605	-0.181528	-0.195589	0.789477
SSH2	0.0141172	-0.178118	-0.192236	0.799123
GNAI1	0.0145201	0.0324491	0.017929	0.65642
ITGA5	0.0145848	-0.104663	-0.119247	0.711589
AGMAT	0.0146043	-0.0521957	-0.0668	0.767314
MEF2C	0.0146875	0.0607706	0.046083	0.622097
ATP6V1D	0.0146882	-0.802277	-0.816965	0.835431
AMHR2	0.0147485	-0.00266951	-0.017418	0.609428
FN1	0.0147728	0.0723791	0.0576063	0.7795
BCL2	0.0147744	0.040172	0.0253977	0.721809
HSPA1L	0.014878	0.0801031	0.0652252	0.790278
PPP2CB	0.0149723	0.0550874	0.0401151	0.639695
KLRC4	0.0152378	0.105874	0.0906366	0.660723
FLNB	0.0153279	-0.0748832	-0.0902111	0.70421
GRK5	0.0153946	0.0862663	0.0708717	0.637835
ACTB	0.0154519	-0.868012	-0.883464	0.930505
FGF12	0.0155785	0.12355	0.107971	0.682272
ARHGAP35	0.0155883	0.158264	0.142675	0.60704
TGFBR2	0.0156042	-0.0108538	-0.026458	0.89115
NR4A1	0.0156795	-0.0234204	-0.0390999	0.653765
SIAH1	0.015681	0.125836	0.110155	0.761183
LAMC2	0.0157824	-0.107497	-0.123279	0.713679
BMP2	0.0158577	0.0224055	0.00654783	0.647756
CTBP1	0.0160246	0.0297811	0.0137565	0.78134
APC2	0.0160759	-0.158971	-0.175047	0.661052
TANK	0.0161004	-0.0398745	-0.0559749	0.642977
FRAT1	0.0162456	-0.0617839	-0.0780295	0.740291
THBS1	0.0162619	-0.0229283	-0.0391902	0.708936
GBP4	0.0163615	-0.166519	-0.18288	0.798998
CACNA1H	0.0164212	-0.0165688	-0.03299	0.652928
GNG5	0.0165206	-0.286114	-0.302635	0.782726
ADCY6	0.0165803	-0.066723	-0.0833033	0.722723
APAF1	0.0166612	0.12204	0.105379	0.639576
LYPLA2	0.0168093	-0.114606	-0.131415	0.680781
DGKZ	0.0170375	-0.135333	-0.152371	0.752067
RIPK2	0.0172962	0.0700957	0.0527995	0.585848
RRAGD	0.0173606	0.0198258	0.00246526	0.796566
TAP1	0.0175189	-0.149397	-0.166916	0.752803
FGA	0.0175311	0.0282511	0.01072	0.633349
KIR2DL4	0.0177413	0.0905911	0.0728498	0.797312
GABARAPL2	0.0178504	0.0679225	0.0500721	0.627809
COL9A1	0.0179196	0.0370898	0.0191702	0.755419
CCL26	0.0180357	-0.0897718	-0.107808	0.759218
PRR5	0.0183756	0.0333288	0.0149532	0.644603
LAMC1	0.0185125	0.114322	0.0958091	0.675028
GP1BB	0.0185863	-0.219476	-0.238062	0.762141
P4HA2	0.0186028	-0.0689547	-0.0875574	0.568219
LAMA2	0.0186197	0.0336145	0.0149949	0.679038
CREB5	0.0186586	0.164313	0.145654	0.548566
RIMKLA	0.0187496	-0.0150416	-0.0337912	0.75708
CCR7	0.0187682	-0.0895078	-0.108276	0.63293
PGM1	0.0189224	-0.0219732	-0.0408956	0.656258
LDHA	0.0189783	-0.497138	-0.516116	0.632279
SMAD4	0.0189795	-0.0447381	-0.0637176	0.831581
GBP7	0.0189998	0.132181	0.113181	0.500035
GDF6	0.0190263	0.0487103	0.029684	0.612413
NTF3	0.0191234	0.00656744	-0.0125559	0.617101
NAMPT	0.0191397	-0.341418	-0.360558	0.858627
LIMK2	0.0191871	0.0483942	0.0292071	0.737668
CAB39L	0.0192242	0.102453	0.0832285	0.348158
ERC1	0.0194535	0.029569	0.0101155	0.565072
POLD4	0.0195493	-0.207239	-0.226788	0.689367
IL2RA	0.0196176	-0.00181125	-0.0214289	0.473899
GADD45A	0.0202939	0.0871566	0.0668627	0.595639
MAP2K1	0.0204208	-0.121232	-0.141653	0.74446
DHX58	0.0204257	-0.0864485	-0.106874	0.758266
MOS	0.0204534	-0.0972073	-0.117661	0.679574
TLR1	0.0205173	0.09687	0.0763527	0.548543
PSME3	0.0205415	-0.220839	-0.241381	0.646318
AFDN	0.0205678	-0.0129613	-0.0335291	0.763178
PDGFC	0.0206005	0.13549	0.11489	0.658187
RXRA	0.0206501	-0.273741	-0.294391	0.858511
WNT16	0.0206585	0.116378	0.0957199	0.560501
SYNJ2	0.0207093	0.0830681	0.0623588	0.613899
ARHGEF6	0.0207095	0.197484	0.176774	0.513058
COL4A5	0.0208207	0.166296	0.145475	0.599837
RPS6KB1	0.0209621	-0.201447	-0.222409	0.52138
KIT	0.0213883	-0.00754126	-0.0289295	0.594545
ITGA11	0.0214763	-0.137039	-0.158515	0.68026
ASL	0.0215376	-0.0558375	-0.0773751	0.628313
GSK3A	0.0215715	-0.0187715	-0.040343	0.7548
DUSP2	0.021713	0.0611278	0.0394149	0.46711
TAB3	0.0217754	0.0708556	0.0490802	0.468196
ALDOB	0.0217918	0.0396097	0.0178179	0.491203
MAP4K1	0.0220349	0.040492	0.0184571	0.647392
RAET1E	0.0220777	0.199764	0.177687	0.540524
TIRAP	0.0222515	0.0923877	0.0701362	0.554747
PRF1	0.0222851	0.0485283	0.0262433	0.530522
PLPP3	0.0222911	0.0100324	-0.0122587	0.529603
CALR	0.0223436	-0.104101	-0.126444	0.643543
LCP2	0.0225332	0.0432396	0.0207064	0.423862
CIITA	0.0226029	0.0509952	0.0283923	0.547031
GAD1	0.0227478	-0.0854378	-0.108186	0.667553
PLPP2	0.0227484	-0.0231531	-0.0459015	0.683188
FLT3LG	0.0228441	0.0315633	0.0087192	0.58358
CACNA1I	0.0228486	-0.044884	-0.0677326	0.517422
GLUD2	0.02294	0.230771	0.207831	0.455894
WNT2	0.0229474	-0.0119845	-0.0349319	0.376792
G6PC3	0.0229914	-0.0146048	-0.0375962	0.414813
PAK2	0.0229975	-0.308399	-0.331397	0.788415
SERPINE1	0.023096	0.031634	0.00853801	0.619006
IFNA10	0.0231011	0.186392	0.163291	0.401019
PPP1CB	0.0231258	-0.925901	-0.949026	0.806213
NOS2	0.0231649	0.0326692	0.00950428	0.575958
LYN	0.0232369	0.094071	0.070834	0.47277
ITGAM	0.0232653	0.00654451	-0.0167208	0.664392
EIF4E2	0.0232853	-0.258202	-0.281488	0.802411
PRODH2	0.0236407	-0.0774522	-0.101093	0.667192
COL4A4	0.0237142	0.132445	0.108731	0.529745
CHRM2	0.0237838	0.0702958	0.046512	0.46831
CD1E	0.0239834	-0.00888344	-0.0328668	0.489597
IKBKB	0.0240773	-0.0422379	-0.0663153	0.708093
PLA2G4E	0.0240832	-0.0278706	-0.0519538	0.574315
MAP2K3	0.0243888	0.0208526	-0.00353616	0.621982
GRHPR	0.0245869	-0.0372131	-0.0618	0.485656
GNG13	0.0246048	0.0700286	0.0454238	0.705721
IRF9	0.0246084	-0.0448019	-0.0694103	0.566885
MAP3K1	0.0246442	-0.147305	-0.171949	0.704835
MTMR2	0.0248033	0.0379727	0.0131694	0.514757
PI4K2A	0.0248285	-0.150906	-0.175735	0.643863
PAK4	0.0250577	-0.093761	-0.118819	0.531051
CHKA	0.0251383	-0.36178	-0.386919	0.758487
TAOK3	0.0251896	0.0219678	-0.00322187	0.710842
VTN	0.0252837	-0.212244	-0.237528	0.501583
ITPKA	0.0253268	-0.170113	-0.195439	0.526557
TLR9	0.0254155	-0.118572	-0.143988	0.53936
SH3BP2	0.0258158	0.0182125	-0.00760335	0.34847
ETNPPL	0.025818	-0.0107582	-0.0365762	0.536308
PNPLA6	0.0258703	-0.122596	-0.148467	0.597858
DVL3	0.0260796	-0.127446	-0.153526	0.643069
BDKRB1	0.0262611	0.188369	0.162108	0.481307
HKDC1	0.0263437	-0.00837575	-0.0347194	0.29231
CACNA1B	0.0264879	-0.0533559	-0.0798438	0.558632
TNFRSF10B	0.0265009	0.249355	0.222854	0.63072
TNFRSF10C	0.0265041	0.104151	0.0776469	0.310923
TNFRSF10D	0.0265233	0.110066	0.0835432	0.317318
CD3E	0.0266266	0.0826054	0.0559788	0.584049
ALDH9A1	0.0266522	-0.0848314	-0.111484	0.574943
COL6A2	0.0268665	0.0726754	0.0458088	0.532566
CACNA1A	0.0269361	-0.0640507	-0.0909868	0.499697
ACTN4	0.0269719	0.104315	0.0773435	0.534681
WNT3	0.0271477	0.105667	0.0785192	0.534193
HSP90AB1	0.0272786	-0.220245	-0.247523	0.670906
ITGA1	0.0273296	-0.151072	-0.178401	0.394505
DUSP16	0.0273401	-0.0305519	-0.057892	0.58897
CCL1	0.0274371	-0.186774	-0.214211	0.521772
CALML6	0.0274669	-0.175805	-0.203272	0.495766
DCLRE1C	0.0275908	0.06515	0.0375592	0.511364
CD40	0.0275988	0.0321366	0.00453781	0.541902
FGF14	0.0277057	0.0450606	0.0173548	0.585989
CACNA2D3	0.0277565	0.0418369	0.0140804	0.455928
DUSP4	0.0278818	0.0673209	0.039439	0.414688
CCL14	0.0280775	0.011075	-0.0170026	0.487808
CHDH	0.0283089	0.0362255	0.0079166	0.535736
KLRD1	0.0283792	0.0286168	0.000237606	0.451273
IFI30	0.0284542	-0.0501826	-0.0786367	0.505993
TNFRSF17	0.0285315	-0.0584376	-0.0869691	0.447669
CSNK2A1	0.0288272	0.0568148	0.0279875	0.76779
SAT2	0.028962	-0.0738155	-0.102777	0.343522
ODC1	0.0289799	0.17003	0.14105	0.405867
SDSL	0.0291245	0.0520276	0.0229031	0.402372
CALML3	0.0291422	0.134473	0.105331	0.521825
JAK1	0.0294924	-0.0406577	-0.0701501	0.526798
PPIP5K1	0.0295713	-0.13202	-0.161591	0.634167
RFC1	0.0296613	-0.402131	-0.431792	0.572349
CREB3L1	0.0297786	0.117209	0.0874303	0.345598
NIT2	0.0300436	-0.0883321	-0.118376	0.287437
FGFR1	0.0301631	-0.125879	-0.156042	0.813489
PYCARD	0.0304721	0.153151	0.122679	0.643703
ITGA4	0.0305115	-0.0666935	-0.097205	0.402243
CYCS	0.0305322	-0.595501	-0.626033	0.769758
TNN	0.0306276	-0.102029	-0.132657	0.556326
IPMK	0.0308227	-0.0454005	-0.0762232	0.578455
ARG1	0.0308268	0.226811	0.195984	0.411918
RASGRF1	0.0309408	0.068645	0.0377042	0.615624
CCR2	0.0310502	0.0704595	0.0394093	0.354788
TLR2	0.0310863	0.0644946	0.0334083	0.257786
PSAT1	0.0312959	-0.223698	-0.254993	0.649878
CCL5	0.0313513	-0.116801	-0.148152	0.485477
GP1BA	0.0315203	0.0341172	0.00259691	0.422573
AKR1A1	0.0315227	0.118026	0.0865036	0.47129
CCR6	0.0315286	0.127782	0.0962538	0.370999
ICAM1	0.031758	0.0939878	0.0622298	0.402338
INPP1	0.0318849	0.0763198	0.0444349	0.301999
ATP6V1G2	0.0319053	-0.12194	-0.153845	0.579942
FGF9	0.0320238	0.0443051	0.0122813	0.395516
PLCB1	0.0322307	0.10806	0.0758294	0.376919
ICOS	0.0326888	0.0953978	0.0627091	0.346959
PYDC1	0.0327179	-0.0960913	-0.128809	0.383563
FGF6	0.032774	0.0174398	-0.0153342	0.462825
GOT1	0.0327831	0.00753543	-0.0252476	0.491926
FGG	0.0329197	0.00803139	-0.0248883	0.508197
CACNB2	0.0329453	0.0848191	0.0518738	0.477518
RFX5	0.0329595	-0.257668	-0.290628	0.629224
SDS	0.0329957	0.0479838	0.0149881	0.395351
STRADA	0.0330941	-0.0774758	-0.11057	0.58007
SEC13	0.0331246	-1.55388	-1.587	0.722067
RIPK1	0.0331273	0.0980335	0.0649063	0.477379
CEPT1	0.0331398	-0.536894	-0.570034	0.811418
FCGR3A	0.0332063	0.167662	0.134455	0.474193
HSPA6	0.0332642	-0.196089	-0.229353	0.570136
LPIN3	0.0333137	0.0944168	0.0611031	0.458437
CCL27	0.0333809	-0.155298	-0.188679	0.502017
GAMT	0.0334848	-0.0834845	-0.116969	0.498568
PORCN	0.0336295	0.0372969	0.00366743	0.57163
MSN	0.033721	-0.0134537	-0.0471747	0.501787
PLPP5	0.0338211	0.0341874	0.000366261	0.51741
DUSP5	0.033943	0.027466	-0.00647707	0.616732
PLA2G6	0.033983	-0.0805164	-0.114499	0.526558
ENO3	0.0341284	0.0181037	-0.0160246	0.338822
POLM	0.0341654	-0.0715958	-0.105761	0.310852
XCR1	0.0341854	0.075352	0.0411667	0.346439
ALDH5A1	0.0344276	-0.0178818	-0.0523094	0.507791
GNB5	0.0347112	0.0155649	-0.0191464	0.33399
GNAS	0.0347402	-0.0827417	-0.117482	0.403546
ANTXR1	0.0347964	0.0982337	0.0634374	0.352324
SCIN	0.0348438	0.0480312	0.0131874	0.360787
CACNG8	0.0349879	0.134353	0.099365	0.459503
TRPM7	0.0351087	-0.430469	-0.465578	0.767749
ALDH2	0.0352508	-0.0309954	-0.0662462	0.527751
ALDOC	0.035352	-0.368136	-0.403488	0.515142
BAD	0.0353547	-0.127793	-0.163148	0.577309
DGKA	0.0355563	-0.0668903	-0.102447	0.37177
CD59	0.0355855	0.0445	0.00891448	0.23955
SMAD6	0.0358995	-0.0613091	-0.0972086	0.523894
ID3	0.0359012	-0.0558674	-0.0917685	0.503765
MPG	0.0361383	-0.0254707	-0.061609	0.47702
CHRM1	0.036277	-0.11237	-0.148647	0.0799603
CD4	0.0363998	0.0764041	0.0400044	0.428839
GPAT3	0.0364147	0.0461262	0.00971146	0.201697
ELK1	0.0364993	-0.225181	-0.26168	0.254698
TBK1	0.0365655	-0.028703	-0.0652684	0.251254
CACNA2D1	0.0366684	-0.0756302	-0.112299	0.275136
IL1B	0.0367731	-0.0252677	-0.0620408	0.336207
RPS6KB2	0.0370914	0.0248435	-0.0122479	0.339304
MAP3K7	0.0371401	-0.195135	-0.232276	0.678359
GBP5	0.037196	-0.187791	-0.224987	0.236618
AMD1	0.0372988	-0.445733	-0.483032	0.690081
MAPK8	0.037488	0.103771	0.0662829	0.342037
STAT2	0.0376053	-0.0152739	-0.0528792	0.608372
PLD2	0.037625	0.101442	0.0638174	0.228419
PIP4K2C	0.0378738	-0.126713	-0.164587	0.448609
CXCR3	0.037988	0.0558841	0.0178961	0.317689
TNR	0.0383499	0.0601567	0.0218068	0.281515
FGF23	0.0388252	0.158658	0.119833	0.246287
PPP3CC	0.0388836	0.0406246	0.00174102	0.114537
GNAI3	0.0389699	-0.123001	-0.161971	0.373938
PCK1	0.0390362	0.0422006	0.00316433	0.420295
CCL7	0.0391121	-0.142241	-0.181353	0.380428
FZD3	0.0391272	0.00029654	-0.0388307	0.202658
UNG	0.0391683	-0.130761	-0.169929	0.263561
RRAS2	0.03942	-0.0555325	-0.0949525	0.444016
CHRM3	0.0394773	0.131202	0.091725	0.287572
TGFB3	0.0396286	-0.0440837	-0.0837122	0.381483
ALAS1	0.0396539	-0.014565	-0.0542189	0.245125
GPAT4	0.03971	0.0652009	0.0254908	0.383263
MAPKAPK3	0.03972	0.0903978	0.0506778	0.0988118
FAS	0.0397216	-0.133241	-0.172963	0.300616
SMAD1	0.0398826	0.200656	0.160773	0.50144
IQGAP1	0.0399401	-0.0110672	-0.0510073	0.564232
ERBB2	0.0400848	-0.363406	-0.403491	0.632037
FCER1G	0.0402585	0.0161748	-0.0240837	0.254178
EIF4B	0.0403445	-0.70791	-0.748255	0.704274
TGFBR1	0.0404313	-0.161627	-0.202058	0.7735
TFDP1	0.0404769	-0.69742	-0.737897	0.709176
CACNG4	0.0405638	-0.0526232	-0.093187	0.33836
RPA4	0.0406045	-0.018494	-0.0590985	0.219322
IPPK	0.0406068	-0.360617	-0.401224	0.684099
BIRC3	0.0406203	0.0588503	0.01823	0.265
RPS6KA5	0.0409372	0.104875	0.0639381	0.331942
PPP1CA	0.041196	-0.853133	-0.894329	0.704412
MYL5	0.0413414	0.161493	0.120151	0.441777
DDB2	0.0413605	-0.0913803	-0.132741	0.378706
NFYB	0.0417977	-0.543288	-0.585085	0.516775
ACVR1	0.0418152	0.0624885	0.0206733	0.140906
GPT2	0.0420372	-0.11588	-0.157917	0.343228
ATG16L1	0.0423115	0.0569271	0.0146156	0.404194
MAP3K12	0.0423218	-0.115331	-0.157652	0.37827
MAP3K4	0.0426055	-0.00396645	-0.0465719	0.436306
IFNAR1	0.0426345	0.165818	0.123183	0.408116
STIM1	0.0427397	0.0219924	-0.0207473	0.421611
MAP2K5	0.042966	0.00373537	-0.0392307	0.274551
LAMB2	0.0429807	-0.0707771	-0.113758	0.409722
ADH5	0.0430068	-0.31293	-0.355937	0.233849
RASGRP3	0.0430222	0.0127934	-0.0302287	0.170337
IBSP	0.0430338	0.168575	0.125542	0.0722727
SHC4	0.0430362	-0.00720694	-0.0502432	0.27359
BID	0.0430465	0.0744758	0.0314293	0.573547
LY96	0.0431165	-0.0176272	-0.0607436	0.383789
DEPTOR	0.0431278	-0.0432384	-0.0863662	0.285719
MAPT	0.04344	0.0174989	-0.0259411	0.314176
PPM1B	0.0434721	0.0510749	0.00760286	0.413433
CARNS1	0.0434794	-0.112788	-0.156267	0.42063
CXCL6	0.0435208	-0.0292506	-0.0727714	0.408979
BMP8B	0.0436713	-0.163715	-0.207387	0.424118
MKNK1	0.0436754	-0.0152285	-0.0589039	0.448972
PRKCB	0.0437285	-0.00160786	-0.0453363	0.367487
PIP4P2	0.0437634	0.0846986	0.0409351	0.190246
CAB39	0.043812	0.111589	0.0677767	0.645373
GRK4	0.0441188	0.122477	0.0783578	0.176968
GATM	0.0445067	-0.0381958	-0.0827025	0.20655
CXXC4	0.0445799	0.0323762	-0.0122037	0.261883
BCL2A1	0.0446267	0.0199982	-0.0246284	0.296124
COL9A2	0.0447337	-0.00132917	-0.0460629	0.275044
ADCY5	0.0451738	0.106926	0.0617522	0.259543
RELN	0.0453108	0.0380123	-0.00729846	0.249728
IL15	0.0454133	0.115942	0.0705284	0.173056
INPP4B	0.0456586	0.119674	0.0740151	0.126461
IL5	0.0457505	-0.0372838	-0.0830343	0.294864
CACNB1	0.0460477	-0.207714	-0.253761	0.127188
IFNA17	0.0460494	-0.0413772	-0.0874266	0.399825
TSC2	0.0461539	0.0219024	-0.0242515	0.770507
EGF	0.046181	-0.0137098	-0.0598908	0.0776414
TTI1	0.046236	-0.816347	-0.862583	0.565188
NTHL1	0.0462723	0.030533	-0.0157394	0.325958
PAK6	0.0464696	-0.0172184	-0.0636879	0.257383
FZD2	0.0465986	-0.0184001	-0.0649987	0.168466
FEN1	0.0465997	-0.811038	-0.857638	0.764355
ROCK2	0.0467337	0.113098	0.0663641	0.397144
LYPLA1	0.0468436	-0.170938	-0.217782	0.377922
GPC4	0.0470401	0.109065	0.0620247	0.159818
WNT8A	0.0470958	0.00632439	-0.0407714	0.364418
CAMK2G	0.0471079	-0.0905525	-0.13766	0.275137
ITGB6	0.0471856	-0.048184	-0.0953695	0.356879
VAV3	0.0472178	-0.0638962	-0.111114	0.333908
PTPRR	0.0473576	0.0490317	0.00167418	0.203012
IFNAR2	0.0473938	0.106294	0.0589004	0.368993
ITPK1	0.0474424	-0.189343	-0.236786	0.394991
CASP8	0.047621	0.186921	0.1393	0.36772
MALT1	0.0476621	0.119022	0.0713598	0.168066
CCL19	0.0477731	-0.00556071	-0.0533338	0.22912
IL10	0.0483104	0.059511	0.0112006	0.24673
SPHK2	0.0484277	-0.0346715	-0.0830992	0.266607
NFYC	0.0484424	-0.826942	-0.875384	0.523784
MUTYH	0.048702	-0.0858527	-0.134555	0.251975
PRKACA	0.048738	-0.197922	-0.24666	0.387645
RRAGA	0.0489706	-0.512941	-0.561912	0.612661
GALM	0.0493094	0.0329797	-0.0163297	0.151972
CACNA1D	0.0495231	0.0166371	-0.032886	0.173416
RNASEL	0.0497212	0.0407387	-0.0089825	0.0969764
ITGAD	0.0497529	0.0310105	-0.0187425	0.324586
DAO	0.0500025	-0.0062064	-0.0562089	0.243857
CXCR5	0.050314	0.150959	0.100645	0.270125
LPCAT4	0.0503145	-0.0633878	-0.113702	0.257819
IL6R	0.0503935	-0.0790624	-0.129456	0.194662
CCR3	0.0505285	-0.0154248	-0.0659533	0.294284
CALM2	0.0505328	0.0642627	0.0137299	0.411409
ITK	0.0506881	0.118416	0.0677282	0.083444
MAOA	0.0508464	0.222124	0.171278	0.084591
CASP3	0.051099	0.127748	0.0766489	0.136626
COL4A1	0.0514065	0.0199247	-0.0314819	0.173734
PPBP	0.0515067	0.0256603	-0.0258464	0.218885
FLT1	0.051541	0.0999454	0.0484044	0.364939
CXCL8	0.0516658	0.0702495	0.0185838	0.31638
PIK3CD	0.0517526	-0.112975	-0.164727	0.157875
SENP2	0.0519751	0.00680303	-0.0451721	0.312846
ZFYVE9	0.0520103	-0.0731809	-0.125191	0.117345
CARD10	0.0522645	-0.124689	-0.176953	0.463022
PLA2G4F	0.0524419	-0.200123	-0.252565	0.262892
CCR9	0.0528458	0.0905774	0.0377317	0.151256
PSME2	0.0530344	-0.139007	-0.192041	0.324073
CD14	0.0531125	0.0607234	0.00761084	0.179583
ACTN1	0.0532197	-0.137923	-0.191143	0.345595
PARP1	0.0532407	-0.196652	-0.249892	0.340664
RFXANK	0.0532468	-0.136275	-0.189522	0.0664402
CSF1R	0.053501	0.0199439	-0.0335571	0.213868
SFRP1	0.0535962	0.0586908	0.00509462	0.360623
NOS1	0.0536671	-0.0476463	-0.101313	0.108981
ATP6V1E2	0.0543034	-0.00803387	-0.0623372	0.362549
IL4R	0.0543361	0.0522238	-0.00211237	0.211727
POLD3	0.0544485	-1.57293	-1.62738	0.637351
POLD2	0.05455	-1.24618	-1.30073	0.512497
XCL1	0.0546043	-0.135051	-0.189655	0.320715
CD1C	0.0546442	0.0618423	0.00719805	0.0982193
GNG10	0.0547191	-0.0550324	-0.109752	0.396739
FGF19	0.0549453	-0.091849	-0.146794	0.31622
GNGT2	0.0551566	0.185925	0.130768	0.392984
NFKB1	0.0556372	0.0210594	-0.0345778	0.162817
FBP1	0.0556822	-0.0524349	-0.108117	0.377816
CXCL9	0.055698	0.147975	0.0922769	0.254942
GRB10	0.0559477	0.185111	0.129163	0.205194
PTDSS1	0.0565312	-0.272206	-0.328738	0.718175
CASP1	0.0567249	0.00930887	-0.047416	0.386829
NKD2	0.0569448	0.0788367	0.0218919	0.177072
GFPT1	0.0569934	-0.469408	-0.526401	0.633516
PMS2	0.0570949	0.138707	0.0816123	0.166802
MAPK8IP1	0.0573051	-0.0707485	-0.128054	0.26367
IL11	0.0575195	-0.135803	-0.193323	0.355322
PAK3	0.0576529	-0.00858864	-0.0662415	0.176606
SFRP2	0.0577976	-0.0580255	-0.115823	0.189209
JAK2	0.0581888	0.163684	0.105495	0.131867
CYLD	0.0582692	-0.0490876	-0.107357	0.414489
GSDMD	0.058507	-0.17219	-0.230697	0.373778
NPRL2	0.0586251	0.0398822	-0.0187429	0.412256
AGPAT5	0.0586405	0.170117	0.111476	0.191265
THBS3	0.0591693	-0.135859	-0.195028	0.199928
WNT5A	0.0592083	0.116075	0.0568666	0.144395
CARD18	0.059297	0.176175	0.116878	0.110418
BPGM	0.0594349	0.0651074	0.00567248	0.19418
GLUL	0.0598515	-0.138797	-0.198649	0.351816
TAP2	0.0598663	0.0768502	0.0169839	0.232464
WIF1	0.0599655	-0.0208938	-0.0808593	0.166367
MEFV	0.0599991	0.0540471	-0.005952	0.0904305
MYL12A	0.060015	-0.0720334	-0.132048	0.261673
INPP5E	0.0602722	0.0383944	-0.0218779	0.468912
ATP6V1B1	0.0603612	0.00873659	-0.0516246	0.0397616
ANTXR2	0.0605486	0.133567	0.0730181	0.129221
NTF4	0.0606727	-0.0182842	-0.0789569	0.227397
INS	0.0608425	-0.391175	-0.452018	0.35639
LIG4	0.0609357	0.0208894	-0.0400463	0.276212
ALDH1B1	0.0609408	0.0162549	-0.0446859	0.143178
CCL16	0.0610005	-0.0162862	-0.0772867	0.151875
LIG3	0.061458	-0.213198	-0.274656	0.241946
VEGFC	0.0616098	0.142714	0.0811043	0.105696
CCL28	0.0618058	0.0395192	-0.0222866	0.155276
CASP4	0.0621317	0.150368	0.0882364	0.105779
PIAS4	0.0621558	-0.0797439	-0.1419	0.221203
SHC2	0.0621921	0.0243724	-0.0378197	0.0850904
CCL3	0.0623047	0.0309654	-0.0313393	0.108406
PTPN5	0.0623871	0.121354	0.0589674	0.0855658
PCYT1B	0.0627755	0.0640916	0.00131607	0.162886
PRKACG	0.063027	-0.197247	-0.260274	0.187972
RAPGEF4	0.0630933	-0.0661693	-0.129263	0.0633997
TAOK1	0.0631814	0.182372	0.119191	0.470449
GCAT	0.063192	-0.109859	-0.173051	0.0869799
TRIP6	0.0631983	-0.0960294	-0.159228	0.293939
PRICKLE2	0.0636999	-0.00801087	-0.0717108	0.228517
SDHD	0.0639473	-0.327062	-0.391009	0.542573
ARHGEF1	0.0640127	-0.0192473	-0.08326	0.155703
GZMB	0.0645348	-0.0346543	-0.0991891	0.36029
PPARD	0.0645355	0.0557671	-0.00876842	0.217471
PIP5K1A	0.0645426	-0.500695	-0.565238	0.432978
FOLH1	0.0645805	-0.184321	-0.248902	0.251951
PRKAA2	0.0647839	-0.0856183	-0.150402	0.112571
INSR	0.0647978	0.00345383	-0.0613439	0.124852
ATP6V1F	0.0653046	-1.22618	-1.29149	0.673268
ILK	0.0653191	-0.420609	-0.485928	0.531728
PLPP1	0.0653822	0.0358644	-0.0295179	0.037637
CD36	0.0654519	-0.0498529	-0.115305	0.141567
NHEJ1	0.0656252	-0.0199917	-0.0856168	0.243062
NCR2	0.0658489	-0.0797267	-0.145576	0.104783
MAP4K4	0.0658546	0.0133481	-0.0525065	0.487075
SMS	0.0661734	-0.369464	-0.435637	0.150713
CALML5	0.0661894	0.107897	0.0417074	0.146671
XCL2	0.0662295	-0.0655088	-0.131738	0.268568
PIPOX	0.0662315	-0.0500718	-0.116303	0.156398
RAP1A	0.0662361	-0.0540697	-0.120306	0.355035
RFC3	0.0662419	-1.4313	-1.49754	0.616271
TNFRSF10A	0.0667676	0.0520041	-0.0147636	0.032848
LAMC3	0.0668104	-0.048946	-0.115756	0.229065
TBXAS1	0.0672611	-0.0216516	-0.0889127	0.0377761
PLA2G12B	0.0673164	-0.155515	-0.222831	0.052627
TICAM1	0.0673169	0.00549846	-0.0618184	0.0973674
ULK1	0.0673534	0.0348008	-0.0325527	0.196381
IQGAP3	0.0674689	-0.163034	-0.230503	0.104912
G6PC2	0.0677446	0.0419429	-0.0258017	0.085254
ITGAL	0.0679722	0.0673429	-0.000629285	0.0618477
SACM1L	0.0680371	-1.27916	-1.3472	0.490331
MYL12B	0.0684907	0.0853054	0.0168147	0.105739
SERPINF1	0.0690143	0.0715121	0.00249781	0.285416
STRADB	0.0693618	-0.119232	-0.188594	0.109837
FADD	0.0696297	-0.332716	-0.402346	0.567462
MME	0.0697592	-0.00911528	-0.0788744	0.0542102
DCN	0.0698432	0.089029	0.0191858	0.103547
RAD50	0.0698802	0.0614314	-0.00844877	0.262392
VEGFA	0.0699057	-0.0610955	-0.131001	0.0681676
RELB	0.0703155	0.000918085	-0.0693974	0.195981
CCL13	0.070365	-0.0822857	-0.152651	0.137633
TGFB1	0.0709885	-0.0154315	-0.0864201	0.0905689
NLRP12	0.071004	0.119904	0.0489003	0.0732023
PIK3R1	0.0712652	-0.0484355	-0.119701	0.387708
PTEN	0.0716864	0.458925	0.387238	0.507028
CTSS	0.0717813	-0.012132	-0.0839132	0.0248895
SLC38A9	0.0720457	0.129799	0.0577538	0.287728
ROCK1	0.0727093	0.00271734	-0.069992	0.289946
ASNS	0.0732811	-0.268209	-0.34149	0.52866
RASGRP1	0.0733235	-0.0289756	-0.102299	0.0795362
ATP6V1A	0.0734527	-1.77591	-1.84936	0.438325
LPGAT1	0.0736316	-0.0118682	-0.0854998	0.119675
CAMP	0.0737302	0.0335888	-0.0401415	0.16025
PPP2CA	0.0739288	-0.977643	-1.05157	0.560312
GSK3B	0.0745907	0.00512322	-0.0694675	0.20566
SEH1L	0.074985	-1.16856	-1.24355	0.4515
CHD8	0.0750334	-0.240564	-0.315598	0.418055
CTSK	0.0752099	-0.183504	-0.258714	0.0711735
DDIT3	0.0756485	-0.155414	-0.231062	0.173219
TNXB	0.0759188	-0.0994254	-0.175344	0.300381
PTPN11	0.0760235	-0.788474	-0.864497	0.4873
TBXA2R	0.0760518	0.113593	0.0375416	0.164629
CD48	0.0764102	-0.0446215	-0.121032	0.123347
DEPDC5	0.0767672	0.127636	0.050869	0.323679
TNFAIP3	0.0769303	0.0717465	-0.0051838	0.24244
RPA2	0.077029	-2.02434	-2.10137	0.673288
RRAS	0.0778147	0.0553686	-0.0224461	0.212401
WASF3	0.0780607	0.0340801	-0.0439806	0.015601
GAPDHS	0.0784089	0.0623319	-0.0160769	0.048961
IL2	0.0787186	0.120877	0.0421579	0.0101796
TSC1	0.0787665	0.123885	0.0451183	0.530586
TLN2	0.0787965	0.0370177	-0.0417787	0.0613842
GPCPD1	0.0788938	0.0641107	-0.0147831	0.0882656
BCL2L11	0.0789401	-0.0616935	-0.140634	0.105223
CASR	0.0792743	0.0630588	-0.0162155	0.0628394
ACOX1	0.0793308	-0.142559	-0.22189	0.129438
EP300	0.0793429	0.0229447	-0.0563981	0.58743
POLE	0.0796725	-1.47523	-1.5549	0.571145
PFKL	0.0799555	0.0545481	-0.0254074	0.0731278
MCU	0.0802409	-0.005436	-0.0856769	0.0631321
TPI1	0.0805375	-0.898646	-0.979183	0.657032
APEX2	0.081205	-0.127138	-0.208343	0.377775
VCAM1	0.0812606	0.0433569	-0.0379037	0.103615
GNB2	0.0818591	-0.11891	-0.200769	0.276343
STMN1	0.0822642	0.0698151	-0.0124491	0.116668
CXCR1	0.082711	0.0915366	0.00882566	0.0549778
MECOM	0.082911	0.0816589	-0.00125212	0.219011
AXIN1	0.0834817	-0.0360208	-0.119503	0.404613
PLA2G4C	0.0839268	0.108705	0.0247786	0.0167119
GLUD1	0.0842266	0.0418429	-0.0423837	0.0481761
PLA2G3	0.0842385	-0.012186	-0.0964245	0.060901
SMAD3	0.0844779	-0.0487529	-0.133231	0.132318
ATP6V1B2	0.0846153	-1.75572	-1.84033	0.667747
IP6K1	0.0846513	0.0638878	-0.0207636	0.0301204
CDKN1B	0.0852868	0.0804491	-0.00483768	0.0750091
GPI	0.0858093	-0.402411	-0.488221	0.568832
MSH3	0.0859456	-0.00805698	-0.0940026	0.113483
PEMT	0.0860904	0.0463357	-0.0397547	0.0179115
WASF1	0.0864575	0.223002	0.136544	0.0261013
RNF152	0.0865591	-8.64645e-05	-0.0866455	0.00486734
ERBIN	0.0866127	0.0312198	-0.0553929	0.0487491
ATG12	0.0879579	-0.0328413	-0.120799	0.17858
ACHE	0.0906602	-0.155276	-0.245936	0.256189
MTM1	0.0908645	0.160387	0.0695229	0.0150676
VWF	0.0923155	0.0774653	-0.0148502	0.0303221
INHBE	0.0924223	-0.419011	-0.511433	0.0989365
SMURF2	0.0926473	-0.243988	-0.336635	0.250886
CFL1	0.0928204	-0.61037	-0.70319	0.430621
PPP3CA	0.0928251	0.1312	0.0383753	0.028872
ALDH7A1	0.094123	0.0182413	-0.0758817	0.0104263
TMSB4X	0.0943562	-0.0850566	-0.179413	0.13721
ITGA6	0.0947013	-0.0362021	-0.130903	0.174019
VDAC1	0.0951668	-0.875293	-0.97046	0.237243
PI4KA	0.0952368	-0.646801	-0.742037	0.345883
NFKB2	0.0965414	-0.0590336	-0.155575	0.205868
RAC3	0.0974163	-0.179262	-0.276678	0.216933
LAMB1	0.0977001	0.035393	-0.062307	0.0162608
PLCD4	0.0977144	0.0731912	-0.0245232	0.0343313
RAP1B	0.0986578	-0.460286	-0.558943	0.110603
GLS	0.0991334	-0.0706346	-0.169768	0.0843829
GRK7	0.0996632	0.0533534	-0.0463097	0.126724
RPS6	0.100341	-2.25947	-2.35981	0.422683
SOS1	0.100506	-0.225267	-0.325774	0.259406
HSPA4	0.101236	0.0547387	-0.0464969	0.0744773
GPAT2	0.101675	-0.237728	-0.339404	0.0935501
MTMR4	0.101697	-0.18761	-0.289306	0.0215345
FGF5	0.102791	0.0311225	-0.0716686	0.00266322
DDX3X	0.103166	-1.00483	-1.108	0.440058
GBP3	0.103384	0.0388504	-0.0645338	0.0535549
PPP3R1	0.103672	0.00138451	-0.102287	0.0432164
HSPA8	0.103938	-0.717882	-0.821819	0.41725
MCL1	0.104363	-0.625539	-0.729902	0.530683
SHMT1	0.105098	-0.13286	-0.237957	0.116202
TCF7L1	0.105262	-0.125563	-0.230825	0.00810466
DDIT4	0.105621	0.189666	0.0840449	0.205842
ATP6V1H	0.105743	-0.803926	-0.909669	0.19472
MBOAT1	0.10645	-0.00334128	-0.109791	0.186605
ATP6V1E1	0.106698	-1.37688	-1.48358	0.146864
ADSL	0.106919	-0.804534	-0.911453	0.658004
PPIP5K2	0.110506	-0.0463988	-0.156904	0.0662984
MYH9	0.111479	-0.564748	-0.676226	0.382728
GRK2	0.112993	-0.302391	-0.415385	0.359941
CACYBP	0.113791	-0.269041	-0.382832	0.00136526
PANX1	0.115905	0.103548	-0.0123569	0.00496073
RPA3	0.116694	-2.16179	-2.27848	0.1443
POLE3	0.118107	-0.159868	-0.277975	0.389695
ALDH18A1	0.119537	-0.00890853	-0.128445	0.235585
CACNB3	0.120592	-0.370639	-0.491231	0.13339
SDHC	0.122531	-0.791562	-0.914094	0.346952
MAP2K7	0.124946	-0.0456615	-0.170607	0.123923
FGD1	0.125402	0.0735869	-0.0518147	0.0307355
MAPKAPK2	0.126744	0.031747	-0.0949971	0.00904593
TBL1XR1	0.130695	-0.321746	-0.452441	0.263239
BCL2L1	0.133084	-1.07182	-1.20491	0.568864
MSH2	0.134187	-0.135465	-0.269652	0.00546334
NFYA	0.135851	-0.292731	-0.428583	0.0306283
FOSL1	0.136148	-0.518559	-0.654707	0.174946
INPP5K	0.136669	-0.0379944	-0.174664	0.196015
CSNK1A1	0.140037	-0.792681	-0.932717	0.24173
PLA2G12A	0.140188	-0.162431	-0.302619	0.0460891
PSPH	0.14049	-0.045956	-0.186446	0.0325789
FBXW11	0.145938	-0.448092	-0.59403	0.133923
HMGB1	0.146475	-0.388141	-0.534616	0.0880891
APC	0.152597	-0.241337	-0.393934	0.0266746
CAD	0.161435	-0.289579	-0.451015	0.0968629
CALM1	0.166226	0.0985911	-0.067635	0.034642
ITGB1	0.18851	-0.188167	-0.376677	0.116579
PSME1	0.188632	-0.000239388	-0.188871	0.0232351
SNAP23	0.193068	-0.97822	-1.17129	0.247689
JUN	0.194836	-0.198648	-0.393485	0.0245678
CUL1	0.196209	-0.489772	-0.685981	0.0638794
SHC1	0.209321	-0.131076	-0.340396	0.0081283
ITGA3	0.230859	-0.0894904	-0.32035	0.0412028
CRK	0.242906	-0.236917	-0.479823	0.0258373
POLE2	0.248981	-1.43831	-1.68729	0.1765
SKP2	0.252009	-0.733698	-0.985707	0.274624
SUGT1	0.28715	-0.493273	-0.780424	0.00407485
EGFR	0.290249	-0.258398	-0.548647	0.024835
GRB2	0.426393	-0.910266	-1.33666	0.0658409

## Sheet: BRCA_depmap_total_screen
genes	delta_long_to_short	mean_of_long	mean_of_short	pvalue
CCND1	-0.649268	-1.96685	-1.31758	0.200183
DLD	-0.390868	-0.590149	-0.199282	0.216973
RBX1	-0.255336	-2.02052	-1.76518	0.480946
CRKL	-0.250939	-1.04244	-0.791497	0.473865
RAC1	-0.221589	-0.928313	-0.706724	0.451324
PARP2	-0.192516	-0.203138	-0.0106219	0.114261
RAP1B	-0.172055	-0.643296	-0.471241	0.0153258
GSK3B	-0.14421	-0.0273666	0.116844	0.373622
RAP1A	-0.133941	-0.224337	-0.090396	0.0458269
PRKACG	-0.131839	-0.26152	-0.129681	0.0191178
PLCB1	-0.103571	0.0372209	0.140792	0.0120164
CAMK2B	-0.0893051	-0.153726	-0.0644205	0.317148
EP300	-0.0813635	-0.268425	-0.187061	0.693583
PLCB4	-0.0780531	-0.0342399	0.0438132	0.220284
MAP2K1	-0.0715157	-0.243467	-0.171951	0.165546
PLA2G4E	-0.0582925	-0.0745511	-0.0162586	0.335042
PLCB2	-0.05377	-0.142705	-0.0889347	0.443986
PARP4	-0.0495436	-0.00844266	0.041101	0.55673
MAPK8	-0.0413418	0.063226	0.104568	0.280267
PLA2G4B	-0.039187	-0.126157	-0.0869702	0.475423
PLCB3	-0.0358008	-0.183376	-0.147576	0.601149
RAC2	-0.0351402	-0.139162	-0.104022	0.466847
CREBBP	-0.0247319	-0.0653381	-0.0406062	0.781261
MAPK13	-0.0242668	-0.0616734	-0.0374066	0.79154
PARP3	-0.0220605	-0.0646984	-0.0426379	0.674352
CAMK2G	-0.0187656	-0.133442	-0.114677	0.713696
PRKCA	-0.0100819	-0.167292	-0.15721	0.769455
ROCK2	-0.00759057	0.107817	0.115407	0.938473
MAPK10	-0.00455249	0.118948	0.1235	0.92929
CAMK2A	-0.0044263	0.015296	0.0197223	0.871344
PRKCB	0.00254224	-0.0204218	-0.0229641	0.976273
CDKN1B	0.00501312	0.0485049	0.0434917	0.941024
AKT1	0.00861106	-0.221423	-0.230034	0.962422
JUN	0.0089116	-0.222372	-0.231284	0.934081
PRKCG	0.0122537	0.076636	0.0643823	0.68032
PLA2G4D	0.013102	-0.201448	-0.21455	0.877483
NFATC1	0.0157237	0.0801376	0.0644139	0.681014
CCND2	0.0165571	-0.0151671	-0.0317242	0.554782
RAC3	0.0172003	-0.286584	-0.303784	0.773116
RAF1	0.0258978	-0.102718	-0.128616	0.818823
MAPK1	0.0260549	-0.178765	-0.20482	0.807933
PLA2G4A	0.0290589	0.102498	0.073439	0.74844
MAPK3	0.0335696	-0.0596383	-0.0932079	0.36626
AKT3	0.0367921	0.226414	0.189621	0.508867
AKT2	0.0472369	-0.0399577	-0.0871946	0.448981
CDKN1A	0.0478186	0.145817	0.0979984	0.556197
CRK	0.0511788	-0.0985965	-0.149775	0.49051
PLA2G4F	0.0520572	-0.138866	-0.190923	0.16685
PAK1	0.0525302	-0.14066	-0.19319	0.303784
PRKACB	0.0601309	0.0881844	0.0280535	0.238405
PARP1	0.0777998	-0.260655	-0.338455	0.170567
CCND3	0.0796874	-0.14699	-0.226678	0.0697091
CAMK2D	0.0800773	0.132369	0.0522921	0.121592
MAPK11	0.0811337	0.203594	0.12246	0.17357
PRKACA	0.116763	-0.202478	-0.31924	0.153237
MAPK12	0.118923	0.167811	0.0488874	0.0964527
MAPK14	0.120828	0.0413092	-0.079519	0.188377
MAPK9	0.127633	0.252644	0.12501	0.0700879
RHOA	0.24149	-0.0988629	-0.340353	0.0593504
CDC42	0.25879	-0.871857	-1.13065	0.0477766

## Sheet: CESC_depmap_total_screen
genes	delta_long_to_short	mean_of_long	mean_of_short	pvalue
GAPDH	-0.346534	-1.361	-1.01447	0.155875
CSNK2B	-0.332384	-1.21647	-0.884091	0.105248
LDHA	-0.24935	-0.78806	-0.538709	0.337324
AQP7	-0.243801	-0.658883	-0.415082	0.0231461
ANAPC5	-0.218896	-1.41128	-1.19238	0.046423
CREBBP	-0.208864	-0.413379	-0.204514	0.606563
ANAPC4	-0.198228	-1.45904	-1.26081	0.264667
CDC45	-0.195227	-2.20553	-2.01031	0.582096
PC	-0.187738	-0.582186	-0.394448	0.0198605
ENO1	-0.187159	-0.407239	-0.22008	0.478066
IL6R	-0.183004	-0.217265	-0.0342617	0.144619
SKP2	-0.181395	-1.48367	-1.30228	0.631562
RB1	-0.180807	0.0193039	0.20011	0.120232
YWHAE	-0.15956	-0.554843	-0.395283	0.0206716
PIK3CA	-0.159026	-0.493272	-0.334246	0.269436
ITGA5	-0.15231	-0.230426	-0.078116	0.00921941
ITGB1	-0.142012	-0.189326	-0.0473142	0.25276
PLIN4	-0.138102	-0.248298	-0.110196	0.106522
CD40LG	-0.137439	-0.00827824	0.129161	0.0388732
CYP8B1	-0.129231	-0.144948	-0.0157174	0.0372446
PGK1	-0.125443	-0.347545	-0.222103	0.698494
ANAPC13	-0.123925	-0.238368	-0.114443	0.469266
PPARA	-0.121738	-0.0707774	0.0509607	0.0236616
AKT2	-0.120275	-0.0992622	0.0210129	0.0564122
CHEK1	-0.12004	-2.24016	-2.12012	0.645652
CD1D	-0.11951	-0.141681	-0.0221708	0.185573
ILK	-0.11866	-0.330876	-0.212216	0.456208
SARDH	-0.113863	-0.134735	-0.0208721	0.0773163
ZAP70	-0.113597	-0.141203	-0.0276056	0.174049
ITGAM	-0.113482	-0.118688	-0.00520599	0.081791
SHMT2	-0.111265	-0.173856	-0.0625911	0.0232175
MAP3K7	-0.110425	-0.229788	-0.119362	0.573544
IFNAR2	-0.11028	0.0140715	0.124352	0.0814625
AGXT2	-0.109151	-0.021032	0.0881185	0.101492
CCNA2	-0.109025	-1.53296	-1.42393	0.512065
ALDOA	-0.107323	-1.0345	-0.927182	0.699591
ANAPC2	-0.107163	-1.78619	-1.67903	0.635564
CDC27	-0.106743	-2.93333	-2.82659	0.290677
ANAPC1	-0.105736	-1.94784	-1.8421	0.296063
PCK1	-0.104048	-0.0987741	0.00527393	0.0798949
GLS2	-0.103788	-0.176056	-0.0722675	0.275001
PLPP2	-0.103676	0.000967459	0.104643	0.0680548
CCL13	-0.103664	-0.186429	-0.0827655	0.0346918
MME	-0.10348	-0.04273	0.0607504	0.0244795
DGKG	-0.101853	-0.0223325	0.0795203	0.153638
PLA2G4B	-0.100784	-0.238384	-0.1376	0.177792
CYP27A1	-0.0997906	-0.131227	-0.0314359	0.0665649
SKP1	-0.0992339	-1.75995	-1.66072	0.651465
UBE2I	-0.0970009	-2.1719	-2.0749	0.56133
PLPP3	-0.0961993	-0.00239739	0.0938019	0.205984
IKBKB	-0.0954168	-0.145153	-0.0497358	0.236023
HMGCS2	-0.0936792	-0.0910651	0.0026141	0.114312
GLYCTK	-0.0930285	-0.124756	-0.0317271	0.169872
OSM	-0.0928646	-0.186086	-0.0932217	0.144249
PIAS4	-0.0926643	-0.139331	-0.0466664	0.112225
ACOX3	-0.0923547	-0.0148359	0.0775188	0.146598
PRLR	-0.0913223	0.021847	0.113169	0.0486871
IFNA14	-0.0904692	-0.0834483	0.00702095	0.143841
MAP2K1	-0.0900291	-0.320432	-0.230403	0.200918
FABP1	-0.0892917	-0.191308	-0.102016	0.0453778
CD5	-0.0883576	-0.21863	-0.130272	0.337075
BIRC2	-0.0873173	-0.294186	-0.206869	0.552548
CPT1A	-0.0866205	-0.160459	-0.0738386	0.112828
PLD4	-0.0865324	0.0848642	0.171397	0.223221
ABL1	-0.0860728	-0.0892898	-0.00321693	0.205037
CD2	-0.0858943	-0.146737	-0.0608428	0.0624023
LYPLA2	-0.085842	-0.252703	-0.166861	0.267895
FADS2	-0.0854113	-0.211006	-0.125595	0.269601
ORC3	-0.0851947	-0.524991	-0.439797	0.689092
CCNB3	-0.0850301	0.0649052	0.149935	0.115326
MTOR	-0.0837225	-0.942322	-0.858599	0.639554
FZR1	-0.0822075	-0.13988	-0.0576722	0.42685
PLA2G4E	-0.0820082	-0.119342	-0.0373342	0.168426
PDPK1	-0.0811706	-0.985609	-0.904438	0.533508
ANAPC10	-0.0799775	-1.73193	-1.65195	0.238551
KDR	-0.0799288	-0.177058	-0.0971288	0.289539
PHGDH	-0.0797433	-0.164225	-0.0844821	0.260057
APOA2	-0.0793147	-0.110843	-0.0315285	0.11181
DGKZ	-0.0793073	-0.131104	-0.0517972	0.168272
FLT3	-0.0782729	-0.180557	-0.102284	0.0135537
CCNE2	-0.0781876	-0.169502	-0.0913145	0.355666
CSF3R	-0.0781564	-0.196546	-0.11839	0.227107
CDC23	-0.0780051	-2.40874	-2.33073	0.653347
FABP3	-0.0774399	-0.105104	-0.0276643	0.0794289
CDKN2A	-0.0772599	0.0669584	0.144218	0.103507
IDH1	-0.0770398	-0.0453092	0.0317305	0.302042
PPARD	-0.0762679	-0.0117661	0.0645018	0.485221
CS	-0.0761439	-0.363811	-0.287667	0.347883
CDC14A	-0.0745476	0.0675608	0.142108	0.229988
PCK2	-0.0733861	-0.193469	-0.120083	0.087468
ITGA2B	-0.0727471	-0.317591	-0.244844	0.240582
ACLY	-0.0722735	-0.540198	-0.467924	0.698278
HDAC2	-0.0715048	-0.00424781	0.0672569	0.258934
OGDHL	-0.0709518	-0.146045	-0.0750927	0.127285
DNTT	-0.0707223	-0.0839447	-0.0132224	0.0871044
IFNAR1	-0.0681101	0.145098	0.213208	0.200486
IFNA21	-0.0666651	-0.232919	-0.166253	0.417715
SCD5	-0.0665662	-0.0464294	0.0201369	0.0486828
PLPP1	-0.0663593	-0.016335	0.0500244	0.042644
MCM7	-0.0662221	-2.17412	-2.1079	0.775962
PLA2G5	-0.0644359	-0.087321	-0.022885	0.0814239
PDGFRA	-0.0620584	-0.264941	-0.202883	0.484868
CD19	-0.061535	-0.17718	-0.115645	0.263682
PLA2G4D	-0.0612577	-0.135077	-0.0738194	0.108265
VCAM1	-0.0611952	-0.0734548	-0.0122595	0.179463
DGKE	-0.0608058	-0.0364257	0.0243801	0.209133
LAT	-0.0582837	-0.0759601	-0.0176764	0.12462
BCL10	-0.0574764	-0.214584	-0.157107	0.666328
GAMT	-0.0574208	-0.121014	-0.0635931	0.135423
PHOSPHO1	-0.0569761	-0.100304	-0.0433275	0.38451
LY96	-0.0566151	-0.0920026	-0.0353876	0.261263
BUB1	-0.0562565	-0.819349	-0.763092	0.386976
PLA2G2F	-0.0556957	0.0567159	0.112412	0.375872
YWHAH	-0.0553897	0.0815428	0.136933	0.366237
IRAK1	-0.0549842	-0.0202773	0.0347069	0.587871
TICAM1	-0.0546453	-0.11106	-0.0564145	0.41362
CSF1	-0.0538837	-0.170675	-0.116791	0.0379823
PLPP4	-0.0534689	0.0343323	0.0878012	0.247087
GP9	-0.0533927	-0.171352	-0.117959	0.387296
PLA2G15	-0.0530425	0.0059746	0.0590171	0.19566
ORC5	-0.0515119	-0.530094	-0.478582	0.746519
ACSBG1	-0.0510277	0.0299553	0.0809829	0.205167
IL4R	-0.050947	0.020187	0.071134	0.460639
ME1	-0.0508842	-0.18664	-0.135756	0.2003
IL1R1	-0.0501379	-0.0407136	0.00942425	0.434328
GPAT4	-0.0498732	0.0267796	0.0766528	0.302693
CDS2	-0.0490541	-0.199771	-0.150717	0.38144
KIT	-0.0490177	-0.0896964	-0.0406786	0.0591309
CDC6	-0.0482245	-1.52266	-1.47443	0.763668
GPCPD1	-0.0480718	0.00644417	0.0545159	0.176028
LYN	-0.0479556	0.0542527	0.102208	0.313996
MALT1	-0.0476771	0.0250035	0.0726806	0.492677
CR2	-0.0468955	0.0618892	0.108785	0.044827
SDSL	-0.0458523	-0.0315736	0.0142787	0.444992
GCAT	-0.0455842	-0.198223	-0.152639	0.416033
CD37	-0.045427	-0.156217	-0.11079	0.377364
ACADL	-0.0449654	0.0508118	0.0957772	0.368109
IFNA5	-0.0447144	0.0197193	0.0644337	0.270575
PTDSS1	-0.0445688	-0.32929	-0.284722	0.86308
ENO2	-0.04433	-0.0160884	0.0282416	0.313663
IDH3G	-0.0442058	-0.13971	-0.0955047	0.488902
CD1C	-0.0439971	-0.00513241	0.0388647	0.544146
DGKI	-0.0437351	0.0197984	0.0635335	0.331004
PLIN2	-0.0434788	0.00496575	0.0484445	0.36068
CD4	-0.0434073	-0.00930768	0.0340996	0.514182
GPAT3	-0.0433646	-0.021636	0.0217286	0.0701873
PLTP	-0.0432403	-0.196481	-0.153241	0.480012
LPCAT1	-0.0430746	0.0305215	0.0735961	0.434007
MBOAT2	-0.0427287	0.125045	0.167774	0.333267
LTB	-0.0427201	-0.0755367	-0.0328166	0.32497
CD7	-0.0424078	-0.157725	-0.115317	0.529674
ENO3	-0.0413577	-0.0254516	0.0159061	0.270104
IL1A	-0.0412911	-0.0433388	-0.00204773	0.35842
CDK4	-0.0411404	-0.431333	-0.390193	0.433277
PLA2G4F	-0.040855	-0.281797	-0.240942	0.536454
MAP2K2	-0.0400199	-0.153748	-0.113728	0.583073
TGFB1	-0.0398523	-0.108112	-0.0682593	0.304547
TLR4	-0.0387771	0.0137934	0.0525705	0.389842
IL2RG	-0.0383573	0.0717134	0.110071	0.172015
IL1B	-0.038009	-0.118935	-0.0809261	0.387633
APOC3	-0.0373615	-0.00735255	0.030009	0.388746
ALAS2	-0.0372837	0.091136	0.12842	0.431453
DAO	-0.0367484	-0.0643882	-0.0276399	0.379608
PIK3CB	-0.0366515	-0.202818	-0.166167	0.735434
ALDH7A1	-0.0365905	-0.0187391	0.0178514	0.373961
CDC25A	-0.0363652	-0.297546	-0.261181	0.646749
CUL1	-0.0360052	-0.660685	-0.62468	0.860224
TNFSF14	-0.035743	-0.0634293	-0.0276863	0.519127
THPO	-0.035682	-0.0757009	-0.0400189	0.408073
CD8A	-0.0354355	-0.0875333	-0.0520977	0.506462
TRAF1	-0.0351307	0.00675663	0.0418873	0.522914
LPCAT4	-0.034502	-0.115586	-0.0810839	0.55405
LPIN2	-0.0344379	0.0415812	0.0760191	0.21194
MAOB	-0.0340612	0.050184	0.0842452	0.122228
RBL2	-0.0328099	0.131613	0.164423	0.360004
GPD1	-0.0327049	-0.153672	-0.120967	0.542623
CSNK2A1	-0.0326435	-0.0371034	-0.00445986	0.606462
MDM2	-0.0325063	-0.308823	-0.276317	0.534011
SYK	-0.0324082	0.00684974	0.0392579	0.307388
FABP4	-0.0321497	0.0389223	0.071072	0.62221
NFKB1	-0.0320826	-0.0350046	-0.00292202	0.478745
SRR	-0.0317107	0.0362568	0.0679676	0.580792
CHKA	-0.0303254	-0.345476	-0.31515	0.56358
CCNB1	-0.0294573	-0.670227	-0.640769	0.757776
LCAT	-0.0292867	-0.120192	-0.0909056	0.672956
FASLG	-0.0290968	0.0663114	0.0954082	0.612698
CPT1B	-0.02866	0.0285553	0.0572154	0.677341
SLC27A5	-0.0284723	-0.083829	-0.0553567	0.714423
TNFRSF1A	-0.027663	0.119758	0.147421	0.614898
ALAS1	-0.0275692	-0.0894274	-0.0618583	0.515104
CD1B	-0.0275427	0.102258	0.1298	0.242199
HK1	-0.0272356	-0.105878	-0.0786422	0.644034
ACSL5	-0.0271062	0.0520282	0.0791345	0.620401
APOA1	-0.0270011	0.0822833	0.109284	0.671489
MDH1	-0.0266569	-0.0853713	-0.0587144	0.296731
TNF	-0.0265368	-0.100986	-0.0744487	0.634693
IFNA1	-0.0254707	-0.131475	-0.106005	0.566156
PLA2G4A	-0.0251918	0.0113646	0.0365564	0.730508
PLD2	-0.0250034	0.0762955	0.101299	0.574295
TFRC	-0.0249365	-0.572567	-0.547631	0.934774
RBL1	-0.0248466	-0.12465	-0.0998037	0.602252
PTTG2	-0.0240754	-0.137826	-0.11375	0.56765
MAOA	-0.024048	0.150344	0.174392	0.540973
BHMT	-0.0237328	-0.107865	-0.0841317	0.703353
CD40	-0.0232452	-0.0391687	-0.0159235	0.556959
LTBR	-0.0230535	-0.0215671	0.00148639	0.339089
ACSL4	-0.0222759	-0.108655	-0.0863792	0.656503
NFKBIA	-0.0222413	-0.105985	-0.0837433	0.748078
CTH	-0.0218612	0.0786228	0.100484	0.5461
CXCL12	-0.0218089	-0.0208448	0.000964049	0.793782
LTA	-0.0216841	-0.0595833	-0.0378992	0.726876
PLD3	-0.0215487	0.0769542	0.0985029	0.481125
PIPOX	-0.0211674	-0.149886	-0.128719	0.704571
MYD88	-0.0211291	-0.051007	-0.0298779	0.846412
RELB	-0.0208536	-0.010127	0.0107266	0.629674
LYPLA1	-0.0207993	-0.171108	-0.150309	0.634595
PLIN5	-0.0201759	-0.0937225	-0.0735466	0.693751
IFNA17	-0.0200775	-0.135786	-0.115708	0.819483
PLA2G12B	-0.0199951	-0.19023	-0.170235	0.689074
CCL4	-0.0199853	-0.0570816	-0.0370963	0.794902
ACOX2	-0.0184616	-0.160296	-0.141835	0.77692
GK2	-0.0183271	0.0743769	0.0927041	0.699408
SMAD2	-0.0179151	-0.0744348	-0.0565197	0.676636
ORC2	-0.0177128	-0.308217	-0.290504	0.755729
ADIPOQ	-0.0175963	0.0333925	0.0509889	0.710142
CD22	-0.0172892	-0.00215038	0.0151388	0.728022
PNPLA7	-0.0169687	-0.109704	-0.0927357	0.59613
SUCLG2	-0.0169093	0.00677245	0.0236817	0.737671
FLT3LG	-0.0167918	-0.0186601	-0.00186829	0.742155
IFNA8	-0.0167611	0.0659756	0.0827367	0.737496
IFNA16	-0.0166487	0.0832374	0.0998861	0.700034
CD38	-0.0158802	0.0658042	0.0816844	0.574679
PIK3R5	-0.0155534	-0.074713	-0.0591596	0.588992
TNFRSF13C	-0.0153171	-0.0113362	0.00398082	0.705789
PIDD1	-0.0151855	0.0388839	0.0540694	0.732291
RXRB	-0.0149408	-0.0204464	-0.00550561	0.758359
IL2	-0.0143112	0.0461931	0.0605043	0.557545
CD9	-0.0140478	-0.0909836	-0.0769358	0.784051
PPARG	-0.0139588	-0.0314501	-0.0174913	0.807551
AOC3	-0.0133418	-0.18678	-0.173438	0.792814
ERC1	-0.0127818	0.0268565	0.0396383	0.721344
ITGA4	-0.0126295	-0.0594612	-0.0468318	0.828797
LPIN1	-0.0126262	0.0533794	0.0660056	0.755237
SUCLA2	-0.0125846	-0.325658	-0.313073	0.882402
IL6	-0.0118565	0.0494074	0.0612639	0.722974
PLPP5	-0.0115188	0.0714589	0.0829776	0.827664
ACO1	-0.0115031	-0.0128587	-0.00135561	0.754942
TFDP2	-0.0112512	-0.0504248	-0.0391735	0.851503
PIK3CG	-0.0110388	-0.0947782	-0.0837394	0.807141
PLB1	-0.0103451	-0.143113	-0.132768	0.790466
ORC6	-0.0103001	-1.82389	-1.81359	0.962419
CHDH	-0.00997885	-0.0291236	-0.0191447	0.75166
IL5	-0.00968408	-0.0752264	-0.0655423	0.848051
CCNE1	-0.00917655	-0.253499	-0.244322	0.889712
IFNB1	-0.00911186	0.212476	0.221587	0.833136
CDC25C	-0.00900125	-0.00906321	-6.19613e-05	0.886444
CCL21	-0.00899856	-0.00128504	0.00771352	0.734429
GADD45A	-0.0083499	0.0324763	0.0408263	0.871182
DGKH	-0.00816636	-0.045844	-0.0376777	0.840126
ICAM1	-0.00803003	0.0796704	0.0877005	0.768862
GATM	-0.00788995	-0.0916663	-0.0837763	0.866654
PFKL	-0.00782202	-0.0207238	-0.0129017	0.931941
SCP2	-0.00739846	-0.112666	-0.105268	0.833051
CDC14B	-0.0073934	-0.0265772	-0.0191838	0.875677
PLIN1	-0.00703097	-0.0616509	-0.0546199	0.921499
IL1R2	-0.00695594	-0.0461583	-0.0392024	0.899381
TICAM2	-0.00675865	-0.103929	-0.0971702	0.894832
LPGAT1	-0.00647917	-0.031781	-0.0253018	0.871562
BCL2A1	-0.00634435	-0.0177924	-0.011448	0.895273
CDKN2B	-0.00628341	0.00726359	0.013547	0.851083
ACSL6	-0.00625378	-0.0440575	-0.0378037	0.906496
MBOAT7	-0.00594383	0.0912872	0.097231	0.89462
CD1A	-0.00567703	0.0125575	0.0182346	0.874408
PTGS2	-0.00542117	0.086551	0.0919722	0.83492
VEGFB	-0.00524146	-0.165124	-0.159882	0.929284
OLR1	-0.00523866	0.00688558	0.0121242	0.914339
GPAT2	-0.00510179	-0.343535	-0.338433	0.951716
BLNK	-0.00502193	0.0082241	0.013246	0.875273
PARP1	-0.00474295	-0.224815	-0.220072	0.946551
TP53	-0.00450715	0.254233	0.25874	0.935145
HK3	-0.00420198	-0.0760184	-0.0718164	0.94382
CCL19	-0.00384622	-0.0197878	-0.0159416	0.924162
GLUD1	-0.00362532	0.0590309	0.0626562	0.935485
EPOR	-0.00325742	0.0533286	0.056586	0.958489
PCYT1B	-0.00241355	0.034736	0.0371495	0.927836
DGKQ	-0.00177802	-0.0285654	-0.0267874	0.977219
CXCL2	-0.00175549	-0.266749	-0.264993	0.978765
BTK	-0.00152668	0.0519412	0.0534679	0.971708
DMGDH	-0.00106363	0.053228	0.0542917	0.97483
CARD10	-0.000796773	-0.184068	-0.183271	0.990162
RXRG	-0.000753931	0.011927	0.012681	0.988529
NGFR	-0.000690798	-0.158717	-0.158026	0.988431
PGAM2	-0.000631621	-0.0515926	-0.050961	0.987606
GP5	-0.000438752	0.0847787	0.0852175	0.991608
VWF	-0.000427295	-0.0364207	-0.0359934	0.991877
OSMR	-0.000294781	0.159501	0.159796	0.995592
CYP7A1	0.000122847	-0.0488221	-0.0489449	0.997201
PSAT1	0.00033644	-0.100621	-0.100958	0.996814
IFNA2	0.000443233	-0.044144	-0.0445873	0.991929
IFNA10	0.000624836	0.164502	0.163877	0.988023
CD34	0.000747299	0.160283	0.159535	0.985847
ANAPC7	0.000762808	-0.107804	-0.108567	0.989887
STAT3	0.00124134	-0.329404	-0.330645	0.991042
DBI	0.00126247	-0.094377	-0.0956395	0.977409
FLT1	0.0013511	0.13366	0.132309	0.982602
IRAK4	0.0019503	-0.0612417	-0.063192	0.976732
WEE2	0.00234302	0.0604583	0.0581153	0.934607
CD1E	0.00294906	-0.0780897	-0.0810388	0.948757
PLAU	0.00303794	0.0196497	0.0166118	0.939164
GPD2	0.00349813	0.00660415	0.00310602	0.903686
GH1	0.00375744	0.0870049	0.0832474	0.938808
MS4A1	0.00427222	0.0635225	0.0592503	0.890521
GHR	0.00433738	0.135082	0.130744	0.954654
CARD11	0.00458766	-0.0276689	-0.0322566	0.920709
ACAA1	0.00468824	0.105033	0.100345	0.938335
PGAM4	0.00547488	0.0568134	0.0513385	0.908829
EHHADH	0.00558782	-0.0247596	-0.0303475	0.893958
AGPAT3	0.00651313	-0.0384232	-0.0449363	0.903917
PRL	0.00671412	0.0254109	0.0186968	0.845303
SMC1A	0.00682067	-1.40961	-1.41643	0.965737
GADD45G	0.00697613	-0.0327071	-0.0396832	0.825065
SDS	0.00708196	0.0371669	0.0300849	0.874241
YWHAB	0.00713373	-0.031212	-0.0383457	0.909513
TAB3	0.00727523	0.063822	0.0565468	0.853553
GPD1L	0.00759288	0.10365	0.0960576	0.852331
E2F2	0.00762557	-0.0422768	-0.0499024	0.903072
CDC16	0.00778829	-2.57436	-2.58215	0.976255
PTTG1	0.00807182	-0.427915	-0.435987	0.88327
IL5RA	0.00823467	0.196278	0.188043	0.852487
PLA2G3	0.00832895	-0.0811945	-0.0895235	0.888778
TRADD	0.0086053	0.0242781	0.0156728	0.884763
ACADM	0.00861321	0.0539365	0.0453233	0.914227
GRHPR	0.00902044	-0.134942	-0.143963	0.780095
PSPH	0.00935689	-0.000895768	-0.0102527	0.850665
HKDC1	0.00948662	0.00766319	-0.00182343	0.84085
GP1BA	0.00960354	-0.0127562	-0.0223598	0.86248
IDH2	0.00962924	-0.00472899	-0.0143582	0.891168
IFNGR2	0.00992072	0.112676	0.102755	0.855965
CDK7	0.00997696	-1.61484	-1.62482	0.960713
CSF1R	0.00999862	-0.0283715	-0.0383701	0.7846
CDS1	0.0104855	-0.0578795	-0.068365	0.862535
LPIN3	0.0107755	0.00578276	-0.00499275	0.795157
CDK6	0.0110074	-0.00382451	-0.014832	0.829064
CCNA1	0.0110158	0.0396473	0.0286314	0.806751
LBP	0.0115845	0.0556763	0.0440918	0.855077
CDKN1B	0.0118775	0.0558179	0.0439404	0.873328
ETNPPL	0.0120354	0.0224336	0.0103982	0.844291
IL7R	0.0131503	0.0990452	0.085895	0.661212
F2R	0.0135338	-0.191099	-0.204633	0.860504
IL7	0.0136467	0.0818722	0.0682255	0.800682
CD14	0.0146676	-0.0150346	-0.0297022	0.717928
YWHAG	0.014819	-0.243868	-0.258687	0.725983
CDC26	0.0148788	-0.951583	-0.966462	0.895942
FCER2	0.0155056	0.0156767	0.000171089	0.626053
FABP7	0.0163522	0.136245	0.119893	0.630383
CDIPT	0.0165041	-0.555693	-0.572197	0.953106
PDGFB	0.0165961	0.0833258	0.0667296	0.800911
CHKB	0.0168528	0.0911075	0.0742547	0.82489
IFNA4	0.017619	-0.105468	-0.123087	0.672015
TAB2	0.01801	0.0689901	0.0509801	0.770029
GLDC	0.0183382	-0.0573834	-0.0757216	0.498362
CD36	0.0185191	-0.0316945	-0.0502136	0.669722
MAPK3	0.0185582	-0.0484375	-0.0669957	0.818536
ORC4	0.0186047	-0.510289	-0.528894	0.819886
PIK3R1	0.0186226	-0.00343725	-0.0220599	0.768166
KITLG	0.018624	0.107485	0.0888612	0.733561
MET	0.0189992	-0.0830096	-0.102009	0.656286
SHMT1	0.0190617	-0.15887	-0.177931	0.800423
CPT1C	0.0193901	0.0138517	-0.00553836	0.66795
FABP2	0.0195377	-0.00183629	-0.021374	0.447173
FABP6	0.0196464	0.0856099	0.0659635	0.601001
EGF	0.0196718	-0.0761333	-0.0958051	0.345109
IFNG	0.0199078	0.167562	0.147654	0.675362
LCLAT1	0.0202291	0.129545	0.109316	0.488996
COL1A2	0.0203295	0.0260464	0.00571697	0.813346
SMC1B	0.020399	-0.0272369	-0.0476359	0.63328
GSK3B	0.0209505	0.0107125	-0.010238	0.793346
TRAF5	0.0211629	0.0791647	0.0580018	0.685436
CSNK2A2	0.0219935	-0.0406344	-0.0626279	0.722011
CHPT1	0.0230581	0.0646982	0.0416401	0.470827
ETNK2	0.0232446	0.00927782	-0.0139668	0.553347
E2F5	0.0235667	0.0388432	0.0152765	0.446818
IL2RB	0.0237803	0.0303401	0.00655979	0.666976
MBOAT1	0.0241278	0.0700552	0.0459274	0.354956
CCND2	0.0249551	-0.0155595	-0.0405146	0.481083
IFNA6	0.0252735	0.109428	0.0841541	0.68227
CD3E	0.0254068	0.102039	0.0766325	0.462014
BIRC3	0.0254104	0.0369054	0.011495	0.332454
GPAM	0.0255378	0.0765525	0.0510147	0.595081
RELA	0.0256921	-0.497821	-0.523513	0.689153
IFNA7	0.0258845	-0.0790447	-0.104929	0.622864
ITGA2	0.0262979	0.0635381	0.0372401	0.677693
PIK3R3	0.0281746	-0.0255107	-0.0536853	0.433391
MMP1	0.0283067	0.122275	0.0939681	0.423069
PEMT	0.0284586	-0.00460571	-0.0330643	0.422962
HK2	0.0285708	-0.521133	-0.549704	0.830108
PDGFA	0.0291981	0.0313691	0.00217103	0.383125
TNFSF13B	0.0299664	-0.0176976	-0.0476641	0.674
TRIM25	0.0300377	-0.0517707	-0.0818084	0.710149
CD55	0.0301264	-0.000162452	-0.0302889	0.412448
ATM	0.0305043	-0.0117946	-0.0422989	0.653284
HGF	0.03057	0.130754	0.100184	0.609145
ACHE	0.0306452	-0.149854	-0.1805	0.693809
ANPEP	0.0306513	0.0778411	0.0471898	0.715914
CDKN2C	0.0315451	0.119869	0.088324	0.451569
PLA2G2A	0.0319707	0.0849429	0.0529721	0.346838
CHAT	0.0328835	-0.0736856	-0.106569	0.55182
YWHAQ	0.033029	0.0789242	0.0458952	0.380284
DGKA	0.0331753	-0.00790236	-0.0410777	0.615033
CD44	0.0332385	-0.0469396	-0.0801781	0.591786
TNFSF11	0.0344463	0.0697149	0.0352686	0.352729
EPO	0.0346566	0.0737862	0.0391295	0.549534
PLA2G1B	0.0349151	-0.0099181	-0.0448332	0.262988
LPL	0.0356493	0.143467	0.107818	0.522617
ACSL1	0.0360511	0.0843298	0.0482787	0.498047
ITGA1	0.0369988	-0.136136	-0.173134	0.406329
ITGA3	0.0373638	-0.0745614	-0.111925	0.685153
PRKCB	0.0381927	0.038775	0.000582327	0.302961
IFNGR1	0.0382742	0.148571	0.110297	0.165627
CDK2	0.0385697	-0.79338	-0.83195	0.812259
CCNB2	0.0390214	-0.0521114	-0.0911328	0.426063
PTDSS2	0.0391402	0.120374	0.0812342	0.272799
PGS1	0.0394027	-0.574493	-0.613895	0.818056
TNFAIP3	0.0394423	0.0577531	0.0183109	0.67157
PDHB	0.0395972	-0.0226064	-0.0622037	0.6302
CD3G	0.0400005	0.0597885	0.019788	0.539146
SLC27A1	0.0404106	-0.067285	-0.107696	0.47864
ITGA6	0.0405481	-0.043609	-0.0841571	0.384468
PISD	0.040676	-0.746344	-0.78702	0.432971
ATR	0.0407105	-1.29153	-1.33224	0.726779
SLC27A4	0.0412379	-0.0935414	-0.134779	0.405108
FLT4	0.0418243	0.0385145	-0.00330985	0.0780059
CDC20	0.04207	-2.17264	-2.21471	0.569042
VEGFD	0.0429367	0.0921765	0.0492398	0.285419
SUCLG1	0.0431113	-0.152175	-0.195286	0.608908
PNPLA6	0.0433241	-0.0307891	-0.0741131	0.457696
AKT1	0.0438353	-0.0852665	-0.129102	0.454818
MDH2	0.0440552	-0.161653	-0.205708	0.681792
DLST	0.0442899	-0.413909	-0.458199	0.764513
GNPAT	0.0449648	0.0968462	0.0518814	0.459549
PDGFC	0.045029	0.173955	0.128926	0.0717152
RIPK1	0.0453019	0.108886	0.0635842	0.359617
UCP1	0.0453459	0.0506597	0.0053138	0.276818
COL1A1	0.045386	-0.204095	-0.249481	0.559444
AGPAT4	0.0458272	0.110896	0.065069	0.23154
SLC27A6	0.045892	0.109908	0.0640156	0.0495052
PLA2G12A	0.046017	-0.18705	-0.233067	0.49087
PRKCQ	0.0460759	0.0630156	0.0169396	0.447758
SLC27A2	0.046295	0.0303195	-0.0159755	0.226615
TNFRSF11A	0.0464215	0.0588422	0.0124206	0.260227
TGFB3	0.0467491	-0.0374424	-0.0841915	0.218302
GYPA	0.0471407	0.0686206	0.0214799	0.258834
LPCAT3	0.0473483	-0.191557	-0.238905	0.386056
PCNA	0.0488588	-2.9232	-2.97206	0.871311
IL2RA	0.0491326	-0.0302257	-0.0793584	0.363255
PIK3CD	0.049812	-0.0996947	-0.149507	0.342494
DGKB	0.0504314	0.115089	0.0646574	0.42456
NOS3	0.0511383	0.0410703	-0.010068	0.388149
TIRAP	0.0513895	0.0984837	0.0470942	0.347435
NR1H3	0.0519491	0.0226202	-0.0293289	0.350027
CSF3	0.0519919	-0.192934	-0.244926	0.414171
XIAP	0.0526731	0.134751	0.0820783	0.154791
CHEK2	0.0529129	0.201055	0.148142	0.336485
CPT2	0.0535141	-0.101329	-0.154843	0.238607
LCK	0.0537451	0.00461006	-0.0491351	0.55539
ADPRM	0.0538084	0.0866262	0.0328179	0.349284
CBS	0.0544581	-0.0480302	-0.102488	0.351907
AOC2	0.054493	-0.162243	-0.216736	0.0572059
GNMT	0.0558573	-0.0220633	-0.0779206	0.177519
GADD45B	0.0567319	0.0380699	-0.018662	0.221821
CDKN1A	0.0569653	0.243409	0.186444	0.380625
SORBS1	0.057102	0.120677	0.0635747	0.0683217
RBX1	0.0571791	-1.51145	-1.56863	0.359491
ANGPTL4	0.0572871	-0.0127846	-0.0700717	0.360996
PLD1	0.0584655	0.0963639	0.0378984	0.244236
AGXT	0.0585752	0.135998	0.077423	0.18753
TGFB2	0.058709	0.0380179	-0.0206911	0.341219
IL11RA	0.0590184	0.00942365	-0.0495947	0.295604
GH2	0.0597594	-0.021512	-0.0812715	0.395351
CCND1	0.0597724	-0.353287	-0.413059	0.472796
SMAD4	0.0605021	-0.0454303	-0.105932	0.469793
MCM6	0.0610422	-1.41055	-1.47159	0.759014
CCND3	0.0618418	-0.0718655	-0.133707	0.227106
MAD1L1	0.0619532	-0.0734403	-0.135394	0.452217
LPCAT2	0.0620298	0.149677	0.0876473	0.160736
CSF2	0.0620514	-0.0162114	-0.0782628	0.218063
TRAF6	0.062123	-0.124532	-0.186655	0.652417
NFKB2	0.0625155	-0.0679288	-0.130444	0.559955
PLA2G2D	0.0633144	0.0951448	0.0318304	0.473253
PDGFRB	0.0637199	-0.0581503	-0.12187	0.312773
VEGFA	0.0638622	-0.0418069	-0.105669	0.148719
CDKN1C	0.0638765	0.184177	0.120301	0.280487
PCYT1A	0.0645739	-0.799538	-0.864112	0.750767
AGPAT1	0.0648359	-0.0485443	-0.11338	0.513989
ACSBG2	0.0650583	0.111835	0.0467769	0.115122
GLUD2	0.0651029	0.249406	0.184303	0.349206
EGFR	0.0651156	-0.455995	-0.52111	0.699902
TRAF2	0.0667253	-0.333815	-0.40054	0.729997
TTK	0.0669607	-0.977224	-1.04418	0.724598
PLA2G4C	0.0693373	0.0872928	0.0179555	0.237294
PLCG2	0.069673	0.0251059	-0.0445671	0.16431
TAB1	0.0696913	0.105449	0.0357581	0.445113
CDKN2D	0.0719541	-0.00592348	-0.0778776	0.122133
GP1BB	0.0720022	-0.202228	-0.27423	0.185393
PDHA2	0.0722223	0.0268624	-0.0453599	0.317611
RXRA	0.0734623	-0.0823252	-0.155787	0.326403
ORC1	0.0744344	-0.959726	-1.03416	0.290249
E2F4	0.0746279	-0.0756766	-0.150304	0.240039
AGPAT2	0.0756317	-0.087617	-0.163249	0.147861
OGDH	0.075992	-0.485082	-0.561074	0.520677
TRAF3	0.0772372	-0.0595681	-0.136805	0.521708
PLCG1	0.0772474	0.0994426	0.0221953	0.200028
BCL2	0.0775254	0.0497372	-0.0277882	0.0888624
PDHA1	0.0780228	0.121282	0.0432591	0.518108
IL9R	0.0784672	-0.178525	-0.256992	0.196225
CARD14	0.0796955	-0.040009	-0.119704	0.0186057
CD59	0.0808271	0.0745066	-0.00632057	0.100917
CHUK	0.0812147	-0.0449774	-0.126192	0.240773
APOA5	0.0829465	0.0727999	-0.0101465	0.0826553
GCSH	0.0836932	-0.293779	-0.377472	0.301207
STAG1	0.0846378	-0.0123175	-0.0969553	0.123037
BPGM	0.085316	-0.00716679	-0.0924828	0.232804
PIK3R2	0.0855783	-0.165941	-0.251519	0.240255
CD33	0.0899712	0.0741177	-0.0158535	0.141445
ITGB3	0.0916616	-0.0368894	-0.128551	0.50691
SFN	0.0935176	-0.126532	-0.22005	0.14285
E2F3	0.0944221	-0.45959	-0.554012	0.492583
IL4	0.0963255	0.0977098	0.00138425	0.140293
IL11	0.09711	-0.049011	-0.146121	0.0880903
GLS	0.0973006	-0.00277159	-0.100072	0.159433
CD3D	0.0989509	-0.194666	-0.293617	0.0900392
ACSL3	0.101826	-0.267469	-0.369295	0.644229
BCL2L1	0.104556	-0.994239	-1.09879	0.726526
VEGFC	0.105581	0.151251	0.0456704	0.0931591
GP6	0.107602	0.0569849	-0.050617	0.0467543
IL3	0.109257	-0.0510789	-0.160335	0.259569
IDH3A	0.110002	-0.573289	-0.683291	0.452963
MAD2L1	0.111784	-1.74557	-1.85735	0.504872
SMC3	0.114111	-1.13016	-1.24427	0.436684
HDAC1	0.116882	-0.138644	-0.255525	0.312448
DLAT	0.118449	0.0943318	-0.024117	0.106977
PLA2G6	0.119211	-0.0359404	-0.155151	0.0446275
AGPAT5	0.120063	0.197435	0.0773724	0.0122187
CXCL8	0.122055	0.0381837	-0.0838712	0.147317
CCNH	0.125486	-0.947218	-1.0727	0.346136
CDC7	0.12731	-2.27354	-2.40085	0.630876
SELENOI	0.128052	0.0775976	-0.0504545	0.0441987
ACOX1	0.128604	-0.167577	-0.296182	0.326151
ZBTB17	0.130265	-0.617224	-0.747489	0.308004
PLK1	0.130643	-2.6721	-2.80274	0.528671
AMT	0.130742	0.020953	-0.109789	0.151432
IDH3B	0.133515	0.0540425	-0.0794722	0.0328727
SMAD3	0.137278	-0.000237113	-0.137515	0.0102853
BUB1B	0.144574	-1.11262	-1.25719	0.524281
PCYT2	0.145095	-0.0343901	-0.179485	0.27262
MCM3	0.1458	-1.19212	-1.33792	0.305008
ANAPC11	0.146068	-1.55308	-1.69915	0.69503
IKBKG	0.148757	-0.268646	-0.417403	0.382105
AKT3	0.151092	0.209873	0.0587816	0.124676
MCM4	0.157661	-1.00078	-1.15844	0.266383
DGKD	0.158102	0.00424898	-0.153853	0.0517264
TFDP1	0.158519	-0.801805	-0.960324	0.426092
FH	0.159469	-0.11913	-0.278599	0.0752131
PLA2G2E	0.160513	0.0835786	-0.0769348	0.0608565
SDHC	0.163328	-0.906154	-1.06948	0.32607
MCM2	0.16516	-1.73947	-1.90463	0.137847
MAPK1	0.167505	-0.16777	-0.335275	0.178523
CDC25B	0.168021	-0.281316	-0.449336	0.321689
DLD	0.170098	-0.160656	-0.330754	0.343802
CRLS1	0.18152	-0.336706	-0.518226	0.181977
RAD21	0.217622	-1.37481	-1.59243	0.275808
CEPT1	0.218497	-0.319045	-0.537542	0.0740542
EP300	0.222671	-0.147267	-0.369938	0.429359
ACO2	0.225151	-0.717808	-0.942958	0.434131
CFLAR	0.226813	-0.405252	-0.632065	0.480106
CDK1	0.250181	-2.55881	-2.80899	0.226503
SDHA	0.255793	-0.0852977	-0.341091	0.111384
SDHD	0.272388	-0.333957	-0.606345	0.0404242
SCD	0.272892	-0.592078	-0.86497	0.204533
E2F1	0.320181	-0.250082	-0.570264	0.0198108
MYC	0.330083	-1.18704	-1.51713	0.312751
MCM5	0.35507	-1.35627	-1.71134	0.0556657
SDHB	0.361499	-0.180073	-0.541571	0.0479646
WEE1	0.376185	-2.45388	-2.83007	0.0700806
MAD2L2	0.386276	-0.98778	-1.37406	0.130847
BUB3	0.394053	-1.9173	-2.31135	0.250226
STAG2	0.398924	0.0789454	-0.319979	0.176356
PKMYT1	0.439807	-1.40131	-1.84111	0.108891
ESPL1	0.474177	-2.11124	-2.58542	0.15945
DBF4	0.534461	-0.549123	-1.08358	0.0309037

## Sheet: LIHC_depmap_total_screen
genes	delta_long_to_short	mean_of_long	mean_of_short	pvalue
PGK1	-0.46244	-0.955551	-0.493111	0.0387698
TPI1	-0.436711	-1.01721	-0.580494	0.0234596
PGS1	-0.356934	-1.02215	-0.665217	0.0125976
CDIPT	-0.349243	-0.93315	-0.583908	0.0192906
ENO1	-0.347812	-0.691941	-0.34413	0.0741462
GPI	-0.342367	-0.755024	-0.412657	0.0190732
MYC	-0.326964	-1.93469	-1.60772	0.2273
ALDOA	-0.30941	-1.41481	-1.1054	0.148181
PPP1R12A	-0.299919	-1.44578	-1.14586	0.211036
POLR2L	-0.257617	-2.80606	-2.54844	0.190726
ATP6V0E1	-0.25694	-0.383978	-0.127038	0.0575328
CFL1	-0.251684	-0.713322	-0.461638	0.0419141
HK2	-0.237404	-0.518398	-0.280995	0.0928327
TCF7L2	-0.234812	-0.389029	-0.154218	0.249626
CDK4	-0.224133	-0.946405	-0.722272	0.288413
CCND1	-0.212831	-1.65488	-1.44205	0.438065
RELA	-0.210535	-0.537632	-0.327097	0.0151886
NDUFB7	-0.202558	-0.753446	-0.550887	0.0627314
PDGFRA	-0.190987	-0.304587	-0.113601	0.0183402
PTDSS1	-0.179897	-0.327752	-0.147854	0.188482
SSBP1	-0.174626	-0.522967	-0.348341	0.184141
PCYT1A	-0.170996	-0.887221	-0.716225	0.145816
SOS1	-0.169249	-0.446159	-0.27691	0.11
CRLS1	-0.163307	-0.627371	-0.464064	0.121842
KAT2A	-0.157959	-0.474531	-0.316572	0.0914205
AGPAT1	-0.151911	-0.283633	-0.131722	0.219147
MAPK1	-0.149371	-0.395484	-0.246113	0.115899
PDGFRB	-0.146732	-0.222248	-0.0755163	0.148281
TP53	-0.145295	0.20475	0.350045	0.109548
DIAPH1	-0.144853	-0.218647	-0.0737937	0.0127444
PKM	-0.140886	-0.844829	-0.703943	0.22269
ALAS1	-0.136586	-0.133221	0.00336509	0.104936
POLR3D	-0.132945	-0.551967	-0.419022	0.233474
WNT9B	-0.12658	-0.23892	-0.112341	0.00625303
POLD3	-0.121689	-1.71661	-1.59492	0.379229
PLCG1	-0.119214	-0.10224	0.0169745	0.289756
JUN	-0.118645	-0.339371	-0.220725	0.484511
IGF1R	-0.117759	-0.476889	-0.359129	0.376935
EGFR	-0.117462	-0.467233	-0.349771	0.549529
HDAC1	-0.116547	-0.222786	-0.106238	0.503555
ACTB	-0.115418	-1.01164	-0.896226	0.54758
PPA2	-0.113438	-0.514406	-0.400968	0.602256
PLA2G12B	-0.112867	-0.203656	-0.0907892	0.0594857
GPAT4	-0.112391	-0.0784742	0.0339168	0.0210344
NDUFB9	-0.110992	-0.808855	-0.697863	0.315091
IKBKB	-0.109827	-0.152595	-0.0427679	0.0708073
PTPRF	-0.109111	-0.17652	-0.0674089	0.0225766
NDUFA10	-0.107233	-0.439776	-0.332543	0.361224
NDUFS8	-0.104939	-0.711065	-0.606126	0.50137
ARPC4	-0.104383	-0.935382	-0.830998	0.407081
TNF	-0.102297	-0.103845	-0.00154789	0.0204981
MET	-0.101874	-0.15729	-0.0554157	0.0732052
ADAR	-0.10169	-0.521668	-0.419978	0.350348
GAPDH	-0.100065	-1.3556	-1.25554	0.55839
ATP6V1G1	-0.0991919	-1.13531	-1.03612	0.315767
ALDOB	-0.0988343	-0.0292171	0.0696172	0.0129744
NDUFA8	-0.0987465	-0.73326	-0.634513	0.571803
ADPGK	-0.0985632	-0.226023	-0.12746	0.37678
PEMT	-0.0969646	-0.0480886	0.048876	0.00753804
DGKZ	-0.0969046	-0.167574	-0.0706698	0.203153
FGF4	-0.0952738	-0.110779	-0.0155056	0.114939
PSME3	-0.0944715	-0.305884	-0.211412	0.153189
NDUFC1	-0.0931509	-0.449027	-0.355876	0.420213
PGM1	-0.0926181	-0.0590811	0.033537	0.0586622
AKT2	-0.0922404	-0.188962	-0.096722	0.284696
CD8A	-0.091026	-0.0872697	0.00375632	0.00721184
COL1A1	-0.0877588	-0.241432	-0.153673	0.162302
PPA1	-0.0876303	-0.953673	-0.866043	0.469341
NDUFA11	-0.0873614	-0.687755	-0.600393	0.517887
HSP90AA1	-0.0864531	-0.347383	-0.26093	0.15683
PLPP5	-0.0861612	0.028598	0.114759	0.114052
ATP6V1B1	-0.0858344	-0.0383673	0.0474671	0.0546344
NDUFB3	-0.0845101	-0.817261	-0.732751	0.519556
ATP6V1G2	-0.0839608	-0.104452	-0.0204914	0.0602135
PPP1CC	-0.0839518	-0.288434	-0.204482	0.385536
SCD	-0.0825237	-0.815613	-0.733089	0.525568
FBP2	-0.0815648	-0.147962	-0.0663972	0.164764
ETNK2	-0.0812368	-0.0774478	0.00378896	0.169154
GK2	-0.0801119	0.044058	0.12417	0.0479053
PLA2G3	-0.0796953	-0.0970844	-0.0173891	0.0551554
GOT1	-0.0793996	-0.0591997	0.0202	0.219193
SPHK1	-0.0792627	-0.231788	-0.152525	0.139293
ATP6V0A4	-0.0792504	-0.0484438	0.0308066	0.0619679
MAP3K7	-0.0791912	-0.14847	-0.0692785	0.278465
ARHGAP35	-0.0754236	0.110637	0.186061	0.038944
DGKA	-0.074499	-0.156659	-0.0821599	0.0333339
ATP6V1C2	-0.0744539	-0.0285132	0.0459407	0.0907742
COX4I1	-0.0739542	-0.508111	-0.434157	0.560652
ITGA10	-0.0735957	-0.169804	-0.0962088	0.124839
KIR3DL1	-0.0730333	0.0989844	0.172018	0.0945929
GP9	-0.0721287	-0.160819	-0.0886899	0.105059
CREB1	-0.0707561	-0.00122059	0.0695355	0.0907502
ATP6V0E2	-0.0704173	-0.0918666	-0.0214493	0.322168
PPP1CA	-0.070243	-0.804096	-0.733853	0.531158
PYCARD	-0.0702299	0.0694185	0.139648	0.158301
BAD	-0.0700741	-0.172669	-0.102595	0.243547
FADS2	-0.0689823	-0.115487	-0.0465043	0.425774
LCK	-0.068731	-0.0788593	-0.0101283	0.100913
ADH7	-0.068583	0.0433543	0.111937	0.10476
APH1B	-0.0681919	-0.0954369	-0.027245	0.212022
ASAP1	-0.0674773	0.0928491	0.160326	0.15112
PLA2G1B	-0.0672225	-0.080952	-0.0137295	0.20197
ERBB2	-0.0663336	-0.375009	-0.308675	0.225395
FGD1	-0.0660751	-0.0441327	0.0219424	0.238992
PLA2G4D	-0.0658845	-0.190949	-0.125065	0.152666
NDUFB10	-0.0656372	-0.832744	-0.767106	0.668867
LEF1	-0.0647072	-0.0154004	0.0493068	0.0198388
ACVR2B	-0.0646465	0.00642419	0.0710707	0.228982
AMPH	-0.0643817	-0.0234838	0.040898	0.0250994
NDUFB2	-0.0640817	-0.390874	-0.326792	0.499794
COX8A	-0.0638566	-0.361646	-0.29779	0.246877
LPCAT4	-0.0634008	-0.0792727	-0.0158719	0.18179
BRK1	-0.063102	-0.312371	-0.249269	0.602538
CD80	-0.0630099	0.0515307	0.114541	0.252801
ENAH	-0.0623894	-0.150624	-0.0882345	0.390176
ALDH3A1	-0.0623401	0.0401618	0.102502	0.1314
ASAP2	-0.0618011	0.0746344	0.136436	0.151159
COX7A1	-0.0617132	-0.045536	0.0161771	0.158036
PDHB	-0.0608308	-0.0439503	0.0168804	0.367521
FABP4	-0.0604539	0.0253346	0.0857885	0.256428
PFKP	-0.0603676	-0.0108633	0.0495043	0.270307
POLR3E	-0.0603556	-0.91217	-0.851814	0.365382
PPARD	-0.0602863	-0.0322021	0.0280843	0.333424
SRR	-0.0601925	-0.0166067	0.0435859	0.206256
ITPR1	-0.059824	-0.0245433	0.0352807	0.304204
CHRM4	-0.0596486	-0.254478	-0.194829	0.367885
ACOX3	-0.059338	0.0537325	0.113071	0.287712
PSME1	-0.059324	-0.119465	-0.0601412	0.300072
MAP2K2	-0.059294	-0.193534	-0.13424	0.386226
ATP4B	-0.0584124	0.0187989	0.0772113	0.190411
GPCPD1	-0.0582088	-0.0183236	0.0398852	0.102133
IFNA4	-0.0581257	-0.140364	-0.0822387	0.314195
ARPC2	-0.0578384	-0.51065	-0.452812	0.366508
WNT3	-0.0574969	0.0275593	0.0850562	0.0267838
CHAT	-0.0573924	-0.0680001	-0.0106077	0.0291487
AOC3	-0.0568747	-0.206858	-0.149983	0.176225
ALDH3B2	-0.0564827	-0.0393466	0.0171362	0.409489
FYN	-0.0564683	0.00625841	0.0627267	0.156639
PGAM4	-0.0564328	0.0198426	0.0762754	0.107231
PDPK1	-0.0562808	-1.04708	-0.990799	0.521108
FGF19	-0.0553954	-0.177858	-0.122463	0.351523
ALAS2	-0.0549379	0.04545	0.100388	0.10465
INHBC	-0.052703	-0.116635	-0.0639322	0.334822
VEGFD	-0.052672	0.0231364	0.0758083	0.0714007
ATP4A	-0.0526542	-0.0292754	0.0233788	0.195343
CTNND1	-0.0526139	-0.120602	-0.0679878	0.565139
COX6A2	-0.0525469	-0.186926	-0.134379	0.436853
LCAT	-0.0525322	-0.131593	-0.0790612	0.116435
ALDH1A3	-0.0524364	0.14403	0.196466	0.198832
PFKM	-0.0524189	-0.207463	-0.155044	0.360859
HSPA2	-0.0522322	-0.0453407	0.00689159	0.304785
FBP1	-0.0520955	-0.0957386	-0.0436431	0.255007
NDUFS2	-0.0513526	-0.573872	-0.52252	0.671699
CSNK2B	-0.051309	-0.901943	-0.850634	0.667073
VEGFB	-0.050961	-0.154016	-0.103055	0.216654
NFKB1	-0.0508739	-0.0459085	0.00496543	0.169612
UQCR10	-0.0506871	-0.413544	-0.362857	0.7381
RBPJL	-0.0505662	-0.157766	-0.1072	0.204078
FGF10	-0.0493394	0.102668	0.152008	0.214114
CYP8B1	-0.0491139	-0.103722	-0.0546086	0.178953
ETNPPL	-0.0490985	-0.0406019	0.00849659	0.188563
COX5B	-0.0488594	-0.483309	-0.434449	0.632967
PIP4K2B	-0.048454	-0.104122	-0.0556676	0.295614
TCIRG1	-0.0483853	-0.0952521	-0.0468668	0.228531
ACADL	-0.0483449	-0.0293229	0.019022	0.298076
MYLK2	-0.0482496	-0.193315	-0.145066	0.436042
SCIN	-0.0477837	0.00733611	0.0551198	0.218843
ADPRM	-0.0473873	0.0314754	0.0788627	0.239615
INSRR	-0.0473342	-0.190935	-0.143601	0.506889
ATP6V1E2	-0.0472931	-0.0670108	-0.0197178	0.342643
ITGB7	-0.0470482	-0.166543	-0.119495	0.367158
GP1BB	-0.0469098	-0.219842	-0.172932	0.21841
ACSS1	-0.0468765	0.0854456	0.132322	0.112683
SERPINE1	-0.0468354	0.0105271	0.0573626	0.347573
NUMBL	-0.0466149	-0.0290485	0.0175663	0.262161
NDUFV3	-0.0462955	-0.00516659	0.0411289	0.408317
EHHADH	-0.0459821	-0.0469334	-0.00095133	0.171299
FABP6	-0.0459593	0.0650535	0.111013	0.134226
MYL12B	-0.04581	0.0215793	0.0673892	0.38048
NDUFA1	-0.0455118	-0.379267	-0.333756	0.723263
RBX1	-0.045273	-1.56589	-1.52062	0.628574
GAPDHS	-0.044135	-0.00480005	0.0393349	0.308927
PHGDH	-0.0430582	-0.105632	-0.0625736	0.448332
ITGA5	-0.0428633	-0.167591	-0.124728	0.435473
AQP7	-0.0427138	-0.488889	-0.446175	0.576944
NCKAP1L	-0.0426692	-0.140595	-0.0979257	0.312008
AOC2	-0.0424636	-0.192538	-0.150075	0.181263
ATP6V0D2	-0.0420489	-0.0999385	-0.0578896	0.285868
CSNK2A2	-0.0420221	-0.0828641	-0.040842	0.473785
UQCRB	-0.0417621	-0.521383	-0.479621	0.73716
SOS2	-0.0415081	-0.121783	-0.080275	0.384885
WNT10B	-0.0414335	-0.1788	-0.137366	0.299942
ITGAX	-0.0412018	-0.152085	-0.110883	0.182192
IFNA8	-0.0412012	0.118041	0.159242	0.217029
TAP1	-0.0411659	-0.140491	-0.0993253	0.310341
PTPN6	-0.0408842	-0.0503187	-0.00943454	0.0633877
POLD4	-0.0406784	-0.186547	-0.145868	0.440751
WNT8A	-0.040589	-0.0713077	-0.0307187	0.273418
ITGA4	-0.0405348	-0.0985773	-0.0580425	0.391654
MRAS	-0.0405235	-0.0456199	-0.0050964	0.291843
ATP6V1F	-0.0404053	-1.18824	-1.14783	0.832833
ITGA6	-0.0401089	-0.144063	-0.103954	0.475494
NDUFA2	-0.0400931	-0.560762	-0.520669	0.707422
SHMT2	-0.0399707	-0.0630715	-0.0231007	0.218251
AGPAT5	-0.0399015	0.0698802	0.109782	0.30919
CHRM1	-0.0396938	-0.150748	-0.111054	0.258392
LDHA	-0.039652	-0.691947	-0.652295	0.696248
ICAM1	-0.0390337	0.0338217	0.0728554	0.333053
ITGA2	-0.038875	0.0624035	0.101279	0.235589
PRKCG	-0.0387585	0.0510377	0.0897962	0.131391
NFYA	-0.0385042	-0.368187	-0.329682	0.430319
CAMK2D	-0.0384813	0.0586099	0.0970912	0.205652
HK3	-0.0383187	-0.0450821	-0.00676339	0.380039
KIT	-0.0382401	-0.0209982	0.0172419	0.361492
ATP12A	-0.0375098	-0.0871	-0.0495902	0.322132
HES5	-0.0372603	-0.0876156	-0.0503552	0.535458
DOCK2	-0.0371891	-0.00136165	0.0358275	0.317101
PTPRB	-0.0369565	0.0200654	0.0570219	0.377584
IFNA16	-0.036942	0.0640815	0.101024	0.230218
HSPA8	-0.0367137	-0.784949	-0.748236	0.749206
LPIN3	-0.0363034	0.0573551	0.0936585	0.382309
INHBE	-0.0361474	-0.43522	-0.399072	0.513215
POLR2E	-0.0359925	-1.863	-1.82701	0.777931
ITGB3	-0.0359925	-0.222387	-0.186394	0.652443
AMHR2	-0.0358769	-0.0486614	-0.0127845	0.435615
WNT5B	-0.035762	-0.0926325	-0.0568704	0.464978
ACVR1B	-0.0357422	-0.0886774	-0.0529352	0.514139
PLD4	-0.0356146	0.0757807	0.111395	0.506162
ACP1	-0.0352498	0.103443	0.138693	0.376674
SLC27A5	-0.034671	-0.0656899	-0.031019	0.401714
ARPC3	-0.0346406	-0.993318	-0.958677	0.689508
POLD2	-0.034378	-1.33469	-1.30031	0.663877
ACSL5	-0.0340903	0.0173526	0.0514429	0.30933
LPCAT2	-0.0339979	0.0538109	0.0878088	0.435808
TJP1	-0.0339867	-0.189841	-0.155854	0.759339
INHBA	-0.0339629	0.0126999	0.0466627	0.274227
WNT2B	-0.0339617	-0.00731572	0.026646	0.462629
DGKE	-0.0335716	-0.0054842	0.0280874	0.431838
OLR1	-0.0333326	0.0131712	0.0465038	0.245095
SSH2	-0.033179	-0.206705	-0.173526	0.61108
CDS1	-0.0330733	-0.0967606	-0.0636873	0.402917
ITGB2	-0.0330702	-0.0363198	-0.00324954	0.110595
IL6	-0.0323184	0.0306652	0.0629836	0.3462
PLD3	-0.0322682	0.0912689	0.123537	0.431721
WNT3A	-0.0322599	-0.035026	-0.0027661	0.460762
LRP6	-0.031987	0.00633884	0.0383258	0.413541
NUMB	-0.0317034	-0.0718973	-0.0401939	0.614407
RFX5	-0.0316039	-0.183673	-0.152069	0.498864
COX7C	-0.0315236	-0.828438	-0.796915	0.859745
IL10	-0.031313	0.0398871	0.0712002	0.490082
VAV2	-0.0312846	-0.0540939	-0.0228093	0.530451
RBPJ	-0.0308989	-0.0692589	-0.03836	0.579244
NDUFS6	-0.0308624	0.00281655	0.0336789	0.573475
GPD1L	-0.0308341	0.0894465	0.120281	0.474174
CYC1	-0.0307169	-0.550962	-0.520245	0.850331
SPATA13	-0.0304068	-0.132589	-0.102182	0.663595
IFNA21	-0.0303353	-0.154998	-0.124662	0.658451
NDUFS7	-0.0303013	-0.412859	-0.382557	0.784608
TIAM1	-0.0302784	-0.129949	-0.0996702	0.377992
PXN	-0.0300898	-0.424249	-0.394159	0.739141
ALDH2	-0.0299961	-0.0593018	-0.0293057	0.543712
PSME2	-0.0299878	-0.127584	-0.0975962	0.649382
IRF7	-0.029779	-0.0256187	0.00416031	0.620905
LPIN1	-0.0296023	0.0644272	0.0940295	0.378792
PLCB2	-0.0295208	-0.0989661	-0.0694454	0.618761
COX4I2	-0.029329	-0.156988	-0.127659	0.657327
AGXT2	-0.0292786	0.137836	0.167115	0.652273
FGF21	-0.0291098	-0.119923	-0.0908127	0.530287
WNT11	-0.0289331	0.000197256	0.0291303	0.638235
ATP6V1G3	-0.0288763	0.0359805	0.0648567	0.412973
CSF2	-0.0285497	-0.0792063	-0.0506566	0.623143
G6PC2	-0.0283863	-0.0082635	0.0201228	0.283176
ITGA1	-0.028039	-0.150531	-0.122492	0.422304
FGF14	-0.0280351	0.0584131	0.0864482	0.321529
PAK4	-0.027556	-0.183501	-0.155945	0.647237
FGFR2	-0.0272795	-0.103418	-0.0761388	0.690558
ENO3	-0.0268292	-0.0279049	-0.00107567	0.507494
ACSBG2	-0.0267255	0.0448242	0.0715497	0.277466
MBOAT7	-0.0266277	0.0577264	0.0843541	0.495513
PLA2G4C	-0.0265922	0.0352736	0.0618657	0.453418
GLYCTK	-0.0261047	-0.0683842	-0.0422795	0.529074
BIN1	-0.0258379	-0.04255	-0.016712	0.561196
CCL5	-0.0256291	-0.148415	-0.122785	0.752036
GPAT3	-0.0252256	0.00617738	0.031403	0.33088
HCK	-0.0252106	-0.139198	-0.113988	0.63017
GDF5	-0.0251123	-0.149424	-0.124312	0.498025
PLA2G6	-0.0247691	-0.128856	-0.104086	0.724452
FZD6	-0.024562	0.150375	0.174937	0.527179
MYH14	-0.0242939	-0.0132537	0.0110402	0.463418
FGF22	-0.0242035	0.0691112	0.0933148	0.573803
NDUFS4	-0.0241871	-0.0599606	-0.0357735	0.43116
PTDSS2	-0.0240642	0.0498607	0.0739249	0.612834
DAO	-0.0239861	-0.103278	-0.0792915	0.741854
ITGAM	-0.0239062	-0.0217984	0.00210775	0.709389
BMPR2	-0.0238789	-0.135994	-0.112115	0.690409
IFNA17	-0.0237391	-0.105504	-0.081765	0.595857
PIP5K1B	-0.0235197	0.159659	0.183179	0.418576
ACADM	-0.0232716	0.0683669	0.0916386	0.540263
IKBKG	-0.0230943	-0.172112	-0.149018	0.602592
FABP7	-0.0228049	0.131482	0.154287	0.572374
ACAA1	-0.0226076	0.0852167	0.107824	0.659604
ITGAL	-0.0224756	-0.0123036	0.010172	0.562355
ITGA8	-0.0224708	-0.0686535	-0.0461827	0.452962
GCK	-0.0224095	-0.00303113	0.0193784	0.434462
FLT3	-0.0222307	-0.134953	-0.112723	0.652383
PLPP1	-0.0222257	-0.0492068	-0.0269811	0.466876
UQCRC2	-0.022092	-0.625443	-0.603351	0.897583
PSEN2	-0.0218703	0.000134905	0.0220052	0.582801
RAF1	-0.0218534	-0.167904	-0.146051	0.840757
DGKH	-0.0217521	-0.0423396	-0.0205875	0.438179
FGFR3	-0.0217393	-0.0344067	-0.0126673	0.558889
APOA2	-0.0216616	-0.0432358	-0.0215742	0.548525
COX10	-0.02158	-0.400165	-0.378585	0.811173
MFNG	-0.0212254	-0.199766	-0.17854	0.576701
NECTIN3	-0.0208045	0.11295	0.133754	0.698118
ACTG1	-0.0207272	-0.774198	-0.753471	0.845782
ARPC1B	-0.0206169	-0.0457144	-0.0250975	0.665224
CHRM5	-0.0205246	-0.0219619	-0.00143732	0.713958
CSNK2A1	-0.0203943	-0.067725	-0.0473306	0.825783
CHUK	-0.0203748	-0.0959002	-0.0755254	0.749667
KIR2DL4	-0.0203454	0.00408819	0.0244336	0.731963
POLR3GL	-0.0203126	-0.0884372	-0.0681246	0.655503
CCR10	-0.0203074	-0.147936	-0.127629	0.669111
NDUFV1	-0.0201803	-0.494943	-0.474763	0.806907
IL4	-0.0201702	0.0247283	0.0448985	0.693147
MOS	-0.0201699	-0.0874874	-0.0673175	0.641268
HKDC1	-0.019804	-0.0707073	-0.0509033	0.795185
PIGR	-0.0197943	-0.0104049	0.0093894	0.639926
COX6B2	-0.0194895	-0.0240161	-0.00452657	0.513613
F2R	-0.0192666	-0.136674	-0.117407	0.767457
BMP2	-0.0191107	-0.0156757	0.00343509	0.647549
NDUFC2	-0.0191006	-0.672887	-0.653786	0.84074
LAT	-0.0190799	-0.0849539	-0.065874	0.637745
WASF1	-0.0190764	0.123708	0.142785	0.611835
MAVS	-0.019022	0.056521	0.075543	0.625391
ARPC1A	-0.0188832	-0.0921482	-0.073265	0.712813
SHMT1	-0.0187497	-0.101936	-0.0831859	0.789079
ATP6V0A1	-0.0185246	-0.206119	-0.187595	0.61927
MARCKSL1	-0.0184308	-0.115933	-0.0975026	0.619002
SPHK2	-0.0184111	-0.0811686	-0.0627575	0.656722
GP5	-0.0184074	0.0802007	0.0986081	0.60502
ADH4	-0.018397	0.0694363	0.0878333	0.692954
GLS2	-0.0183252	-0.170357	-0.152032	0.734885
GRHPR	-0.0182877	-0.107088	-0.0888002	0.598681
SESN2	-0.0180875	-0.0601982	-0.0421107	0.714707
APC	-0.0179997	-0.228834	-0.210834	0.89131
SARDH	-0.0179491	-0.0835924	-0.0656433	0.669571
GPD1	-0.0179238	-0.0643172	-0.0463934	0.67377
VAV3	-0.0178711	-0.0486173	-0.0307462	0.598357
RXRG	-0.0175352	0.00146958	0.0190048	0.748744
ARHGEF6	-0.0173691	0.182305	0.199674	0.595611
IFNA1	-0.017173	-0.0916391	-0.0744661	0.694437
CD36	-0.0170814	-0.0734125	-0.0563311	0.640277
MYLK	-0.0168209	0.0728296	0.0896505	0.629702
PDGFC	-0.0166649	0.133783	0.150448	0.507045
DLL4	-0.016495	-0.0899416	-0.0734465	0.58115
HMGCS2	-0.016378	-0.0533673	-0.0369893	0.714516
BMPR1B	-0.0161609	0.0287348	0.0448957	0.670528
CAMK2B	-0.0160927	-0.0704162	-0.0543235	0.766977
FABP2	-0.0156046	-0.0111692	0.00443549	0.619111
PIK3R3	-0.0153956	-0.0784651	-0.0630695	0.680882
RRAS	-0.0153389	-0.0134806	0.00185823	0.791279
ITGA3	-0.0150553	-0.0543699	-0.0393146	0.667552
PLIN5	-0.0147516	-0.0573439	-0.0425923	0.732836
NDUFB5	-0.0146925	-0.404781	-0.390089	0.882309
MYL7	-0.0145176	-0.144886	-0.130368	0.751197
MAPK10	-0.0144811	0.0513582	0.0658393	0.728031
ALDH7A1	-0.0143493	-0.0646214	-0.0502721	0.642567
PCK2	-0.0142437	-0.124353	-0.11011	0.584995
IFNA7	-0.0140784	-0.103611	-0.0895327	0.720459
MYLK3	-0.0139348	0.06259	0.0765248	0.755848
NDUFV2	-0.0138657	-0.358162	-0.344296	0.926505
PDGFB	-0.0137769	0.0684921	0.082269	0.763355
SMAD2	-0.013353	-0.0141012	-0.000748276	0.739144
CALR	-0.0132524	-0.183545	-0.170293	0.855387
CPT2	-0.0132512	-0.149999	-0.136748	0.804803
CTSS	-0.0131733	-0.0805938	-0.0674205	0.65759
DBI	-0.0130745	-0.170891	-0.157816	0.795481
CBS	-0.0128517	-0.0632939	-0.0504422	0.680487
LFNG	-0.0127941	0.0781084	0.0909025	0.689093
CTNNB1	-0.0127672	-0.449045	-0.436278	0.958575
CIR1	-0.0125771	-0.296512	-0.283935	0.832393
VEGFC	-0.0124803	0.0990302	0.11151	0.77634
PIP5K1A	-0.0124527	-0.570545	-0.558092	0.880895
ALDH1B1	-0.0124403	0.00276184	0.0152021	0.723673
IGF1	-0.0124104	-0.0649698	-0.0525594	0.726866
LIMK2	-0.0121745	0.0742491	0.0864236	0.763763
ABI2	-0.0120919	0.0699472	0.0820391	0.72805
VEGFA	-0.0120745	-0.0988275	-0.086753	0.651436
YES1	-0.0119542	-0.0236802	-0.011726	0.768268
CD4	-0.0119303	0.0322161	0.0441465	0.826207
INS	-0.0119263	-0.346981	-0.335054	0.796252
WNT9A	-0.011914	0.122312	0.134226	0.846838
VWF	-0.0118689	-0.0230917	-0.0112228	0.696046
WNT6	-0.0116228	-0.0598327	-0.0482099	0.733063
MADCAM1	-0.0115765	-0.0689345	-0.057358	0.806568
KLRC1	-0.0113661	0.0676945	0.0790606	0.629254
ALDOC	-0.0113335	-0.34893	-0.337597	0.844994
IFNA5	-0.0112964	0.043977	0.0552734	0.806565
WNT5A	-0.0110457	0.0621599	0.0732056	0.749063
PLA2G4F	-0.0110036	-0.198106	-0.187102	0.786802
NDUFA12	-0.0109602	-0.113371	-0.102411	0.813788
NOTCH4	-0.0108531	-0.0389152	-0.0280621	0.831904
PPP1CB	-0.0108446	-0.957651	-0.946806	0.907175
PAK2	-0.0107963	-0.39703	-0.386234	0.924659
NLK	-0.0107286	0.23412	0.244849	0.665428
AFDN	-0.0106193	-0.106662	-0.0960423	0.876698
DLAT	-0.0104486	-0.00760418	0.00284447	0.843151
GNA12	-0.0104093	-0.0189224	-0.00851316	0.719011
ITGB6	-0.0103758	0.0167288	0.0271046	0.816728
NOTCH2	-0.0101994	-0.0581914	-0.047992	0.850595
NDUFB8	-0.00990197	-0.557959	-0.548057	0.937795
PLB1	-0.00981811	-0.0810374	-0.0712193	0.847301
NDUFA4L2	-0.00976199	-0.235051	-0.225289	0.799133
LYPLA2	-0.00960487	-0.134771	-0.125166	0.845772
PLTP	-0.0094735	-0.0756835	-0.06621	0.848599
POLR2K	-0.00947338	-1.12113	-1.11165	0.900562
ACOX2	-0.00931172	-0.106231	-0.0969196	0.840096
RAP1B	-0.00905633	-0.517658	-0.508602	0.883077
RAC2	-0.00896129	-0.129435	-0.120473	0.839509
HK1	-0.00892088	-0.0600921	-0.0511713	0.834023
AKT1	-0.00867825	-0.0978219	-0.0891436	0.841156
LDHAL6B	-0.00847992	0.0750334	0.0835133	0.817326
SLC9A1	-0.00842885	-0.0496613	-0.0412324	0.800852
CTH	-0.00829216	0.10345	0.111742	0.837361
ATM	-0.00826856	-0.0580541	-0.0497855	0.875534
COX15	-0.00809811	-0.258358	-0.25026	0.916077
CPT1A	-0.00807965	-0.200504	-0.192425	0.813413
PPARG	-0.00804895	-0.0290667	-0.0210178	0.898391
IKBKE	-0.00803297	0.056586	0.064619	0.814644
DTX3L	-0.00796572	-0.00258428	0.00538144	0.842989
CD86	-0.0079533	-0.117191	-0.109238	0.884795
DTX3	-0.00751193	-0.135551	-0.128039	0.855625
FGF1	-0.00744547	-0.0536957	-0.0462502	0.796904
PLCG2	-0.00683352	0.043585	0.0504185	0.873871
NECTIN4	-0.00682585	-0.235426	-0.2286	0.861065
NDUFS1	-0.00682312	-0.502189	-0.495366	0.961732
PLA2G4E	-0.00681915	-0.057055	-0.0502358	0.880991
MYO10	-0.00672461	-0.00982798	-0.00310337	0.879956
CPT1B	-0.00671442	0.0160295	0.022744	0.891947
WNT2	-0.00670205	0.0291211	0.0358232	0.841233
CCR9	-0.00658952	0.0529989	0.0595885	0.859009
PDGFA	-0.00657524	0.0169482	0.0235235	0.84708
IQGAP2	-0.00641765	0.128026	0.134444	0.87195
FGF17	-0.006311	0.17282	0.179131	0.889008
ADAM17	-0.00620651	0.15287	0.159076	0.83659
CHDH	-0.00606914	-0.00273223	0.00333691	0.88278
ACSL6	-0.00606881	0.0164741	0.0225429	0.894493
BTK	-0.00595678	0.0263574	0.0323141	0.810976
CD28	-0.00586224	0.00963929	0.0155015	0.878457
ITGA9	-0.00578321	-0.120658	-0.114875	0.924822
ACVR2A	-0.00539346	-0.00881149	-0.00341802	0.910097
FGF5	-0.00528716	-0.00448246	0.000804699	0.844666
DVL3	-0.00526097	-0.0876073	-0.0823464	0.912503
NDUFA7	-0.00518742	-0.206913	-0.201726	0.920035
ALDH9A1	-0.00512767	-0.161215	-0.156087	0.904637
PAK1	-0.00492925	-0.160383	-0.155454	0.875082
DVL2	-0.00487691	-0.121144	-0.116267	0.917172
SDSL	-0.00484769	0.024752	0.0295997	0.906726
ATP6V1B2	-0.00476143	-1.92637	-1.92161	0.975936
IFNB1	-0.00474435	0.231335	0.236079	0.884086
CDKN1A	-0.00474349	0.174134	0.178877	0.937515
SYK	-0.00471998	-0.0111993	-0.00647934	0.883397
ILK	-0.00455658	-0.43706	-0.432504	0.967974
PLA2G12A	-0.00435192	-0.21534	-0.210988	0.948164
SCD5	-0.00430357	-0.0145559	-0.0102523	0.919694
CANX	-0.00425995	-0.0423151	-0.0380551	0.927771
PTPN1	-0.00391781	-0.193534	-0.189616	0.965798
ITGAD	-0.00389882	-0.00139003	0.00250879	0.916483
VAV1	-0.0037229	-0.108235	-0.104512	0.939632
WAS	-0.00352699	0.056066	0.059593	0.9051
GPD2	-0.00346276	0.00958199	0.0130448	0.931515
AICDA	-0.00335217	0.0670441	0.0703963	0.929833
IL1B	-0.0032792	-0.0246221	-0.0213429	0.927706
LMO7	-0.00325086	0.226839	0.23009	0.926008
CHRM2	-0.00324382	-0.00123933	0.0020045	0.937412
DLL3	-0.00321364	0.00845293	0.0116666	0.939385
ARPC5L	-0.00299839	0.054812	0.0578104	0.927801
FGF3	-0.00280377	-0.0356201	-0.0328163	0.93767
GPAT2	-0.00268337	-0.363163	-0.360479	0.965295
COX7A2L	-0.00246075	0.0608669	0.0633276	0.955032
FGFR4	-0.0023921	-0.0615807	-0.0591886	0.981521
PSENEN	-0.00235016	-0.118447	-0.116097	0.964816
PLD2	-0.0022898	0.0895959	0.0918857	0.935509
GNG12	-0.00218873	0.0514764	0.0536652	0.954017
INHBB	-0.00214293	-0.0979099	-0.095767	0.962572
MYL10	-0.00198335	0.103467	0.10545	0.959854
COX5A	-0.00185423	-0.507454	-0.505599	0.984739
IFNG	-0.00169527	0.144303	0.145998	0.960012
PIP5K1C	-0.0012638	-0.0509825	-0.0497187	0.965211
RIPK1	-0.00125005	0.10099	0.10224	0.977592
ITGA2B	-0.00103938	-0.263551	-0.262511	0.978406
MBOAT2	-0.000918465	0.137595	0.138513	0.980983
DGKB	-0.00091564	0.115018	0.115934	0.983385
KLRC3	-0.00075525	0.154073	0.154828	0.985726
ARPC5	-0.000287203	-0.222904	-0.222617	0.996448
FGF18	-0.000212236	0.0332102	0.0334224	0.995277
LDHC	-0.000155077	0.0502829	0.050438	0.995918
PLA2G2F	1.70757e-05	0.0455274	0.0455103	0.999729
SNAI2	0.000172379	-0.0407543	-0.0409266	0.998583
FZD4	0.000187657	0.0718591	0.0716714	0.9952
JAG1	0.000196904	-0.0587865	-0.0589834	0.997899
GAMT	0.000313683	-0.0704436	-0.0707573	0.994832
CD40	0.000581024	-0.0335734	-0.0341545	0.986402
JAG2	0.000590905	0.026103	0.0255121	0.988747
AKR1A1	0.000931631	0.107245	0.106314	0.98084
IFNA2	0.00102576	0.0790129	0.0779872	0.980567
FABP3	0.00102964	0.00868083	0.00765119	0.965746
CHPT1	0.00128789	0.0164839	0.015196	0.972678
UQCRFS1	0.00137479	-0.756893	-0.758268	0.993013
ITGA7	0.00140878	-0.159971	-0.161379	0.977792
TNFRSF13C	0.00178073	0.0272091	0.0254283	0.957842
HDAC2	0.00209716	0.0311107	0.0290135	0.968192
FZD2	0.00235515	-0.0350099	-0.037365	0.966635
PKLR	0.00241992	-0.216976	-0.219396	0.92588
FGF2	0.0026197	0.0459248	0.0433051	0.959104
TNFRSF13B	0.00267291	-0.0241697	-0.0268426	0.922744
NDUFB6	0.00273587	-0.496806	-0.499542	0.986268
PFKL	0.00290011	-0.00714993	-0.01005	0.950739
CFL2	0.00300643	-0.0498094	-0.0528159	0.939852
FABP1	0.00306323	-0.0859722	-0.0890355	0.933755
CIITA	0.00335298	0.0329177	0.0295647	0.904144
PRKCD	0.00353132	-0.0869339	-0.0904652	0.943023
GAB2	0.0037874	-0.180651	-0.184438	0.96234
WNT7B	0.00378797	0.0386041	0.0348161	0.899911
ZAP70	0.00380262	-0.00358125	-0.00738387	0.947705
FGF13	0.00380963	0.115765	0.111956	0.917806
FZD1	0.00381161	0.0448105	0.0409989	0.932217
GLDC	0.00381368	-0.0583035	-0.0621172	0.914965
AGPAT4	0.00386073	0.0251778	0.0213171	0.902059
BRAF	0.00390399	-0.10649	-0.110394	0.970982
MMP1	0.0043964	0.0933622	0.0889658	0.922732
CXCR4	0.00442658	0.0292687	0.0248421	0.888227
WNT4	0.00457084	-0.0105429	-0.0151137	0.896651
MBOAT1	0.00459741	0.0116313	0.00703391	0.891273
BDKRB1	0.00469727	0.152475	0.147778	0.902403
CD74	0.0049399	0.0244147	0.0194748	0.881983
ANGPTL4	0.00494854	-0.0559903	-0.0609389	0.944141
IFNA6	0.00546671	0.136951	0.131485	0.887455
ALDH4A1	0.0055465	-0.0245866	-0.030133	0.869159
TNFRSF1A	0.00558339	0.179117	0.173534	0.930516
APOA5	0.00562815	0.0460516	0.0404234	0.91992
LGMN	0.00589597	0.155603	0.149707	0.870791
G6PC3	0.0059579	-0.0137429	-0.0197008	0.796734
SDHA	0.00599146	-0.115397	-0.121388	0.961434
WASL	0.0060476	-0.0769913	-0.0830389	0.927937
KLRC2	0.00652693	-0.270422	-0.276949	0.859781
GCAT	0.00652837	-0.131924	-0.138452	0.858278
PSEN1	0.00667831	-0.0705393	-0.0772176	0.888995
UQCRC1	0.00672437	-0.497285	-0.504009	0.953518
IL5	0.00688391	-0.0651643	-0.0720482	0.817213
IL2	0.00712362	0.0769526	0.069829	0.803307
ARHGEF1	0.007239	-0.109735	-0.116974	0.904864
SDS	0.00730219	0.0213362	0.014034	0.866394
ITPR3	0.00730541	-0.117376	-0.124681	0.848805
PDHA1	0.0073395	0.0918377	0.0844982	0.917689
GP1BA	0.00741543	-0.00534261	-0.012758	0.845997
AMH	0.00765073	0.0435626	0.0359119	0.837348
DTX1	0.00778902	-0.0585371	-0.0663261	0.844242
RXRB	0.00784152	0.0206918	0.0128502	0.874199
BDKRB2	0.00792362	0.10918	0.101256	0.85444
ENO2	0.0080743	0.00720585	-0.000868452	0.782767
TGFBR2	0.0084618	0.0875025	0.0790407	0.869594
TAPBP	0.00855757	-0.170661	-0.179219	0.860344
NECTIN2	0.00856082	-0.0224943	-0.0310552	0.874011
IQGAP3	0.00869098	-0.155148	-0.163839	0.81897
AGPAT2	0.00875833	-0.128904	-0.137662	0.895057
BPGM	0.00881455	-0.0308101	-0.0396247	0.840278
PHOSPHO1	0.00885964	-0.0218447	-0.0307044	0.852181
ITGAE	0.00897922	0.0243371	0.0153579	0.831211
PCK1	0.00898097	0.0201374	0.0111564	0.831511
PRKCB	0.00906734	0.0114697	0.00240237	0.782666
AIM2	0.00909957	0.176681	0.167582	0.854311
RPS6KB2	0.00912835	0.00347225	-0.0056561	0.864751
NDUFB11	0.00932409	-0.426061	-0.435385	0.952769
CAMK2G	0.0095531	-0.0441816	-0.0537347	0.825817
WNT10A	0.00962412	0.0475978	0.0379737	0.863472
ITGA11	0.0100833	-0.113241	-0.123325	0.861714
PLA2G15	0.0103175	0.0963547	0.0860371	0.785692
DIAPH2	0.0103215	-0.00473059	-0.0150521	0.761818
HGF	0.0104659	0.1049	0.0944343	0.786969
ITPR2	0.0104745	-0.0590651	-0.0695397	0.732875
DGKI	0.0106236	0.106072	0.0954488	0.829764
LPGAT1	0.011045	-0.0508364	-0.0618813	0.861636
TMSB4X	0.0110603	-0.163765	-0.174825	0.841557
GNMT	0.0110952	-0.097615	-0.10871	0.774269
FZD3	0.0112111	-0.00466634	-0.0158774	0.766115
ADIPOQ	0.0113185	0.0940478	0.0827293	0.863919
SCP2	0.0113978	-0.0922891	-0.103687	0.745157
LPCAT3	0.0114012	-0.244864	-0.256265	0.846286
PLA2G4B	0.0116181	-0.125957	-0.137576	0.675196
COX6B1	0.0117421	-0.4432	-0.454942	0.903688
PAK5	0.0117831	0.0698254	0.0580422	0.653968
CXCL10	0.0118315	0.0103609	-0.00147058	0.758748
KIR2DL1	0.0120495	0.0110915	-0.000958009	0.738179
TNFSF13	0.0122742	-0.134171	-0.146445	0.629254
FZD5	0.0123115	-0.0491873	-0.0614988	0.688481
NDUFA9	0.0124207	-0.414904	-0.427325	0.882953
FCGR2B	0.0124255	-0.149864	-0.162289	0.747266
FGD3	0.01274	-0.0481821	-0.060922	0.766598
FZD9	0.0128575	-0.088174	-0.101032	0.761407
NCF1	0.012907	-0.0577139	-0.0706209	0.84313
SLC27A4	0.0131487	-0.0634134	-0.0765621	0.765717
ASAP3	0.0133103	-0.112531	-0.125842	0.810788
RIPK3	0.0135821	-0.25183	-0.265412	0.842471
ACSS2	0.0136331	0.0580903	0.0444573	0.776826
MAPK8	0.0136656	0.118026	0.10436	0.664819
PGAM2	0.0137912	-0.00400539	-0.0177966	0.750315
CD3D	0.0140994	-0.292885	-0.306985	0.810422
PLPP3	0.0141544	0.0220579	0.00790344	0.814051
DMGDH	0.0142193	0.0683993	0.05418	0.651805
DNM2	0.0142943	-1.13652	-1.15081	0.916409
APOC3	0.0145268	0.0480124	0.0334856	0.730459
PLPP2	0.0147044	0.0336317	0.0189273	0.744982
SSH1	0.0149313	-0.237936	-0.252867	0.761304
PLAU	0.0153605	-0.0247422	-0.0401027	0.811776
ACTN1	0.0155786	-0.0961567	-0.111735	0.68723
LPIN2	0.0156751	0.0956641	0.079989	0.59303
ACVR1	0.0158162	0.0136252	-0.00219104	0.498426
KLRD1	0.0158313	0.0363437	0.0205124	0.572478
RFXAP	0.0160488	-0.136568	-0.152617	0.690877
PLIN2	0.0167077	0.0364807	0.019773	0.730589
LDHAL6A	0.0169293	0.122633	0.105704	0.744701
SNAI1	0.0170637	0.0239668	0.00690308	0.846459
FLT1	0.0172742	0.137789	0.120515	0.722069
IFI30	0.0173313	-0.0303804	-0.0477117	0.624574
ALDH3A2	0.0178312	0.0401787	0.0223475	0.65679
GATM	0.0180256	-0.0679239	-0.0859495	0.446238
TCF7L1	0.0181274	-0.209019	-0.227147	0.736865
GSN	0.0183077	0.0612841	0.0429764	0.737404
MYL2	0.0184288	-0.0838814	-0.10231	0.732484
DLD	0.0185713	-0.269723	-0.288295	0.832052
IFNA10	0.0190418	0.166598	0.147556	0.558816
PLCB4	0.0190492	0.0742578	0.0552087	0.467331
SORBS1	0.0192446	0.114279	0.0950348	0.587357
BHMT	0.0194492	-0.0663951	-0.0858443	0.5106
TGFB2	0.0197901	0.00973171	-0.0100584	0.721045
PLIN1	0.019862	-0.00860175	-0.0284638	0.525181
CD3E	0.0199448	0.0925885	0.0726437	0.678614
MAPK3	0.0200035	-0.144136	-0.164139	0.718301
NECTIN1	0.0201051	0.0486941	0.028589	0.702682
COX8C	0.0202823	0.0293028	0.00902051	0.6858
LTBR	0.0204895	0.0344545	0.0139651	0.413546
PGK2	0.020652	0.160677	0.140025	0.490841
AKT3	0.0207204	0.124068	0.103348	0.645096
FGF23	0.0209771	0.0912021	0.070225	0.521121
PLA2G2D	0.0210177	0.0482944	0.0272767	0.703172
ITGB4	0.0216765	-0.123757	-0.145433	0.509166
FLT4	0.0217106	0.019317	-0.00239358	0.490498
ADH1A	0.0219282	0.0312626	0.00933436	0.407293
PCYT1B	0.0219689	0.0487926	0.0268237	0.589296
LCLAT1	0.0220025	0.122612	0.100609	0.584292
FER	0.0220704	0.0765893	0.0545188	0.73299
EGF	0.0225068	-0.0705925	-0.0930993	0.507363
KLRC4	0.0226072	0.145544	0.122937	0.520721
FGF6	0.0229466	0.038642	0.0156954	0.634465
CCND3	0.0230928	-0.165014	-0.188107	0.552884
PLCB3	0.0231151	-0.130504	-0.153619	0.566457
MSN	0.0231187	-0.0288185	-0.0519372	0.564698
TGFB1	0.0237033	0.00310456	-0.0205988	0.663629
FZD8	0.023709	-0.055307	-0.079016	0.574256
MYL5	0.0237121	0.106282	0.0825702	0.681478
GLS	0.0237207	-0.0330369	-0.0567576	0.778358
SSH3	0.0239682	-0.125004	-0.148972	0.687834
AGPAT3	0.0239954	-0.00672222	-0.0307177	0.446247
IFNA14	0.0241996	0.0445188	0.0203191	0.668582
CHRM3	0.0242505	0.116279	0.0920287	0.624021
ME1	0.0243197	-0.127263	-0.151582	0.408902
UQCR11	0.0244318	-0.411653	-0.436085	0.646094
LIMK1	0.0245066	-0.037223	-0.0617295	0.585424
PTPRJ	0.0246334	0.0775201	0.0528867	0.462312
ZBP1	0.0246502	0.0443033	0.0196531	0.498996
PIP4K2C	0.0247181	-0.114549	-0.139267	0.459555
LPCAT1	0.0250351	0.0485512	0.0235162	0.516447
PLA2G5	0.0251543	0.00788492	-0.0172694	0.513223
BAIAP2	0.0254842	-0.114723	-0.140207	0.374941
RRAS2	0.0255373	-0.0797632	-0.105301	0.679636
VASP	0.0258441	-0.155838	-0.181682	0.489537
SLC27A6	0.0258733	0.0988176	0.0729443	0.267324
CEPT1	0.0260062	-0.319253	-0.345259	0.575286
PLPP4	0.0260929	-0.00275366	-0.0288465	0.535431
PLA2G4A	0.0260943	0.0579504	0.031856	0.554485
CD3G	0.0260955	0.0394937	0.0133982	0.72516
SMAD3	0.0262148	-0.0445729	-0.0707877	0.653016
TNFSF13B	0.0263939	0.0100259	-0.0163681	0.523749
FGF12	0.026541	0.118118	0.0915771	0.513172
EZR	0.0267058	0.0441528	0.017447	0.298604
APC2	0.0269854	-0.153242	-0.180227	0.552845
PPARA	0.0270924	-0.0382376	-0.06533	0.510636
ACSBG1	0.0272045	0.0656978	0.0384934	0.428804
ICOSLG	0.0275417	0.0461036	0.0185619	0.426261
PTCRA	0.0275508	-0.0696901	-0.0972409	0.51698
COX17	0.0276629	-0.717051	-0.744713	0.853157
ADH1B	0.027766	0.0482148	0.0204488	0.494032
DTX4	0.0281336	-0.0322015	-0.0603352	0.415035
ACSL4	0.0282634	-0.100471	-0.128734	0.42219
WNT7A	0.0282911	-0.100692	-0.128983	0.726151
CAMK2A	0.0283	0.0392763	0.0109762	0.198721
THBS1	0.0283975	0.0130842	-0.0153133	0.603503
IL15RA	0.0285665	-0.00403255	-0.0325991	0.357673
CD14	0.028887	0.00869261	-0.0201944	0.417092
CCL28	0.0291934	0.0350145	0.00582117	0.449112
GALM	0.0294931	0.036509	0.00701586	0.192954
PPP1R12B	0.0295826	0.00577578	-0.0238068	0.529211
CPT1C	0.0296997	0.000256164	-0.0294436	0.342264
KDR	0.029761	-0.180654	-0.210415	0.536153
NOTCH1	0.0299658	-0.0291221	-0.0590879	0.371499
CHKB	0.0300333	0.0938435	0.0638103	0.557197
KIR3DL3	0.0305531	0.0749287	0.0443756	0.31436
APH1A	0.0305963	-0.294332	-0.324929	0.621634
PTPRM	0.0306443	0.0655878	0.0349435	0.290188
CD40LG	0.030781	0.108702	0.0779208	0.146446
PDIA3	0.0309021	-0.134084	-0.164986	0.5414
APOA1	0.0311542	0.12499	0.0938361	0.485689
TGFB3	0.0314411	-0.0405491	-0.0719903	0.402826
ADH6	0.0317726	-0.031361	-0.0631336	0.450095
LDHB	0.0319005	0.0486743	0.0167738	0.479754
F2	0.0319724	-0.103141	-0.135113	0.686185
NDUFA5	0.0320449	-0.317365	-0.34941	0.717624
MYL9	0.0322273	-0.115043	-0.14727	0.628883
LPL	0.032231	0.166102	0.133871	0.358117
WASF3	0.0324439	0.0112925	-0.0211513	0.328658
FGF11	0.0324829	-0.0550384	-0.0875213	0.486986
B2M	0.0327588	0.0631936	0.0304347	0.370607
FGF9	0.0333237	0.041948	0.00862428	0.419417
PGM2	0.033983	0.0510107	0.0170277	0.260843
MAML1	0.0339953	0.0259017	-0.00809363	0.501232
ACOX1	0.0340408	-0.146301	-0.180342	0.532205
PAK6	0.034202	-0.077033	-0.111235	0.510654
NCSTN	0.0342377	-0.0043532	-0.0385909	0.55168
POLR1D	0.0348104	-0.331368	-0.366178	0.450165
PRKACG	0.0349383	-0.193736	-0.228674	0.435484
IL15	0.0350662	0.116447	0.0813804	0.221962
DGKQ	0.0351832	0.0328037	-0.00237948	0.290693
FZD7	0.0353999	0.0726702	0.0372703	0.498538
SLC27A2	0.0355725	-0.0380716	-0.0736441	0.505753
UCP1	0.0357291	0.026155	-0.00957407	0.423226
MARCKS	0.0357604	0.00697703	-0.0287834	0.628892
PAK3	0.0363048	0.0316772	-0.00462757	0.308998
POLR3K	0.0363135	-1.49138	-1.52769	0.842485
SSX2IP	0.0366706	0.067312	0.0306415	0.491929
MYLK4	0.0367682	0.129771	0.0930028	0.29473
AGXT	0.0367802	0.0999186	0.0631384	0.314109
PIK3CA	0.0368264	-0.390523	-0.427349	0.659403
RPA4	0.036967	0.00645259	-0.0305144	0.184935
PPP1R12C	0.0372413	-0.0149198	-0.0521611	0.414268
PLA2G2A	0.037339	0.0973027	0.0599637	0.341845
PIKFYVE	0.037637	0.00747476	-0.0301622	0.303234
ARF6	0.0377358	-0.281499	-0.319235	0.614728
KIR3DL2	0.0380493	0.0406362	0.00258695	0.548759
FCGR3A	0.0382071	0.169219	0.131012	0.397391
PSPH	0.0385756	-0.0164315	-0.0550071	0.366748
FCGR2A	0.0388218	0.0937227	0.0549008	0.248707
PIK3CD	0.0395483	-0.155586	-0.195135	0.247325
CRKL	0.0396685	-1.14834	-1.18801	0.891311
MAPK9	0.03974	0.175753	0.136013	0.35694
NR1H3	0.0399304	0.015555	-0.0243753	0.358249
COX7B	0.0408021	-0.569444	-0.610246	0.735448
CYP27A1	0.0408327	0.00439027	-0.0364424	0.449607
NDUFA3	0.0409332	-0.186081	-0.227014	0.558416
IL33	0.0412703	0.181083	0.139813	0.264549
ARAF	0.0413652	0.150649	0.109284	0.160998
BCAR1	0.0415031	-0.170729	-0.212233	0.613793
GNPAT	0.0418909	0.0350033	-0.00688756	0.430271
INSR	0.0423408	-0.124038	-0.166379	0.442163
KIR2DL3	0.0425379	0.115669	0.0731315	0.244099
CYP7A1	0.0426908	-0.0121017	-0.0547926	0.300539
SRC	0.0427074	-0.146095	-0.188803	0.517834
PDGFD	0.0428795	0.0635856	0.0207061	0.181234
COX11	0.0430138	-0.42933	-0.472344	0.658239
PLIN4	0.0436148	-0.150994	-0.194609	0.457423
RAC1	0.0438908	-0.901601	-0.945492	0.779664
FGF7	0.0439511	0.0448735	0.000922442	0.140949
HES1	0.0440952	0.0660244	0.0219292	0.476764
PRKACB	0.0440992	0.0401694	-0.00392981	0.374415
COX6A1	0.0441685	-0.591234	-0.635403	0.480456
PIPOX	0.044501	-0.0385235	-0.0830245	0.329265
BMP7	0.0445935	0.112293	0.067699	0.127722
PIK3R2	0.0446279	-0.18147	-0.226098	0.555626
WNT1	0.0448032	-0.279459	-0.324262	0.270386
TREX1	0.0453392	-0.0847608	-0.1301	0.262865
PLCB1	0.0453983	0.143726	0.0983275	0.334031
TGFBR1	0.0458814	0.0430646	-0.0028168	0.546683
PLA2G2E	0.04613	0.0037722	-0.0423578	0.117336
HRAS	0.0462159	-0.078271	-0.124487	0.28989
GP6	0.046422	0.0492864	0.0028644	0.140288
SLC27A1	0.0468643	-0.0983471	-0.145211	0.477286
PRKCA	0.0469607	-0.081061	-0.128022	0.363893
ARHGEF12	0.0469819	0.0901809	0.043199	0.35367
ITGB8	0.0471281	0.0462254	-0.000902632	0.281665
DVL1	0.0473592	-0.206604	-0.253963	0.113098
ROCK1	0.0473695	0.0959006	0.0485311	0.288211
MAOB	0.0475708	0.104016	0.0564453	0.02056
VCL	0.047666	-0.391507	-0.439173	0.524012
ICOS	0.0479035	0.100173	0.0522691	0.142625
PFN2	0.0479998	0.00237242	-0.0456274	0.19137
DLL1	0.048163	0.0645233	0.0163604	0.203771
UQCRQ	0.048312	-0.418875	-0.467187	0.409539
ACSL1	0.0487522	0.0993148	0.0505626	0.18849
TNFRSF17	0.0489074	-0.0366412	-0.0855486	0.0912825
CTSL	0.0492134	0.0278111	-0.0214023	0.401617
SMAD4	0.0492813	-0.0789198	-0.128201	0.620201
HSP90AB1	0.0495184	-0.288463	-0.337982	0.470876
PIK3CB	0.0496829	-0.164057	-0.21374	0.375074
IRF3	0.0498932	-0.052394	-0.102287	0.336035
COX6C	0.0505154	-0.504011	-0.554526	0.623048
NDUFS5	0.0506836	-0.703786	-0.75447	0.756829
PIP4K2A	0.0508085	0.127516	0.0767078	0.356214
DGKG	0.050857	0.102345	0.0514879	0.257053
COL1A2	0.0509981	0.0469037	-0.00409434	0.306723
MAOA	0.0512874	0.23719	0.185903	0.126668
PNPLA7	0.0514607	-0.0687846	-0.120245	0.459145
ADH5	0.0518931	-0.298424	-0.350318	0.376798
ACTN4	0.0522038	-0.00697204	-0.0591759	0.503194
LRP5	0.0525055	-0.130703	-0.183209	0.191158
NDUFA6	0.0538838	-0.584261	-0.638145	0.717812
RXRA	0.054157	-0.0530422	-0.107199	0.412794
PRKACA	0.0542072	-0.171279	-0.225486	0.374262
NOTCH3	0.0542464	-0.0051539	-0.0594003	0.18934
DIAPH3	0.0542734	-0.206753	-0.261026	0.300916
POLR3G	0.0552406	-0.0388593	-0.0940999	0.0400834
HSPA1L	0.0558573	0.0534684	-0.00238891	0.149717
PFN1	0.0559644	-0.752189	-0.808153	0.684225
RFNG	0.0562287	0.0776533	0.0214246	0.113754
FGF8	0.0563254	0.00389869	-0.0524267	0.0508269
AMT	0.0563761	0.0418967	-0.0144794	0.354665
KAT2B	0.0570512	0.095401	0.0383498	0.0867076
SDHD	0.0572561	-0.38723	-0.444486	0.592789
ROCK2	0.0572804	0.19461	0.137329	0.631785
LHPP	0.0573858	0.0792228	0.021837	0.0316812
PFN3	0.0574745	0.0982171	0.0407426	0.197695
PFN4	0.0578682	0.0700574	0.0121893	0.0725826
CDS2	0.0579734	-0.297588	-0.355562	0.481213
CXCL12	0.0581296	0.0328468	-0.0252828	0.237875
MAML2	0.0593666	0.0503945	-0.00897205	0.155493
FN1	0.0595039	0.109979	0.050475	0.195084
CHKA	0.0598128	-0.305223	-0.365035	0.478805
MAML3	0.0598473	0.216788	0.15694	0.153938
NFYC	0.0607041	-0.809747	-0.870451	0.587412
CCL4	0.0609265	-0.017292	-0.0782185	0.453874
MINPP1	0.0610618	-0.0273739	-0.0884356	0.142299
RDX	0.0610796	0.0041906	-0.056889	0.18031
RAP1A	0.0612344	-0.0626913	-0.123926	0.208126
FGF20	0.0613661	0.0617438	0.000377693	0.167919
CTSB	0.0613977	0.156902	0.0955043	0.294061
COX7B2	0.0623233	0.0760887	0.0137653	0.0816628
RPS6KB1	0.0623244	-0.169548	-0.231873	0.168612
PARD3	0.0628083	-0.283363	-0.346171	0.66859
GOT2	0.0628986	-0.428612	-0.49151	0.510939
IQGAP1	0.0638447	0.021669	-0.0421757	0.13338
ATP6V0D1	0.0639369	-1.20702	-1.27096	0.434807
NDUFS3	0.0645043	-0.201389	-0.265893	0.510041
POLR3A	0.0645167	-2.5349	-2.59942	0.646292
CCND2	0.064665	0.00799868	-0.0566663	0.0217602
TCF7	0.0647697	-0.201937	-0.266707	0.356458
NFKBIB	0.0660984	-0.143262	-0.209361	0.235621
GIT1	0.0670201	-0.19915	-0.26617	0.156899
CCL25	0.0671371	0.0515496	-0.0155874	0.0989708
WNT8B	0.0671865	0.0546779	-0.0125085	0.0204158
DGKD	0.067862	0.0576019	-0.0102601	0.2066
NDUFB4	0.0681259	-0.612845	-0.680971	0.67643
TBK1	0.0688625	-0.0569002	-0.125763	0.060019
MYH10	0.0689654	0.0781046	0.00913921	0.280232
CTNNA3	0.070279	0.0204191	-0.0498598	0.106778
CTNNA1	0.0720861	-0.188153	-0.260239	0.500645
ACHE	0.0733917	-0.140669	-0.214061	0.312411
GPAM	0.0735123	0.02738	-0.0461323	0.11987
LYPLA1	0.0741675	-0.124939	-0.199106	0.148773
NFKBIA	0.0747696	-0.0962844	-0.171054	0.177883
IL18	0.0755459	-0.0569437	-0.13249	0.127505
ATP6V1C1	0.0761731	-0.907328	-0.983501	0.453491
ITGB5	0.0765205	-0.580938	-0.657459	0.588576
ATP6V1D	0.076819	-0.75787	-0.834689	0.296508
ATP6V1H	0.0775394	-0.866426	-0.943965	0.327918
PRKCE	0.0776406	-0.055702	-0.133343	0.215469
CTNNA2	0.0795727	0.02809	-0.0514827	0.0126575
LYN	0.0806391	0.135656	0.055017	0.0871605
ATP6V1E1	0.0809684	-1.36333	-1.4443	0.45332
CRK	0.0813752	-0.255255	-0.33663	0.36045
ARHGEF7	0.0819448	-0.513195	-0.59514	0.526048
CASP1	0.0828948	0.0721741	-0.0107208	0.308318
PLD1	0.083878	0.0847083	0.000830261	0.0354061
SDHC	0.0839578	-0.79792	-0.881878	0.440607
SELENOI	0.0841273	-0.0650759	-0.149203	0.384267
NDUFA13	0.0842846	-0.443487	-0.527772	0.155264
DTX2	0.0865433	0.0187056	-0.0678377	0.16672
ATP6V0A2	0.0870003	-0.0479041	-0.134904	0.0663578
EP300	0.0876138	-0.360962	-0.448576	0.66858
WNT16	0.0894306	0.184668	0.0952379	0.127501
ARHGEF4	0.0910722	0.0711645	-0.0199077	0.0613261
SNW1	0.0910948	-1.49076	-1.58185	0.242878
POLR3C	0.0912414	-1.02656	-1.1178	0.343207
CREBBP	0.092332	-0.119161	-0.211493	0.584104
NCKAP1	0.0928677	-0.582879	-0.675747	0.543234
POLR2H	0.0957563	-1.56691	-1.66267	0.504244
NCOR2	0.0960393	0.0414942	-0.0545451	0.19364
FARP2	0.0966477	0.158042	0.0613941	0.0378336
RHOA	0.0969388	-0.291906	-0.388845	0.301286
MAP2K1	0.0978523	-0.102679	-0.200532	0.0933233
INPPL1	0.0997581	0.0179428	-0.0818152	0.0984211
WASF2	0.100673	-0.262153	-0.362826	0.179745
GSK3B	0.10302	0.192174	0.089154	0.198822
FGFR1	0.106082	-0.368576	-0.474658	0.64372
HSPA6	0.10844	-0.145041	-0.253481	0.0602587
MYH9	0.110884	-0.312487	-0.42337	0.613809
GNA13	0.111079	-0.160675	-0.271754	0.0743798
RPA3	0.11201	-2.27978	-2.39179	0.408235
NDUFA4	0.112907	-0.494171	-0.607078	0.175756
PISD	0.113025	-0.687427	-0.800452	0.114588
HSPA4	0.113343	0.0865287	-0.0268139	0.0181433
MYL12A	0.113544	-0.0497451	-0.163289	0.0497745
FZD10	0.115226	0.113474	-0.00175226	0.0381173
KRAS	0.11557	-0.404345	-0.519916	0.151838
RFXANK	0.117412	-0.102934	-0.220347	0.0145478
ITGB1	0.119162	-0.085729	-0.204891	0.311531
PNPLA6	0.120295	0.0180091	-0.102286	0.0578321
PDHA2	0.121079	-0.00855638	-0.129636	0.0705627
RPA1	0.121405	-2.39556	-2.51696	0.356509
SDHB	0.121559	-0.227458	-0.349017	0.519101
NFYB	0.123701	-0.401869	-0.52557	0.173784
PIK3R1	0.12492	0.163878	0.0389586	0.204997
RAC3	0.129385	-0.138503	-0.267888	0.169267
HSPA5	0.130179	-0.98433	-1.11451	0.272271
ACSL3	0.131992	-0.251545	-0.383538	0.415204
ATP6V1A	0.134667	-1.89687	-2.03153	0.322427
POLD1	0.134684	-2.30853	-2.44322	0.353631
CTBP1	0.136121	0.0193646	-0.116756	0.216264
POLR2F	0.136491	-2.19714	-2.33363	0.0934865
PSAT1	0.137125	-0.0586829	-0.195808	0.0137755
PCYT2	0.137425	-0.101493	-0.238917	0.143763
TAP2	0.137886	0.114652	-0.0232337	0.0142753
CDH1	0.138932	0.0600769	-0.0788551	0.0270707
SIAH1	0.144147	0.167609	0.0234618	0.101065
TSC2	0.145646	0.167384	0.0217377	0.362229
CYFIP1	0.160963	-0.269815	-0.430778	0.0116186
POLR3H	0.16684	-1.65608	-1.82292	0.310876
CTBP2	0.168568	-0.13085	-0.299418	0.131992
NRAS	0.176551	-0.203056	-0.379607	0.303508
PTEN	0.177841	0.754788	0.576946	0.387637
BMPR1A	0.184272	-0.254859	-0.43913	0.0820872
ATP6AP1	0.187488	-0.782589	-0.970077	0.162225
GCSH	0.189113	-0.206441	-0.395555	0.00280771
POLR3F	0.190725	-1.06038	-1.25111	0.0284123
POLR3B	0.194593	-1.81862	-2.01322	0.0165776
POLR1C	0.208376	-1.7105	-1.91888	0.0506511
ATP6V0C	0.210893	-2.19135	-2.40224	0.265675
ATP6V0B	0.211416	-0.919488	-1.1309	0.0237337
NDUFAB1	0.220609	-0.672349	-0.892958	0.153051
PTK2	0.237714	-0.780461	-1.01818	0.218887
RPA2	0.256428	-1.78456	-2.04099	0.138832
CDC42	0.363169	-0.923896	-1.28707	0.0979526
ITGAV	0.383098	-0.628618	-1.01172	0.0256512

## Sheet: LUAD_depmap_total_screen
genes	delta_long_to_short	mean_of_long	mean_of_short	pvalue
GPI	-0.294	-0.743472	-0.449473	0.102968
KRAS	-0.204575	-1.12819	-0.92361	0.480984
TRAF2	-0.195175	-0.433606	-0.238431	0.0675905
ALDOA	-0.165802	-1.34478	-1.17898	0.274134
BCL2L1	-0.156434	-1.11042	-0.953985	0.48433
TRAF3	-0.133805	-0.108422	0.0253834	0.0366188
CRKL	-0.125386	-1.03233	-0.906943	0.535192
ATM	-0.122895	-0.0830447	0.0398505	0.0774533
SDHC	-0.118719	-1.08954	-0.970821	0.185453
TRAF6	-0.109229	-0.196129	-0.0869006	0.255882
NCF1	-0.108723	-0.0817594	0.0269632	0.17214
PLCG2	-0.104613	-0.0375293	0.0670833	0.105744
CCL5	-0.102402	-0.154611	-0.0522094	0.0332368
ITGA6	-0.0905007	-0.138598	-0.0480974	0.0765993
RAC3	-0.0880948	-0.352912	-0.264817	0.0936082
IL1R1	-0.0866973	-0.0848243	0.00187296	0.2292
CXCL5	-0.0850147	-0.0586018	0.026413	0.0795
NFKBIA	-0.0817831	-0.199649	-0.117866	0.400002
CCL4	-0.0815645	-0.118713	-0.0371481	0.202641
CREB1	-0.0807222	-0.121749	-0.0410268	0.200562
FADD	-0.0749467	-0.390899	-0.315952	0.423879
PIP5K1A	-0.0735532	-0.633418	-0.559865	0.421995
PTK2B	-0.0727908	0.135417	0.208208	0.113357
ITGA7	-0.0723003	-0.231593	-0.159292	0.14242
BIRC2	-0.0688053	-0.229288	-0.160483	0.262009
ALDOB	-0.0674312	-0.0532311	0.0142001	0.10169
PLA2G4E	-0.0662258	-0.133312	-0.0670867	0.214705
ITPR1	-0.0655684	-0.0140033	0.0515651	0.142498
HSP90AB1	-0.0629546	-0.382115	-0.31916	0.533984
MAP2K7	-0.0582157	-0.181734	-0.123519	0.420081
TAB2	-0.0570555	0.0361548	0.0932104	0.318969
CSF2	-0.056693	-0.102032	-0.0453394	0.127964
CCL21	-0.0536277	-0.0769015	-0.0232737	0.317614
PAK5	-0.0531972	0.00156605	0.0547633	0.118541
MAPK1	-0.052609	-0.149899	-0.0972901	0.437126
MYD88	-0.0525538	-0.106678	-0.0541244	0.463235
ITPR3	-0.0525532	-0.16061	-0.108057	0.0856908
NRAS	-0.0520266	-0.13839	-0.0863637	0.247729
MAPK12	-0.0502718	0.0480293	0.0983012	0.149571
CDC42	-0.0493504	-1.18608	-1.13673	0.798959
NFKB1	-0.0480977	-0.0576994	-0.00960162	0.147946
CCL3L3	-0.047983	-0.0432892	0.00469376	0.46164
WASL	-0.0469348	-0.0596687	-0.0127339	0.379477
BCL2	-0.0467436	0.010245	0.0569886	0.218797
RAP1B	-0.0464565	-0.561373	-0.514916	0.46785
KIT	-0.0458617	-0.0623863	-0.0165246	0.257194
PAK1	-0.0446523	-0.180137	-0.135485	0.319685
LAT	-0.0431542	-0.087991	-0.0448369	0.271864
LTA	-0.0427837	-0.0469053	-0.00412164	0.222711
CXCR2	-0.0402372	-0.0128016	0.0274356	0.13506
PF4	-0.0398079	-0.316118	-0.27631	0.457764
TNF	-0.0397714	-0.070199	-0.0304277	0.402921
HSP90AA1	-0.0390374	-0.397242	-0.358204	0.442161
IL5	-0.0370174	-0.105342	-0.0683242	0.149241
IFNA2	-0.036953	0.0553227	0.0922757	0.35472
LBP	-0.0365827	0.0758687	0.112451	0.350275
PLA2G4A	-0.0357566	0.0576037	0.0933603	0.394748
CCR3	-0.0352621	-0.0958603	-0.0605981	0.4098
TICAM2	-0.0350176	-0.0880831	-0.0530655	0.421528
CXCL8	-0.0348231	0.0357058	0.0705289	0.238769
JUN	-0.0344774	-0.258886	-0.224409	0.708956
PIK3R2	-0.0341005	-0.209323	-0.175222	0.35874
FOS	-0.0338999	-0.0779263	-0.0440264	0.297254
PARP1	-0.0326853	-0.259145	-0.22646	0.450096
BIRC3	-0.0316044	0.0525916	0.084196	0.472026
IKBKE	-0.0309165	0.0470614	0.077978	0.481951
IRAK1	-0.0293548	-0.00500067	0.0243541	0.483233
ITGA4	-0.0287391	-0.13472	-0.105981	0.551462
CXCL14	-0.0286483	-0.0471127	-0.0184645	0.58555
PLCB1	-0.0281159	0.0482003	0.0763162	0.472361
MAPK11	-0.0277685	0.0535728	0.0813414	0.440064
ARPC1B	-0.0273818	-0.0228839	0.00449794	0.431377
TGFBR1	-0.0262473	-0.140603	-0.114356	0.683024
TNFRSF11A	-0.0252599	0.0252924	0.0505523	0.430225
CXCL11	-0.0248399	0.0759423	0.100782	0.440478
VEGFA	-0.0246103	-0.094011	-0.0694007	0.500749
HRAS	-0.0243147	-0.0962732	-0.0719585	0.684717
ITGA5	-0.0239894	-0.202596	-0.178607	0.691081
CCL11	-0.0239383	0.0933883	0.117327	0.521613
ITPR2	-0.0235313	-0.0976348	-0.0741035	0.44267
PLCG1	-0.0225182	0.0609403	0.0834585	0.363986
TICAM1	-0.0215073	-0.0156731	0.00583419	0.501236
CD19	-0.0196272	-0.120715	-0.101088	0.610021
ALDOC	-0.019376	-0.395736	-0.37636	0.744799
CTSB	-0.0191538	0.12163	0.140784	0.53007
ITGA2	-0.0186459	0.0439031	0.062549	0.599109
PFKL	-0.0182641	-0.0241757	-0.00591154	0.733838
SYK	-0.0182609	0.0237236	0.0419845	0.621793
ROCK1	-0.0179537	-0.0430095	-0.0250558	0.77074
PFKP	-0.017635	-0.0201824	-0.00254738	0.771252
TRAF1	-0.0175711	0.0577005	0.0752716	0.610369
CXCL2	-0.0172895	-0.37899	-0.3617	0.678779
PIP5K1B	-0.0172329	0.141361	0.158594	0.662649
PIK3CB	-0.0171005	-0.150905	-0.133805	0.728717
RELA	-0.0160802	-0.557834	-0.541753	0.850478
ARPC5	-0.0158724	-0.207193	-0.191321	0.615725
PAK2	-0.0158469	-0.24265	-0.226803	0.861494
MAP2K1	-0.0157528	-0.202494	-0.186741	0.746016
AMH	-0.0153895	0.000319989	0.0157095	0.656508
CCL8	-0.0147543	0.0959443	0.110699	0.603189
PXN	-0.0143308	-0.39672	-0.382389	0.878606
CHUK	-0.0142776	-0.0847593	-0.0704817	0.83949
CXCR6	-0.014161	0.120102	0.134263	0.65865
ITGA3	-0.0137991	-0.127577	-0.113778	0.883925
CXCL6	-0.0132091	-0.0483737	-0.0351646	0.766885
SCIN	-0.0129651	-0.0135371	-0.000572036	0.779009
CCR7	-0.0127699	-0.0868171	-0.0740471	0.728339
TLR9	-0.0127428	-0.169919	-0.157176	0.63378
IFNA14	-0.0113827	0.030521	0.0419037	0.824988
CCL13	-0.0110697	-0.137491	-0.126422	0.802317
FBP2	-0.00951464	-0.0970954	-0.0875807	0.829605
ITGB4	-0.00899587	-0.155167	-0.146171	0.818234
CTSK	-0.00856012	-0.24796	-0.2394	0.840409
CR2	-0.00850672	0.0303701	0.0388768	0.814612
IKBKG	-0.00847654	-0.166628	-0.158151	0.842245
PLA2G4B	-0.00832797	-0.138321	-0.129993	0.854731
ITGA1	-0.00799763	-0.174564	-0.166567	0.843816
FBP1	-0.0069817	-0.116456	-0.109475	0.860356
CXCL1	-0.00680291	-0.279203	-0.2724	0.890374
CCL17	-0.00661162	-0.052427	-0.0458153	0.838037
CCR8	-0.00618829	0.064611	0.0707993	0.795632
SOS2	-0.00612136	-0.0454967	-0.0393753	0.839018
MAPK8	-0.00607493	0.103454	0.109529	0.830835
WASF3	-0.00603506	-0.0336461	-0.0276111	0.887847
CCL27	-0.00502556	-0.241551	-0.236526	0.915598
CCR10	-0.00440213	-0.0411455	-0.0367434	0.895144
WASF1	-0.00427747	0.161036	0.165314	0.880263
IRF7	-0.00393995	0.0249552	0.0288951	0.923759
PLCB4	-0.00374268	0.0455116	0.0492542	0.90401
PFKM	-0.00368959	-0.0881141	-0.0844245	0.92692
MAPK13	-0.00130783	-0.0716683	-0.0703604	0.964123
TLR2	-0.00115434	0.0530502	0.0542046	0.968341
PRKCA	-0.000861165	-0.164785	-0.163924	0.981586
TLR4	-0.000748107	0.0654162	0.0661644	0.9774
CXCL9	-0.000128166	0.0723073	0.0724354	0.997014
PIK3CD	0.000414393	-0.180109	-0.180524	0.992319
TNFSF13B	0.00068232	0.00643648	0.00575416	0.984651
MAP2K2	0.00118634	-0.129385	-0.130572	0.969602
MAP2K4	0.00119343	0.112786	0.111593	0.982772
ITGA8	0.00230316	-0.0609156	-0.0632188	0.939931
PLA2G4F	0.0033828	-0.24714	-0.250523	0.93956
PAK3	0.00348927	-0.0119332	-0.0154225	0.887664
AKT3	0.00357774	0.179585	0.176007	0.916293
TAB1	0.00363052	0.11339	0.109759	0.902117
MAPK10	0.00366	0.076654	0.072994	0.907328
STAT1	0.00397379	0.0166334	0.0126597	0.899638
CASP8	0.00468221	0.120142	0.11546	0.894991
CXCL16	0.00572436	-0.00726731	-0.0129917	0.918955
ITGB8	0.00607525	0.0118269	0.00575168	0.833741
LY96	0.00620317	0.00413912	-0.00206406	0.853758
CCL23	0.0065859	0.0413398	0.0347539	0.848948
CCL22	0.00677156	0.0247027	0.0179312	0.785617
MALT1	0.00694919	0.124614	0.117665	0.818468
IFNB1	0.00743166	0.254091	0.246659	0.804245
BCL2A1	0.00744491	0.0181637	0.0107188	0.864411
PLCB2	0.00760411	-0.0257383	-0.0333424	0.844972
PRKCB	0.00766697	0.0108575	0.00319052	0.836206
XCR1	0.00801883	0.00474588	-0.00327294	0.833355
LTB	0.00826592	0.0251694	0.0169035	0.822873
SDHB	0.00828891	-0.390092	-0.398381	0.95407
CCL19	0.00842773	-0.0703335	-0.0787613	0.86237
PAK6	0.00868858	-0.0470176	-0.0557062	0.879278
MAP2K6	0.00941137	0.0103005	0.000889138	0.656004
TLR8	0.00948036	0.105049	0.0955683	0.684293
WAS	0.00955363	0.0398834	0.0303298	0.717611
PIK3R1	0.00959813	0.00642649	-0.00317164	0.72808
ARPC1A	0.00977581	-0.0420826	-0.0518584	0.756534
CCL3	0.009971	0.0370586	0.0270876	0.756437
CD14	0.0102005	0.0317272	0.0215266	0.7557
CCL18	0.0104343	-0.0655958	-0.07603	0.741655
ITGB7	0.0109209	-0.162056	-0.172977	0.787915
CCL7	0.0109589	-0.140688	-0.151647	0.744256
MAPK3	0.0110437	-0.0837545	-0.0947982	0.817092
CD40LG	0.0110697	0.0959225	0.0848528	0.626408
PGM2	0.0121827	0.0539711	0.0417884	0.740359
ITGB3	0.0121848	-0.0868606	-0.0990454	0.81799
ARPC3	0.0122788	-0.748205	-0.760483	0.900068
SPP1	0.0123056	0.0540649	0.0417593	0.720955
CARD11	0.012487	-0.085302	-0.097789	0.727539
TLR1	0.012494	0.148392	0.135898	0.778222
GNAI2	0.012619	-0.161699	-0.174318	0.777021
CXCR3	0.012904	0.0613193	0.0484152	0.554557
GAB2	0.01315	-0.16478	-0.17793	0.830181
CCR6	0.0134297	0.0965949	0.0831653	0.704459
GSN	0.0140445	0.0377907	0.0237462	0.729568
IFNA7	0.014302	-0.0669639	-0.0812659	0.761217
GNAI1	0.0148406	0.0540865	0.039246	0.698554
CD80	0.0150594	0.0707422	0.0556828	0.640234
IL6	0.0153569	0.0476114	0.0322545	0.636079
CXCR5	0.0157663	0.113125	0.0973591	0.743812
TLR7	0.0164539	0.0885291	0.0720752	0.700802
PIDD1	0.0165219	0.0229002	0.00637827	0.767312
VAV3	0.0166142	0.0163833	-0.000230846	0.649962
CXCL12	0.0167541	-0.0646612	-0.0814153	0.725429
PF4V1	0.0169272	0.0113753	-0.00555193	0.599855
TNFRSF13C	0.0170178	0.0265916	0.00957379	0.757635
PLA2G4D	0.0173193	-0.204327	-0.221646	0.72528
IL12B	0.0175329	0.138932	0.121399	0.6369
PIP5K1C	0.0187001	-0.0649912	-0.0836913	0.546411
MET	0.0187052	-0.109822	-0.128527	0.777779
MAP3K7	0.0192107	-0.0929807	-0.112191	0.846907
PPBP	0.0199489	-0.0475615	-0.0675104	0.518511
CXCR4	0.0206186	0.0481416	0.027523	0.306809
TLR5	0.0208977	-0.00643427	-0.027332	0.649878
VAV1	0.0214268	-0.0606704	-0.0820972	0.437704
TGFBR2	0.021536	0.0372574	0.0157214	0.634046
CCL24	0.0216896	0.0283359	0.00664627	0.532007
TRADD	0.0217713	-0.00859203	-0.0303633	0.539707
TOLLIP	0.0219053	0.170482	0.148577	0.557472
GNAI3	0.0234382	-0.0597846	-0.0832228	0.670064
PGM1	0.024497	0.0267989	0.00230186	0.324368
MAPK14	0.0252052	-0.0643306	-0.0895359	0.719611
ITGA9	0.0254979	-0.0724164	-0.0979143	0.628994
CXCL10	0.0255975	0.0441319	0.0185344	0.328713
TBK1	0.0256304	-0.0422409	-0.0678713	0.481433
ROCK2	0.0257463	0.0459653	0.0202191	0.722502
TNFRSF1A	0.0264224	0.184548	0.158126	0.526961
VAV2	0.0264913	0.00961809	-0.0168733	0.49462
RIPK1	0.0267621	0.116167	0.0894045	0.508181
LIMK1	0.0269695	-0.0586681	-0.0856376	0.460247
CX3CR1	0.0277268	0.122246	0.0945196	0.396238
CXCL13	0.0278089	0.10646	0.078651	0.398872
LCP2	0.0281601	0.0352257	0.00706552	0.287174
CD40	0.0283913	-0.009352	-0.0377433	0.439594
MAP3K8	0.0286114	0.0824482	0.0538368	0.255341
IKBKB	0.0286557	-0.0750994	-0.103755	0.573636
GSK3B	0.0287414	0.00551236	-0.0232291	0.64351
RAP1A	0.0288259	-0.124536	-0.153361	0.506089
RAC2	0.0290091	-0.0992132	-0.128222	0.36234
FLT3	0.0290563	-0.0777047	-0.106761	0.428367
ARPC5L	0.0296447	0.0795307	0.0498859	0.512322
CXCL3	0.0299859	0.0493536	0.0193677	0.629196
CX3CL1	0.0301117	0.0523559	0.0222442	0.266758
CCR4	0.0302521	-0.0384604	-0.0687125	0.285014
MAPK9	0.0302697	0.210131	0.179862	0.349676
ITGB6	0.0311869	-0.021973	-0.0531599	0.415354
BTK	0.0312198	0.026615	-0.0046048	0.284785
ITGB1	0.0312679	-0.135216	-0.166484	0.735193
IFNA8	0.0317356	0.161342	0.129607	0.369891
LYN	0.031826	0.0869927	0.0551667	0.492647
CD86	0.0319499	-0.102103	-0.134053	0.392478
XCL1	0.0321412	-0.0436594	-0.0758006	0.531301
RAF1	0.032655	-0.0303047	-0.0629597	0.595862
TNFSF11	0.0329651	0.0816005	0.0486355	0.187833
ITGA10	0.0332241	-0.128137	-0.161362	0.5519
IFNA21	0.034314	-0.128614	-0.162928	0.599825
IFNA6	0.0357362	0.158064	0.122328	0.3175
CCL14	0.0363248	-0.0364828	-0.0728075	0.365206
IL12A	0.0370604	0.0319782	-0.00508223	0.341895
KDR	0.0377005	-0.141066	-0.178766	0.38624
GADD45B	0.0378177	0.00762876	-0.0301889	0.401063
ITGA2B	0.0386174	-0.237595	-0.276212	0.369928
BLNK	0.0388346	0.0581899	0.0193553	0.0894548
IL1B	0.0402765	0.022394	-0.0178824	0.271062
IFNAR1	0.0403688	0.154239	0.11387	0.139669
CCR9	0.0405825	0.0906493	0.0500668	0.0900069
CCR1	0.0406579	0.052879	0.0122211	0.302409
IRAK4	0.0409684	0.0453285	0.0043601	0.359126
CCL1	0.0409832	-0.140079	-0.181062	0.245271
CCL20	0.0424831	0.243317	0.200834	0.181058
IRF3	0.0434684	0.0200729	-0.0233955	0.282542
CFL2	0.043569	-0.0451748	-0.0887438	0.436996
IFNA16	0.0436492	0.120849	0.0771998	0.080086
TIRAP	0.0441063	0.120273	0.0761665	0.248211
IFNA5	0.044686	0.0832264	0.0385404	0.147012
TNFSF14	0.0447648	-0.0227338	-0.0674986	0.225649
TLR6	0.0452512	0.086313	0.0410617	0.13481
FYN	0.0463056	0.0816547	0.0353491	0.100994
PIK3CA	0.047042	-0.377755	-0.424797	0.556241
IL4	0.0475757	0.053437	0.00586134	0.160119
CCL28	0.0476318	0.0274046	-0.0202272	0.0947743
PIK3AP1	0.0480557	0.0453231	-0.00273257	0.137495
PAK4	0.0488518	-0.0802241	-0.129076	0.365259
PIK3R3	0.0494967	0.0273276	-0.0221691	0.116443
LTBR	0.049525	0.0342805	-0.0152445	0.178596
CCL2	0.0504994	0.128008	0.0775089	0.127931
IFNA1	0.0509745	-0.0227225	-0.073697	0.11646
CXCR1	0.0511348	0.0765682	0.0254334	0.201319
IFNA10	0.051385	0.210608	0.159223	0.122811
CFLAR	0.0526667	-0.803816	-0.856482	0.782053
BCL10	0.0534633	-0.0646493	-0.118113	0.381731
IFNA4	0.0559805	-0.0461724	-0.102153	0.224808
IFNA17	0.0565849	-0.0336715	-0.0902564	0.131062
IFNAR2	0.0567247	0.0567158	-8.87534e-06	0.0768181
FN1	0.0568066	0.112644	0.0558374	0.107099
CCL26	0.0598814	-0.111154	-0.171035	0.192471
CCL25	0.0633046	0.0468727	-0.0164319	0.137218
LIMK2	0.0636176	0.0688587	0.0052411	0.24134
SDHD	0.0639617	-0.390262	-0.454223	0.542425
XIAP	0.0641415	0.0925278	0.0283863	0.139448
AKT2	0.067009	-0.0332877	-0.100297	0.171329
CCL16	0.0688288	-0.0420166	-0.110845	0.187908
WASF2	0.0711217	-0.151048	-0.222169	0.147675
CCR5	0.0711968	0.0474268	-0.02377	0.151615
ITGA11	0.0724803	-0.0887113	-0.161192	0.13283
TLR3	0.0743258	0.223543	0.149217	0.0077127
ARPC2	0.0758253	-0.345265	-0.42109	0.171602
PLCB3	0.0770246	-0.124065	-0.20109	0.181497
BCAR1	0.0800526	-0.165489	-0.245542	0.321915
AKT1	0.0818835	-0.0110978	-0.0929813	0.0814371
MAP2K3	0.0920681	0.0577807	-0.0342874	0.138307
XCL2	0.0937029	-0.0847943	-0.178497	0.171649
ITK	0.0999043	0.0909149	-0.00898939	0.0227373
CCR2	0.104056	0.0375074	-0.0665485	0.0011507
IRF5	0.106163	0.100734	-0.00542874	0.019158
SOS1	0.119216	-0.201289	-0.320505	0.125659
ARPC4	0.131915	-0.585149	-0.717064	0.184827
PTK2	0.151983	-0.470802	-0.622785	0.203492
RAC1	0.154351	-0.787194	-0.941545	0.323594
CFL1	0.157545	-0.664659	-0.822204	0.356237
SDHA	0.162611	-0.106257	-0.268868	0.17398
PDPK1	0.162868	-1.00604	-1.16891	0.0557383
CRK	0.170665	-0.143518	-0.314183	0.0732875
RHOA	0.254415	-0.283562	-0.537977	0.0290117
ITGB5	0.275895	-0.466664	-0.742559	0.127815
CCL15	0.2763	0.229002	-0.0472976	0.00396819
ITGAV	0.292718	-0.520306	-0.813024	0.113893
EGFR	0.33108	-0.195864	-0.526943	0.186389
GRB2	0.4358	-0.890552	-1.32635	0.0911991

## Sheet: LUSC_depmap_total_screen
genes	delta_long_to_short	mean_of_long	mean_of_short	pvalue
ORC6	-0.711859	-2.08779	-1.37593	0.0504064
ALDOA	-0.533895	-1.47489	-0.941	0.122513
ITGAV	-0.517753	-0.966665	-0.448912	0.0532129
CCL4	-0.392591	-0.0983637	0.294227	0.295711
RHOA	-0.389056	-0.646385	-0.257328	0.11433
CDK2	-0.385425	-1.04751	-0.662088	0.166746
ESPL1	-0.366903	-2.65904	-2.29214	0.158704
TRPM7	-0.346203	-1.04324	-0.697041	0.171062
MAP2K3	-0.336641	-0.251999	0.0846415	0.0676349
WEE1	-0.331547	-2.66476	-2.33321	0.447304
PKM	-0.330828	-0.972139	-0.641311	0.0441972
MCM5	-0.323653	-1.67756	-1.35391	0.0745489
GPI	-0.315737	-0.664511	-0.348774	0.372421
IPPK	-0.314497	-0.606142	-0.291645	0.0524399
HSP90AB1	-0.313419	-0.564151	-0.250732	0.147545
SNW1	-0.309217	-1.87281	-1.56359	0.172471
CCNH	-0.306458	-1.23263	-0.92617	0.044049
ATR	-0.297949	-1.37967	-1.08173	0.0699208
GAPDH	-0.295646	-1.46971	-1.17407	0.0344187
EIF2S1	-0.290428	-1.70245	-1.41202	0.109491
NFYC	-0.289743	-1.00581	-0.716065	0.0294077
TFRC	-0.271933	-0.971967	-0.700034	0.254891
SLC2A1	-0.265879	-0.922401	-0.656521	0.441255
RHEB	-0.262375	-0.862301	-0.599925	0.180119
CDC6	-0.258233	-1.50504	-1.24681	0.0677283
CCND2	-0.258104	-0.336591	-0.078487	0.416778
BCL2L1	-0.255882	-1.53713	-1.28125	0.623646
CDS2	-0.255391	-0.348294	-0.0929027	0.0928896
CDK7	-0.253206	-1.68615	-1.43294	0.100253
HTRA2	-0.251002	-0.258764	-0.00776184	0.148054
ORC5	-0.249483	-0.470239	-0.220756	0.0590662
TTK	-0.2449	-0.699589	-0.45469	0.15406
SENP2	-0.242776	-0.173118	0.0696581	0.124638
CREBBP	-0.237807	-0.2706	-0.0327931	0.320814
HSPA4	-0.236332	-0.120894	0.115439	0.0410833
ORC1	-0.235903	-1.0966	-0.860698	0.0966071
TXN	-0.230278	-0.965319	-0.735041	0.40156
PTTG1	-0.229802	-0.464244	-0.234442	0.0380827
GLS	-0.229708	-0.238984	-0.00927561	0.308221
SEC13	-0.225306	-1.86231	-1.637	0.135928
XCL2	-0.220325	-0.256293	-0.0359678	0.117558
BCL2A1	-0.216722	-0.0561669	0.160555	0.00642723
MCM2	-0.216715	-2.03696	-1.82024	0.164207
ULK1	-0.214743	-0.126473	0.0882708	0.0943595
PSEN1	-0.213426	-0.151877	0.061549	0.102092
NEK7	-0.212695	-0.0277565	0.184939	0.13167
BUB3	-0.212205	-2.03802	-1.82582	0.685987
BRCA1	-0.210482	-0.302487	-0.0920046	0.16506
ANAPC13	-0.207945	-0.400764	-0.192818	0.0834502
MTOR	-0.205578	-1.15706	-0.95148	0.163729
CDC20	-0.205399	-2.44849	-2.24309	0.23103
MCM3	-0.205017	-1.24326	-1.03824	0.193485
HK2	-0.203817	-0.592972	-0.389155	0.17856
TGFBR1	-0.202898	-0.0964574	0.106441	0.0702374
IFNG	-0.201978	0.139071	0.341049	0.170926
RPTOR	-0.201875	-1.02445	-0.822578	0.190384
CFLAR	-0.201385	-0.856982	-0.655597	0.529382
NFYB	-0.197326	-0.5598	-0.362475	0.111943
APH1A	-0.197101	-0.373502	-0.176401	0.167913
CHEK2	-0.191428	0.169038	0.360466	0.0803865
ORC4	-0.191424	-0.47845	-0.287026	0.174093
ZBTB17	-0.189366	-0.787856	-0.598491	0.149316
CCNB1	-0.187079	-0.801304	-0.614225	0.486526
LAMTOR1	-0.186469	-0.258036	-0.0715669	0.246391
TGFBR2	-0.184326	0.000411454	0.184737	0.131233
STK11	-0.184309	0.0412843	0.225593	0.178425
CYCS	-0.183681	-0.79746	-0.613779	0.144825
ARHGEF12	-0.182187	0.0147621	0.196949	0.0994655
ARPC5	-0.18093	-0.254353	-0.0734237	0.0232715
ERBB2	-0.180532	-0.626906	-0.446375	0.558391
ACVR1	-0.17837	-0.0860179	0.0923526	0.0673136
RRAS2	-0.175606	-0.175489	0.000117252	0.194934
ATP6V1B2	-0.17493	-1.96858	-1.79365	0.44408
CASP6	-0.174688	-0.0154363	0.159251	0.0376017
DNM1L	-0.174217	-0.678044	-0.503828	0.483404
SLC5A7	-0.173817	-0.0960867	0.0777299	0.0324894
PTPRC	-0.173413	-0.154075	0.0193381	0.0863431
MAD2L2	-0.17221	-0.971059	-0.798848	0.417828
CDK1	-0.170332	-2.80532	-2.63499	0.534406
GNAI1	-0.16934	-0.136271	0.0330686	0.37735
NCF1	-0.167923	-0.114172	0.053751	0.00370277
PPARA	-0.167555	-0.130207	0.0373477	0.0485222
PIAS1	-0.167216	-0.264524	-0.0973076	0.0879404
ACTN4	-0.166648	-0.0053936	0.161255	0.0851275
ULK2	-0.166077	-0.0943075	0.0717692	0.054817
GADD45A	-0.161375	-0.0732571	0.0881184	0.154836
PIK3C2A	-0.160798	-0.00807007	0.152728	0.0304623
GNA13	-0.158462	-0.252327	-0.0938653	0.229069
TXN2	-0.158264	-0.143709	0.014555	0.14622
BCAR1	-0.156224	-0.333471	-0.177247	0.186871
IFNA10	-0.155412	0.131215	0.286627	0.112066
CCNE1	-0.155065	-0.247549	-0.0924842	0.368361
RAC3	-0.154674	-0.313815	-0.159141	0.233746
TAP1	-0.154319	-0.210163	-0.0558446	0.15238
PGK1	-0.152972	-0.669258	-0.516286	0.442676
PPP3CB	-0.152207	-0.0869511	0.0652557	0.0740011
EGLN1	-0.151805	-0.168424	-0.016619	0.278079
CER1	-0.14938	-0.10809	0.0412896	0.0138187
RYR2	-0.149184	-0.0621004	0.0870832	0.0471752
PRKACB	-0.147292	0.0384407	0.185732	0.119753
TNFRSF12A	-0.147035	-0.234228	-0.0871924	0.0612075
NLRP6	-0.14673	-0.0372214	0.109509	0.138533
PPP1CB	-0.146344	-1.0926	-0.946256	0.584487
CDC42	-0.14562	-0.936073	-0.790453	0.581401
HK1	-0.145226	-0.213705	-0.0684795	0.24764
XCL1	-0.145071	-0.0716598	0.0734112	0.217541
IL18	-0.144918	-0.204964	-0.0600453	0.105618
PPP3R1	-0.144282	-0.0315041	0.112778	0.0342725
EP300	-0.14403	-0.202258	-0.0582281	0.537878
GNG2	-0.143417	-0.0760089	0.0674083	0.00108529
MAP3K8	-0.143006	0.0378052	0.180811	0.0412034
OAS3	-0.142454	-0.0676912	0.0747633	0.238062
PPM1D	-0.142034	-0.231541	-0.0895069	0.188158
SKP2	-0.141892	-0.697744	-0.555852	0.499228
CASP9	-0.140907	-0.0560763	0.0848302	0.0370882
CLDN22	-0.140126	-0.0677791	0.0723469	0.266691
ITGA2	-0.139945	0.0188601	0.158805	0.0756005
PIK3C2G	-0.139262	0.0362903	0.175552	0.0927475
ROCK2	-0.137707	0.0212595	0.158966	0.396789
PRKACG	-0.137675	-0.331864	-0.194189	0.0527641
DNM2	-0.137093	-1.08461	-0.94752	0.71126
BMPR1A	-0.136239	-0.388903	-0.252663	0.347273
ITGB5	-0.135878	-0.610915	-0.475037	0.518992
CASP8	-0.135771	0.0938735	0.229644	0.110215
PLPP2	-0.135269	-0.00438366	0.130885	0.0448246
SMAD4	-0.133037	-0.142123	-0.00908613	0.240466
RPS6KB1	-0.132685	-0.26877	-0.136086	0.237645
HSP90AA1	-0.132638	-0.370229	-0.237591	0.259722
PTK2	-0.130786	-0.654964	-0.524178	0.491066
PPP1CC	-0.130404	-0.209378	-0.0789734	0.121824
SP1	-0.130057	-0.340209	-0.210152	0.420874
PIK3R1	-0.129888	-0.0784592	0.0514283	0.164771
AIFM1	-0.129157	-0.594643	-0.465486	0.606772
PLCE1	-0.127434	-0.175193	-0.0477594	0.0446249
PLCZ1	-0.126291	-0.0162122	0.110079	0.0623056
TRAF6	-0.125382	-0.149208	-0.0238253	0.300056
PIK3CB	-0.124532	-0.261996	-0.137463	0.474041
PAK2	-0.123562	-0.228088	-0.104526	0.261252
ACVR2A	-0.123236	-0.0422377	0.0809986	0.030853
FGFR1	-0.122801	-0.263365	-0.140564	0.590982
NOD2	-0.122304	0.0448266	0.16713	0.0181997
XIAP	-0.122088	0.0162836	0.138371	0.276254
IRAK4	-0.12202	0.0400087	0.162029	0.0719321
MDM2	-0.122014	-0.337669	-0.215655	0.108034
STAT3	-0.121116	-0.233122	-0.112005	0.152089
CIR1	-0.120929	-0.405613	-0.284684	0.12506
BIRC3	-0.120471	0.0715912	0.192062	0.00151041
NCOR2	-0.119886	-0.0554947	0.0643917	0.299516
APBB1IP	-0.119689	-0.054107	0.0655815	0.107304
IFNL2	-0.119112	0.0127485	0.131861	0.391032
ITGA1	-0.119077	-0.175693	-0.0566163	0.136099
IKBKB	-0.118752	-0.112738	0.00601349	0.12164
PIN1	-0.118475	-0.174044	-0.0555688	0.034694
IFNA16	-0.118328	0.0732214	0.19155	0.227986
DGKI	-0.118094	0.075593	0.193687	0.0288857
FOS	-0.117631	-0.17185	-0.0542185	0.174302
IL1RAP	-0.116816	0.0423813	0.159197	0.104838
ROCK1	-0.115976	0.0172787	0.133255	0.387266
E2F3	-0.11568	-0.372757	-0.257077	0.318041
DAB2IP	-0.115479	0.110875	0.226354	0.0608658
WNT7A	-0.115073	-0.135276	-0.0202038	0.354462
MAPK14	-0.114221	-0.24174	-0.127519	0.486499
TELO2	-0.113758	-0.706547	-0.592789	0.5237
LAMA2	-0.113343	-0.0835695	0.029774	0.146715
ALDOC	-0.1115	-0.390707	-0.279208	0.201248
ITGA6	-0.110548	-0.135805	-0.0252574	0.135694
COL3A1	-0.109931	-0.0541086	0.0558223	0.0887903
ERBIN	-0.109705	-0.0186152	0.0910894	0.113463
TNFSF18	-0.109441	0.119959	0.229399	0.027604
KAT2B	-0.109128	0.0292251	0.138353	0.073136
ME1	-0.10877	-0.206011	-0.0972411	0.122192
CX3CL1	-0.108408	-0.0743341	0.0340737	0.0231165
PPIP5K2	-0.108117	-0.212664	-0.104547	0.0905939
PIKFYVE	-0.107989	-0.0406074	0.0673816	0.04103
IRAK1	-0.107943	-0.00203799	0.105905	0.0754154
EIF4EBP1	-0.107494	-0.261342	-0.153847	0.193378
ERBB4	-0.107372	-0.147318	-0.0399466	0.11375
CTSK	-0.107137	-0.262921	-0.155784	0.134831
VDAC1	-0.106799	-1.10765	-1.00085	0.626893
HDAC1	-0.10677	-0.19602	-0.0892501	0.141982
TNFSF13	-0.106644	-0.147664	-0.0410204	0.0323716
NPY	-0.106495	-0.13791	-0.0314151	0.166516
PDE3A	-0.106414	0.0507546	0.157169	0.252685
TNFRSF6B	-0.105777	0.0489611	0.154738	0.101845
TNFRSF13C	-0.105354	-0.0500961	0.0552579	0.13767
SMAD3	-0.105107	-0.10695	-0.0018424	0.207258
CD3D	-0.104767	-0.342677	-0.237909	0.168932
ANAPC11	-0.103744	-1.66918	-1.56544	0.639082
ANAPC4	-0.102709	-1.5083	-1.40559	0.384642
ENO1	-0.102668	-0.43626	-0.333592	0.432926
HTR1F	-0.102387	-0.0865259	0.0158606	0.0563399
PIP4P1	-0.102094	-0.104328	-0.00223424	0.0693109
GNAS	-0.101898	-0.157039	-0.0551405	0.0246954
MTMR2	-0.101675	0.104443	0.206118	0.161422
ORC2	-0.100808	-0.122094	-0.0212855	0.165331
GABARAPL2	-0.10029	0.0130651	0.113355	0.231417
DKK1	-0.100049	-0.164751	-0.0647021	0.0499177
PXN	-0.0992751	-0.443119	-0.343844	0.545508
STAM2	-0.0990782	-0.0262967	0.0727815	0.0690951
KITLG	-0.0990635	0.142031	0.241095	0.320643
TUBA1A	-0.0984267	-0.236975	-0.138549	0.0759689
GNG11	-0.0983369	-0.00640337	0.0919335	0.285112
MYL5	-0.0979431	0.0440947	0.142038	0.0854026
CREB3L2	-0.0977007	0.0271732	0.124874	0.0557839
GNAQ	-0.0974366	-0.385031	-0.287594	0.321455
TIGAR	-0.0970759	0.0585532	0.155629	0.148365
ANAPC5	-0.0970563	-1.35796	-1.2609	0.18269
SYNJ2	-0.096985	0.0224864	0.119471	0.0872763
LMNA	-0.0959359	-0.592594	-0.496658	0.483441
TGFB3	-0.0950973	-0.0906453	0.00445194	0.176764
LY96	-0.0950689	-0.044159	0.0509099	0.382192
CCL15	-0.0945036	0.0990887	0.193592	0.304636
AKT3	-0.0942329	0.177349	0.271582	0.119743
TBXA2R	-0.0940977	-0.0146368	0.0794609	0.403146
PLPP1	-0.0939315	-0.0188777	0.0750537	0.351109
DHX33	-0.0935276	-1.03551	-0.941987	0.492511
SLC16A3	-0.0934453	-0.123789	-0.0303432	0.290029
ATP1A1	-0.0930003	-1.31438	-1.22138	0.788517
ATG5	-0.0929728	0.088233	0.181206	0.33037
SIKE1	-0.09254	-0.129975	-0.0374351	0.235149
FXYD2	-0.0924122	-0.0181988	0.0742134	0.255875
ACSS2	-0.0922776	0.0558934	0.148171	0.0247423
DIABLO	-0.0915021	-0.151879	-0.0603773	0.347398
CTSS	-0.0909796	-0.119628	-0.0286487	0.104166
IFNA8	-0.0908042	0.148818	0.239622	0.259899
SIRT3	-0.0900213	0.043821	0.133842	0.266819
GOT2	-0.0899576	-0.429162	-0.339204	0.288036
CXCL3	-0.0891169	-0.0338141	0.0553028	0.165777
CREB1	-0.0888202	-0.018314	0.0705062	0.193393
KLRC2	-0.0885429	-0.300245	-0.211702	0.224141
SERPINB5	-0.0884532	0.0101515	0.0986047	0.145553
GP1BB	-0.0879826	-0.330821	-0.242838	0.543841
PI4KA	-0.0876809	-0.735735	-0.648054	0.489741
PDGFRA	-0.0870607	-0.283938	-0.196877	0.559601
CXCL11	-0.0865435	0.0697476	0.156291	0.537238
NCK1	-0.0859982	0.0825869	0.168585	0.201665
TBL1Y	-0.0851429	0.431989	0.517132	0.179417
NUMBL	-0.0844804	-0.115117	-0.0306363	0.119455
IL6	-0.0843548	0.0357243	0.120079	0.346366
KAT2A	-0.0842799	-0.463114	-0.378835	0.45517
SLC27A5	-0.0838896	-0.0934852	-0.00959563	0.158051
FZD10	-0.0838195	0.03593	0.119749	0.441074
CD22	-0.0837473	-0.0441181	0.0396291	0.224163
ITGA9	-0.0837464	-0.174677	-0.0909305	0.266918
TBC1D7	-0.0835453	0.101824	0.185369	0.332032
GADD45B	-0.0831624	-0.119512	-0.0363501	0.118595
IL22	-0.0829269	0.00773249	0.0906594	0.111473
PKMYT1	-0.0828502	-1.92974	-1.84689	0.864099
FOSL1	-0.0826852	-0.552868	-0.470183	0.7352
HCAR3	-0.0826481	0.0172529	0.099901	0.502178
TNFRSF18	-0.0826187	-0.0230116	0.0596071	0.199255
SYK	-0.0823569	-0.0159354	0.0664215	0.160201
CDH5	-0.0821597	-0.20188	-0.119721	0.309399
SLC38A9	-0.0820423	0.0943838	0.176426	0.296989
CCNB2	-0.0819607	-0.00335473	0.078606	0.118885
KIR3DL3	-0.0818089	0.0628049	0.144614	0.20799
CTNNA3	-0.081578	-0.0855435	-0.0039655	0.0513329
YWHAQ	-0.0812949	0.0947971	0.176092	0.361836
HSPA6	-0.0812888	-0.264003	-0.182714	0.204462
BMP7	-0.0812512	-0.0046694	0.0765819	0.229403
DVL2	-0.0811798	-0.151208	-0.0700284	0.0396158
ACADL	-0.0809677	0.0704774	0.151445	0.242101
G6PD	-0.080323	-0.148031	-0.0677076	0.500572
ANTXR2	-0.0802981	0.0874615	0.16776	0.251753
HTR1D	-0.0802918	0.0811832	0.161475	0.183956
CHUK	-0.0801482	-0.147177	-0.067029	0.42032
SMC1B	-0.0798027	-0.0232187	0.056584	0.269995
SOCS7	-0.0795989	-0.0282922	0.0513067	0.427713
PLN	-0.0790024	-0.0734885	0.00551385	0.453859
LPAR1	-0.0788978	-0.0544712	0.0244266	0.297388
GRIA2	-0.078747	0.101009	0.179756	0.0417674
CDS1	-0.0786689	-0.124398	-0.0457288	0.294944
KLRD1	-0.0786372	0.0444276	0.123065	0.290524
LILRB3	-0.0785838	0.0469722	0.125556	0.537646
MAD1L1	-0.0783193	-0.142199	-0.0638798	0.39749
DGKB	-0.077886	0.0713641	0.14925	0.257121
E2F2	-0.0777939	-0.0351181	0.0426757	0.219823
TNFRSF17	-0.0775234	-0.0858919	-0.00836857	0.0317669
ALDH3A2	-0.0775232	-0.00541456	0.0721087	0.121934
TNFSF15	-0.0771218	0.00772145	0.0848432	0.238515
EFNA3	-0.077091	-0.438893	-0.361802	0.4091
SYNJ1	-0.0769464	0.00931454	0.086261	0.191848
WNT7B	-0.0766377	0.0103855	0.0870231	0.198221
HIF1A	-0.0764711	0.0946694	0.17114	0.413026
ATP6V1E2	-0.076021	-0.00253576	0.0734852	0.371777
CARD6	-0.0759208	-0.0250135	0.0509074	0.256576
OCLN	-0.0758802	-0.19434	-0.118459	0.296677
CDC25C	-0.0757919	-0.00681877	0.0689732	0.372794
LIMK2	-0.0754784	0.0951572	0.170636	0.372336
CSH2	-0.0753936	-0.500972	-0.425579	0.625865
SHC1	-0.0752905	-0.463026	-0.387736	0.769603
CTSV	-0.0749656	-0.0501643	0.0248013	0.285588
MS4A2	-0.0748793	0.0267912	0.101671	0.243894
DLD	-0.0746066	-0.149218	-0.0746109	0.671791
MYD88	-0.0745466	-0.089153	-0.0146064	0.518731
CXCL14	-0.0743404	-0.0606505	0.0136899	0.0948185
PIP4K2A	-0.0741971	0.036568	0.110765	0.209599
GBP1	-0.0737307	-0.0980125	-0.0242818	0.131163
HMGCS2	-0.0737023	-0.0633262	0.0103761	0.20001
CD44	-0.0736308	-0.095694	-0.0220632	0.349647
PLA2G4A	-0.0736059	0.0550307	0.128637	0.0799323
RUVBL1	-0.0732434	-1.6678	-1.59456	0.74235
COL4A1	-0.0731234	-0.0312795	0.0418439	0.26963
JAK2	-0.0728345	0.127627	0.200461	0.25471
RAP1A	-0.0718711	-0.12881	-0.0569391	0.501319
LIFR	-0.0710045	-0.0167335	0.054271	0.230573
THBS1	-0.0709543	-0.0106701	0.0602842	0.127892
PGAM4	-0.070416	0.0188491	0.0892651	0.26461
CXCL12	-0.0701454	-0.0820042	-0.0118588	0.0635996
TAP2	-0.0700081	0.045854	0.115862	0.373274
PIK3AP1	-0.0698998	0.0359556	0.105855	0.373757
IL17D	-0.0698936	-0.267875	-0.197981	0.257731
CDKN2A	-0.0698204	0.113109	0.18293	0.522823
PIAS4	-0.0697858	-0.0800448	-0.010259	0.242422
CTSO	-0.0697625	0.0920669	0.161829	0.2673
AREG	-0.0697068	0.00163719	0.071344	0.453198
PPP2R2B	-0.0696847	0.0709436	0.140628	0.360652
CR2	-0.0695804	0.0323656	0.101946	0.401958
ATM	-0.0692937	-0.0801982	-0.0109045	0.205498
LAMB2	-0.0691283	-0.119653	-0.0505245	0.125639
IL5RA	-0.0691021	0.182818	0.25192	0.233428
CALR	-0.0690052	-0.0899306	-0.0209255	0.434326
COL6A6	-0.0689057	-0.0814967	-0.0125911	0.277633
PREX1	-0.0688806	-0.0728301	-0.00394946	0.388626
FGF12	-0.0687623	0.0638777	0.13264	0.123793
FLCN	-0.0686813	-0.0989225	-0.0302411	0.43083
TANK	-0.06864	-0.0497739	0.0188661	0.433601
CPT1C	-0.0685365	-0.0635032	0.00503338	0.360769
CDC37	-0.0684278	-1.38629	-1.31786	0.771628
PCYT1B	-0.0684228	-0.0231626	0.0452602	0.358253
AGRN	-0.068257	-0.167069	-0.0988123	0.366647
IL12RB2	-0.0681597	-0.165048	-0.0968887	0.351321
TNN	-0.0681014	-0.163323	-0.0952214	0.168887
PYCARD	-0.067731	0.0987765	0.166507	0.336135
FFAR2	-0.0675009	-0.263409	-0.195908	0.133306
NOD1	-0.0671693	-0.0611324	0.00603688	0.219584
LPIN1	-0.0668655	0.0691681	0.136034	0.203026
ADCY10	-0.0666897	0.0354009	0.102091	0.141358
CCL16	-0.0664772	-0.110499	-0.0440222	0.368687
NRG1	-0.0664729	0.11184	0.178313	0.107181
CCNE2	-0.0661432	-0.0461536	0.0199896	0.539383
SESN1	-0.0660921	0.117342	0.183434	0.153599
CX3CR1	-0.0660452	0.0240274	0.0900727	0.144562
IL23R	-0.0658424	0.00743651	0.0732789	0.218149
CD8A	-0.0657756	-0.131441	-0.0656658	0.353077
ARPC1A	-0.0657225	-0.113096	-0.0473732	0.106476
TRADD	-0.0655308	-0.0116871	0.0538436	0.185805
CCL8	-0.0654104	0.0452679	0.110678	0.131806
TGFB2	-0.0653251	-0.0467419	0.0185832	0.437975
NFYA	-0.0652861	-0.394454	-0.329167	0.521574
PERP	-0.0650574	-0.186812	-0.121755	0.491828
CCL22	-0.0648829	-0.0376629	0.02722	0.219226
RRM2B	-0.0647309	-0.0435173	0.0212136	0.352166
TAB3	-0.0645645	0.043989	0.108553	0.25443
MCM4	-0.0642974	-1.20686	-1.14256	0.712655
GLUD2	-0.0640735	0.222224	0.286298	0.569959
CDC27	-0.0636952	-3.03003	-2.96634	0.784145
PRKCQ	-0.0636696	-0.0469504	0.0167191	0.123758
VEGFC	-0.0632946	0.115662	0.178956	0.226642
PDIA3	-0.0630224	-0.0716127	-0.00859034	0.47742
CDC14A	-0.0629628	-0.000568277	0.0623946	0.247762
IFNA7	-0.0629314	-0.163834	-0.100902	0.235921
STAT5B	-0.0628266	-0.227387	-0.16456	0.199167
PLA2G6	-0.0626413	-0.191586	-0.128945	0.100885
NOTUM	-0.0624559	-0.187428	-0.124972	0.477097
PKN1	-0.0624347	-0.0531055	0.00932917	0.237979
GLUD1	-0.0623861	0.0405284	0.102914	0.211314
INPP5B	-0.0622546	-0.312817	-0.250563	0.369977
CXCR2	-0.0620552	0.00441845	0.0664736	0.351647
TNC	-0.0620395	-0.0580984	0.00394101	0.285029
B2M	-0.0614739	0.0437743	0.105248	0.379652
PLCG1	-0.061423	0.0365321	0.0979551	0.47464
RRM2	-0.0612073	-2.48064	-2.41944	0.842184
RPS6	-0.0611039	-2.17354	-2.11244	0.758427
CD3E	-0.0609262	0.063832	0.124758	0.0767885
IMPA1	-0.060869	0.0145133	0.0753823	0.243087
GLS2	-0.0608476	-0.13738	-0.0765322	0.185774
GOT1	-0.0600223	-0.097585	-0.0375627	0.473551
DAAM1	-0.0598791	0.0818808	0.14176	0.0682532
GABARAPL1	-0.0596602	0.0729197	0.13258	0.239728
GHR	-0.0595043	0.103801	0.163305	0.214875
CARD16	-0.0594587	0.0217922	0.081251	0.147344
MAP2K4	-0.0593631	0.144851	0.204214	0.603683
ACTN1	-0.0592714	-0.0731479	-0.0138765	0.360437
CDKN1A	-0.0591967	0.0296418	0.0888384	0.139291
APAF1	-0.0591584	0.112866	0.172024	0.521316
ELMO1	-0.0589417	-0.0662106	-0.00726887	0.0981006
PFKP	-0.0587532	-0.0996335	-0.0408803	0.600346
CASP3	-0.0583584	0.0787921	0.13715	0.46551
ABCC4	-0.0582094	0.120747	0.178956	0.485148
MTMR7	-0.0581846	-0.0160664	0.0421181	0.204854
ACSBG2	-0.0581795	0.0222504	0.08043	0.375411
LPAR6	-0.0581745	0.136018	0.194193	0.40813
CTNNA2	-0.0581241	-0.0503408	0.00778329	0.17705
GRIA1	-0.0580987	-0.0510624	0.00703631	0.331264
MMP2	-0.0578538	0.0564443	0.114298	0.236782
VASP	-0.0578416	-0.168978	-0.111136	0.275023
FABP2	-0.0577128	0.0403573	0.0980701	0.315966
PLAU	-0.0576616	-0.0149065	0.0427552	0.3258
WIF1	-0.0575304	-0.00906103	0.0484694	0.280271
FCGR2A	-0.0573924	0.000280522	0.0576729	0.324147
MAPK12	-0.0573878	0.0781455	0.135533	0.502929
ITGB8	-0.0567433	-0.0438922	0.012851	0.372012
CHEK1	-0.0566433	-2.08742	-2.03078	0.847228
GABARAP	-0.0566279	-0.273487	-0.216859	0.150252
NOTCH1	-0.0565022	-0.0574818	-0.000979529	0.558427
BMPR2	-0.05643	-0.0137398	0.0426902	0.487604
WDR59	-0.0561708	-0.28253	-0.226359	0.643606
MAML2	-0.0561603	-0.0101921	0.0459682	0.233129
NRG4	-0.0558884	0.0668453	0.122734	0.314123
CFL2	-0.0558671	-0.0651945	-0.00932741	0.270123
MYL7	-0.0553953	-0.163275	-0.10788	0.315052
CSNK2A1	-0.0552883	-0.00632163	0.0489667	0.610072
NCF4	-0.0549804	-0.0254858	0.0294945	0.404766
P2RY12	-0.0544005	-0.0888512	-0.0344507	0.192874
PGM2	-0.0540225	0.0210622	0.0750847	0.4437
BAD	-0.0538995	-0.236949	-0.18305	0.235345
ATP6V1G3	-0.0538482	0.109944	0.163792	0.405251
PRICKLE2	-0.0538401	-0.0836372	-0.0297971	0.25779
FGF20	-0.0536832	0.0281153	0.0817985	0.49935
RRAS	-0.0536457	-0.0452326	0.00841307	0.270673
CXCL10	-0.053633	-0.026693	0.02694	0.241513
MTM1	-0.0534612	0.0471201	0.100581	0.324609
DRD2	-0.0534193	-0.0341777	0.0192416	0.529353
MAPK11	-0.0531586	0.0684818	0.12164	0.221848
FSHB	-0.0530297	0.201775	0.254804	0.29904
PFKFB3	-0.0530153	-0.0278733	0.025142	0.522731
HSPA8	-0.0529853	-0.913714	-0.860729	0.873291
SDC4	-0.0528444	-0.0345269	0.0183175	0.347253
ALDH2	-0.0527696	-0.109081	-0.0563118	0.532804
CAPN1	-0.0525127	-0.239203	-0.18669	0.221573
CCNG1	-0.0524618	-0.0233094	0.0291524	0.330532
CPT1B	-0.0524227	-0.0578905	-0.00546782	0.379516
STRADA	-0.0522857	-0.0736737	-0.0213879	0.558629
SMAD2	-0.0521421	-0.0470317	0.00511039	0.281185
FZD6	-0.0520994	0.119795	0.171895	0.5296
HRAS	-0.0515977	-0.0943889	-0.0427912	0.470025
DAAM2	-0.0514366	-0.00796739	0.0434692	0.27089
TNFRSF9	-0.0514049	-0.0241423	0.0272626	0.364781
LDHAL6A	-0.0509454	0.167634	0.218579	0.350662
RFNG	-0.0507297	0.00709618	0.0578258	0.573487
ATP2B1	-0.0506594	-0.115313	-0.0646534	0.655937
SCIN	-0.0506367	0.088989	0.139626	0.32664
CAB39L	-0.0506355	0.0737085	0.124344	0.309103
SOCS1	-0.0506163	-0.0955534	-0.0449372	0.411571
EFNA1	-0.0504376	-0.0466209	0.00381675	0.509744
CARD11	-0.0502233	-0.107741	-0.0575173	0.560828
HRK	-0.049962	-0.622752	-0.57279	0.625571
CPS1	-0.0499564	0.141922	0.191878	0.524417
GBP2	-0.0496562	-0.0167194	0.0329367	0.300485
GBP4	-0.0494823	-0.134165	-0.0846832	0.199409
ITGB4	-0.0494443	-0.132327	-0.082883	0.464068
LAMTOR4	-0.0492968	-0.428081	-0.378784	0.755002
FNIP2	-0.0491179	0.0018086	0.0509265	0.50148
ITGA10	-0.0490085	-0.118162	-0.0691535	0.418851
PLCB4	-0.0488779	0.0810286	0.129907	0.369867
SFN	-0.0488691	-0.265471	-0.216602	0.48731
CD47	-0.048758	0.164433	0.213191	0.548738
RRAGB	-0.0486248	-0.023432	0.0251928	0.342587
GIPR	-0.0486144	-0.107835	-0.0592208	0.578917
MAPK13	-0.0484171	-0.116382	-0.0679652	0.450536
EPO	-0.0482514	0.058773	0.107024	0.344963
PDGFC	-0.0481498	0.156801	0.204951	0.525839
FGF7	-0.0481406	0.0291725	0.0773131	0.308299
PTEN	-0.0480945	0.529388	0.577482	0.76317
WNT11	-0.0479544	-0.0496255	-0.00167117	0.327007
ALDH9A1	-0.0479357	-0.146149	-0.0982129	0.416625
MAPK9	-0.0472915	0.142882	0.190174	0.483149
GPT	-0.0470176	-0.0624622	-0.0154446	0.617901
PDGFD	-0.0469591	0.0422419	0.0892011	0.246482
SPTA1	-0.0469148	-0.0236825	0.0232323	0.536986
FGA	-0.0468522	0.0387336	0.0855858	0.114261
FABP3	-0.0468332	-0.00820234	0.0386309	0.30761
IL20RA	-0.046778	0.0333662	0.0801442	0.19172
PSENEN	-0.0466133	-0.108694	-0.0620812	0.798331
CXCL13	-0.0463564	0.0680683	0.114425	0.477617
GBP7	-0.0463399	0.173752	0.220091	0.198853
COL6A3	-0.0461057	-0.0636223	-0.0175166	0.51338
CSF1	-0.04576	-0.180089	-0.134329	0.303902
GAPDHS	-0.0455998	-0.0209094	0.0246904	0.483298
IL21	-0.0455983	0.0814889	0.127087	0.328409
IBSP	-0.0454997	0.109021	0.15452	0.365991
BMPR1B	-0.0453985	0.0458309	0.0912294	0.470925
FGG	-0.045347	-0.0237088	0.0216381	0.662451
IRF3	-0.0452623	-0.0824488	-0.0371865	0.499597
OXTR	-0.0450356	0.0193401	0.0643757	0.516584
PF4	-0.0449601	-0.333342	-0.288382	0.547344
RALGDS	-0.0447804	-0.0472093	-0.0024289	0.625443
GP1BA	-0.0443831	0.0443094	0.0886926	0.521043
MAPK10	-0.0442077	0.0734139	0.117622	0.36682
PIP4K2C	-0.0440934	-0.119829	-0.0757352	0.617205
MSN	-0.0440777	-0.0370401	0.0070376	0.538248
DKK2	-0.0440632	-0.045888	-0.0018248	0.499521
SHC3	-0.0439829	-0.23715	-0.193167	0.269931
ANGPTL4	-0.0439346	-0.0452043	-0.00126973	0.530546
CTSL	-0.0439138	0.0214511	0.065365	0.566221
PPP2R2C	-0.0437902	0.0108955	0.0546857	0.41577
ADCY9	-0.0436747	0.0607821	0.104457	0.46364
OSMR	-0.0434001	0.117629	0.161029	0.582192
NAMPT	-0.0432816	-0.348039	-0.304757	0.609797
TP53BP1	-0.0432702	-0.224348	-0.181078	0.561788
PF4V1	-0.043248	-0.0426937	0.00055431	0.615777
GABBR1	-0.0428973	-0.00467479	0.0382225	0.213376
IL26	-0.042756	0.105719	0.148475	0.584823
FGF9	-0.0425491	-4.43851e-05	0.0425047	0.391109
TRIM25	-0.042381	-0.137149	-0.0947676	0.621551
ADIPOQ	-0.0423387	0.0355866	0.0779252	0.539393
FRAT1	-0.0422627	-0.0827173	-0.0404546	0.395119
TICAM1	-0.0422546	-0.0167344	0.0255202	0.473268
IFNA17	-0.0420383	-0.0980821	-0.0560438	0.476245
GAD2	-0.0419658	0.12314	0.165106	0.48083
RFXAP	-0.0419602	-0.0473313	-0.00537111	0.414777
IFNA6	-0.0416041	0.115078	0.156682	0.478813
KLRC1	-0.0415827	0.0693441	0.110927	0.336103
CNGB1	-0.041561	0.0340615	0.0756225	0.407319
CASP2	-0.0414306	0.308684	0.350115	0.644766
LMNB2	-0.0412802	0.0481575	0.0894377	0.435153
ICOS	-0.0411803	0.145834	0.187014	0.538354
YWHAH	-0.041098	0.0833171	0.124415	0.438594
IFNGR1	-0.0409246	0.122327	0.163252	0.0414986
COL4A6	-0.0409067	0.0778524	0.118759	0.375594
CLDN19	-0.040899	-0.323556	-0.282657	0.531493
CCL23	-0.0408607	-0.00508895	0.0357717	0.592168
PDE3B	-0.0407564	-0.00271504	0.0380414	0.159567
SLC44A3	-0.040681	-0.25897	-0.218289	0.379569
IFNL3	-0.0405114	-0.0611772	-0.0206658	0.668826
PRF1	-0.0404681	-0.0800989	-0.0396308	0.356852
NLRP7	-0.0403083	0.00902756	0.0493359	0.26782
MTMR1	-0.0402682	-0.0182412	0.0220271	0.50536
TGFB1	-0.0401252	-0.0406981	-0.000572911	0.109649
PGM1	-0.040074	-0.00116165	0.0389124	0.411715
MMP7	-0.0400269	0.00416994	0.0441969	0.3619
LAMTOR3	-0.0396284	-0.536678	-0.497049	0.840971
EDNRA	-0.0395634	0.0974659	0.137029	0.15315
NGFR	-0.0393852	-0.309033	-0.269648	0.434624
IL12A	-0.0393299	-0.0301017	0.00922821	0.583168
TBL1XR1	-0.0393144	-0.382388	-0.343073	0.819227
KLRC4	-0.0392488	0.132131	0.17138	0.323274
VTN	-0.0392131	-0.227336	-0.188123	0.601476
E2F5	-0.039141	0.0497111	0.0888521	0.406147
IFNW1	-0.0391345	0.0340611	0.0731957	0.562883
INPP5E	-0.0389133	-0.0364304	0.00248283	0.675147
ARHGAP35	-0.0386234	0.14937	0.187994	0.491842
TNFSF13B	-0.0385871	0.0313967	0.0699838	0.444244
ITPR2	-0.0384841	-0.126059	-0.0875748	0.555791
BTK	-0.0384155	-0.0297906	0.0086249	0.277132
FZD9	-0.0383131	-0.138537	-0.100224	0.425896
CSNK2A2	-0.03803	0.00644562	0.0444756	0.692087
PARP2	-0.0380129	-0.0050986	0.0329143	0.481681
CLDN1	-0.0379935	-0.0208206	0.0171729	0.35902
IL6R	-0.0379096	-0.138862	-0.100952	0.50638
MALT1	-0.0376541	0.0972664	0.134921	0.594822
IDH1	-0.0374622	-0.048561	-0.0110988	0.649263
SCO2	-0.0374556	-0.205712	-0.168256	0.757225
ITGA4	-0.0373982	-0.136369	-0.0989703	0.530317
GH2	-0.0373643	-0.107802	-0.0704372	0.569517
TNFRSF1A	-0.0372895	0.199452	0.236742	0.473331
SLC27A4	-0.0372891	-0.0605499	-0.0232608	0.647345
WEE2	-0.0372797	-0.000153352	0.0371263	0.0269613
IL1R1	-0.0370038	-0.00396034	0.0330435	0.719091
CLDN11	-0.0369839	-0.100965	-0.0639809	0.659414
MYL12B	-0.0369559	0.0965312	0.133487	0.595433
OLR1	-0.0369433	0.0446138	0.0815571	0.3886
IGFBP3	-0.036875	-0.150397	-0.113522	0.597323
CALML6	-0.0367516	-0.201143	-0.164392	0.287373
ITPKC	-0.0366795	-0.0328328	0.00384661	0.627905
CREB5	-0.036636	0.108479	0.145115	0.347124
TSLP	-0.0361794	0.0654758	0.101655	0.361241
DLL1	-0.03611	0.0350892	0.0711992	0.73503
LPAR4	-0.0359803	0.0735147	0.109495	0.528131
MMP1	-0.0354359	0.107374	0.14281	0.494389
ACVR2B	-0.035417	0.0757153	0.111132	0.61981
IL13RA1	-0.0353637	0.069867	0.105231	0.277791
HMOX1	-0.0352144	0.0613123	0.0965267	0.508777
NUMB	-0.0351818	-0.0551574	-0.0199756	0.684697
ASS1	-0.0351164	-0.38281	-0.347694	0.657201
SGK2	-0.0348498	-0.0393796	-0.0045298	0.561111
LDHAL6B	-0.0348384	0.0729365	0.107775	0.531063
MAML3	-0.0347175	0.158295	0.193012	0.454854
ALDH1A3	-0.0346541	0.0857442	0.120398	0.721971
THBS4	-0.0346439	-0.0545226	-0.0198787	0.597739
ATF2	-0.0345381	0.145172	0.17971	0.647478
HSPA1L	-0.0345183	-0.0108322	0.0236861	0.53884
TAB1	-0.0344928	0.0907775	0.12527	0.285701
LPL	-0.0344581	0.160436	0.194894	0.53636
PTGS1	-0.0344296	0.0573812	0.0918108	0.377051
FHL1	-0.0344223	0.123337	0.157759	0.271888
NFKB1	-0.0342571	-0.0122685	0.0219885	0.50305
HCN4	-0.0339237	0.0230548	0.0569784	0.528934
MAP3K1	-0.0338865	-0.151417	-0.117531	0.661912
LAMC1	-0.0337874	0.129028	0.162815	0.60385
PPP1CA	-0.0335736	-0.675409	-0.641835	0.839493
SV2C	-0.0334906	-0.113469	-0.0799785	0.647989
MAP3K5	-0.033304	-0.0102977	0.0230063	0.589832
IL17F	-0.0332655	-0.0922665	-0.0590011	0.50136
HGF	-0.0332379	0.0693858	0.102624	0.620733
IL2	-0.0330489	0.0588468	0.0918957	0.450902
TLR4	-0.0328748	0.0836172	0.116492	0.441509
IFNAR2	-0.0326378	0.16003	0.192667	0.791111
PDGFA	-0.0325379	-0.0452145	-0.0126765	0.403086
PKN2	-0.0322436	-0.231904	-0.19966	0.824121
WNT6	-0.0320524	-0.0964162	-0.0643638	0.693203
GORAB	-0.0320449	0.0848523	0.116897	0.549344
RIPK1	-0.0319512	0.100729	0.13268	0.558867
CCNA2	-0.0319303	-1.53601	-1.50408	0.873715
ITPKB	-0.0315554	-0.00926907	0.0222863	0.504411
IFNE	-0.0314449	0.131521	0.162966	0.536368
PRKCD	-0.0314162	-0.136217	-0.104801	0.449482
PDE4B	-0.0312497	-0.0231859	0.00806374	0.589161
CARD8	-0.0310554	-0.101946	-0.0708909	0.568954
TBK1	-0.0308146	-0.056221	-0.0254064	0.705459
HTR4	-0.0307535	0.0789416	0.109695	0.620894
LAMTOR2	-0.0306952	-0.48627	-0.455574	0.863484
SSTR5	-0.0304352	0.00874319	0.0391784	0.472298
F11R	-0.0300521	-0.304378	-0.274326	0.818135
NIT2	-0.0299208	-0.0673752	-0.0374544	0.563581
SLC7A5	-0.0298398	-0.388598	-0.358758	0.872685
PCNA	-0.0298084	-3.13601	-3.1062	0.899566
IFI16	-0.0295723	0.116489	0.146062	0.613141
TLN1	-0.029423	-0.436903	-0.40748	0.854098
RRAGA	-0.029288	-0.40761	-0.378322	0.86698
CLDN9	-0.0287585	0.00818507	0.0369436	0.583228
PLIN1	-0.0285835	-0.110519	-0.0819355	0.426065
CCR8	-0.0285404	0.0327782	0.0613186	0.562758
PPP2CB	-0.0285206	0.090322	0.118843	0.692079
DOCK2	-0.0284819	0.0804529	0.108935	0.707482
ARAF	-0.0283182	0.100813	0.129131	0.587369
CD19	-0.0281167	-0.105037	-0.0769203	0.4348
IL2RG	-0.0278895	0.0546673	0.0825567	0.558177
MINPP1	-0.0276891	-0.0483028	-0.0206137	0.576952
MTMR8	-0.0275639	0.0982352	0.125799	0.541386
CAPN2	-0.0274771	0.00566027	0.0331374	0.462552
RRAGC	-0.0272083	-0.254694	-0.227486	0.895705
PGK2	-0.027182	0.140975	0.168157	0.644077
ABL2	-0.0267683	0.131988	0.158756	0.538975
PPP2R5B	-0.0267458	-0.209151	-0.182406	0.601716
CDKN2D	-0.0266978	-0.0403299	-0.0136321	0.685804
LCK	-0.0266318	0.00466888	0.0313007	0.661179
PRKAA1	-0.0266254	0.0879454	0.114571	0.61797
STAM	-0.0266004	-0.00639032	0.02021	0.711168
ARHGEF1	-0.0264213	-0.0322547	-0.00583342	0.765301
CXCL16	-0.0264146	-0.0139138	0.0125008	0.612099
CNGB3	-0.026385	0.132145	0.15853	0.581998
SFRP1	-0.0262657	-0.0369249	-0.0106592	0.504695
RAPGEF4	-0.0261859	-0.125221	-0.0990353	0.590647
STIM1	-0.0261609	0.0551393	0.0813002	0.623229
EDN1	-0.0261087	0.0543469	0.0804556	0.615997
PCK1	-0.0260855	-0.0124239	0.0136616	0.673846
CLIP1	-0.0259868	-0.0512363	-0.0252496	0.716903
RPS6KA3	-0.0259714	-0.0973853	-0.0714139	0.747551
INSR	-0.0259647	-0.108146	-0.0821809	0.684825
ADAM17	-0.0257537	0.0982293	0.123983	0.677288
TIAM1	-0.0256571	-0.176528	-0.150871	0.477116
SESN2	-0.0255346	-0.0418253	-0.0162907	0.602094
INVS	-0.025291	0.0640606	0.0893516	0.409668
ITGB6	-0.025166	-0.0607709	-0.0356049	0.704035
DTX3L	-0.0247838	0.00436236	0.0291462	0.688136
PI4K2A	-0.0247235	-0.24656	-0.221837	0.601184
ARRB1	-0.024397	-0.171318	-0.146921	0.599787
ITGA7	-0.0243625	-0.249379	-0.225016	0.726134
NFATC3	-0.0243009	-0.0634718	-0.0391708	0.764664
FCGR1A	-0.0242606	-1.19639	-1.17213	0.893396
PIK3CA	-0.024248	-0.652978	-0.62873	0.914601
FZD4	-0.0242247	0.044065	0.0682897	0.640936
GNGT1	-0.0240606	0.214997	0.239057	0.747088
COL6A1	-0.0238865	0.0107358	0.0346223	0.567849
WNT5A	-0.0234945	-0.0121929	0.0113016	0.584862
PPP3R2	-0.023439	-0.0609634	-0.0375244	0.769155
PPIP5K1	-0.0233813	-0.117418	-0.0940363	0.770734
PHLPP2	-0.0233588	-0.0775666	-0.0542077	0.637455
GP6	-0.0233328	0.0110396	0.0343724	0.748802
FLT4	-0.023287	-0.0686191	-0.0453321	0.722228
FGF6	-0.0229095	0.0200523	0.0429618	0.724142
VWF	-0.0229013	-0.018722	0.00417933	0.689352
IL17RB	-0.0228964	-0.0187122	0.00418419	0.507104
ARNT	-0.0227613	-0.135455	-0.112694	0.873356
ASAP3	-0.0224652	-0.15142	-0.128955	0.691103
TNFRSF11B	-0.0223922	0.0643147	0.0867069	0.679002
CYBB	-0.0223797	0.098674	0.121054	0.489175
DFFB	-0.0222808	-0.137704	-0.115423	0.80105
AMHR2	-0.0222253	-0.0155684	0.00665691	0.686697
PIP4K2B	-0.0220089	-0.0495706	-0.0275617	0.706679
EDA	-0.0219252	-0.0301696	-0.00824437	0.597835
NPY1R	-0.0219231	0.108008	0.129931	0.724026
CDKN2B	-0.0218607	0.116625	0.138486	0.828279
ARHGAP5	-0.0217798	-0.15036	-0.12858	0.80804
BTC	-0.0217096	0.0433835	0.0650931	0.589463
NLK	-0.0216753	0.261621	0.283296	0.723911
BLNK	-0.0216544	0.0336201	0.0552745	0.563329
IL10RA	-0.0209225	0.0622571	0.0831796	0.625203
CASP5	-0.020677	0.139142	0.159819	0.678744
TCF7L1	-0.0203523	-0.20796	-0.187608	0.793747
VAV2	-0.0203522	-0.0545595	-0.0342073	0.483678
DLAT	-0.0202971	-0.00527904	0.0150181	0.763705
PLA2G4C	-0.0202075	0.086538	0.106745	0.729477
PDHA2	-0.0199854	-0.0818655	-0.0618801	0.68122
AKT1S1	-0.0199514	0.0504363	0.0703877	0.704744
CLDN2	-0.0197719	0.0254272	0.0451991	0.630845
CRK	-0.019754	-0.26611	-0.246356	0.879343
GFPT2	-0.0197354	-0.0930158	-0.0732804	0.814395
CHPT1	-0.019729	0.0573539	0.0770829	0.826492
IGF1	-0.0197065	-0.0217428	-0.00203631	0.777578
INPP5F	-0.0195306	0.00597307	0.0255037	0.705685
CCL28	-0.0195038	-0.0288618	-0.00935797	0.79005
FGR	-0.0194901	-0.0421824	-0.0226922	0.732139
NPRL2	-0.0193548	0.0372941	0.0566489	0.855512
HSPB1	-0.0191957	-0.101783	-0.0825872	0.814187
RELA	-0.0190831	-0.538599	-0.519516	0.836229
RBCK1	-0.0190782	0.0947185	0.113797	0.713981
NAT8L	-0.019047	0.0228287	0.0418757	0.714624
IL4R	-0.0188111	-0.00489295	0.0139182	0.610488
ATP1A4	-0.0187559	-0.0861113	-0.0673554	0.599908
HTR1B	-0.0187251	-0.0444772	-0.025752	0.748309
CAMK2A	-0.0185946	-0.0314337	-0.0128391	0.792375
IL7R	-0.0185156	0.0603893	0.0789049	0.66672
CD70	-0.0183005	0.0916363	0.109937	0.644498
FZD1	-0.0181905	-0.00514383	0.0130467	0.883968
TNFSF14	-0.0180598	-0.0175103	0.000549479	0.688917
LRP6	-0.0180198	0.0128039	0.0308237	0.803214
GK	-0.0179454	0.168736	0.186682	0.889431
HCK	-0.0177061	-0.0987232	-0.0810171	0.772736
RNASEL	-0.0176888	0.029528	0.0472168	0.507494
FGF18	-0.0174785	0.0723218	0.0898003	0.609859
PANX1	-0.0173533	0.0391182	0.0564714	0.802382
LDHB	-0.0173092	0.0322117	0.0495209	0.818209
DTX4	-0.0172385	-0.0658779	-0.0486394	0.795077
GRIA3	-0.0171916	0.080987	0.0981787	0.722786
INPP5A	-0.0170339	-0.0240569	-0.00702295	0.836617
IP6K3	-0.0169938	-0.255108	-0.238114	0.884655
CYLD	-0.0165818	-0.129742	-0.11316	0.807589
PIP4P2	-0.0165011	0.107427	0.123928	0.765368
CLDN6	-0.0163987	-0.30363	-0.287231	0.803118
CDC26	-0.0163689	-0.971223	-0.954854	0.929063
GHRL	-0.0163328	0.0778653	0.0941982	0.690096
PTCRA	-0.0162555	-0.0746464	-0.0583909	0.675584
LEF1	-0.0160855	-0.0310467	-0.0149612	0.901593
CCL5	-0.0159266	-0.163206	-0.14728	0.802448
IPMK	-0.0157718	-0.0562719	-0.0405001	0.809874
JUN	-0.0156959	-0.335843	-0.320147	0.929544
FOXO3	-0.0155663	-0.406742	-0.391176	0.91037
CXCL2	-0.0155613	-0.35471	-0.339149	0.831305
INPP5J	-0.0155508	0.0334222	0.048973	0.759326
GRB2	-0.0155025	-1.18671	-1.17121	0.974011
SCP2	-0.015499	-0.0815438	-0.0660449	0.461607
CASR	-0.0153692	-0.00531835	0.0100509	0.629397
SOX17	-0.0153016	-0.0674173	-0.0521156	0.78183
NKD1	-0.0151472	0.0380282	0.0531754	0.838219
ITGB3	-0.015128	-0.0650529	-0.0499249	0.753035
TNR	-0.0149214	0.105847	0.120768	0.777771
CTSC	-0.0147229	0.168568	0.183291	0.845405
TF	-0.0146994	-0.121574	-0.106874	0.843147
CYP7A1	-0.0146914	-0.0505841	-0.0358927	0.774667
GPC4	-0.0146223	0.0882719	0.102894	0.817826
AIM2	-0.0145667	0.157914	0.172481	0.842308
DAXX	-0.0145385	-0.237848	-0.223309	0.885963
WNT8B	-0.0144993	0.0698984	0.0843976	0.818621
VAV3	-0.014375	-0.0847617	-0.0703867	0.813566
CARD10	-0.0143746	-0.176945	-0.16257	0.848539
GTSE1	-0.0142483	-0.22763	-0.213382	0.915537
CNGA1	-0.0141291	-0.0646579	-0.0505288	0.849707
CBLB	-0.0140195	-0.0154521	-0.00143258	0.770092
SOCS4	-0.0138784	-0.163763	-0.149885	0.797603
ICAM1	-0.0136671	0.0695967	0.0832638	0.536029
ATP1B1	-0.0133645	-0.076759	-0.0633945	0.747831
IL13RA2	-0.0133246	0.0755938	0.0889184	0.730428
STAT5A	-0.0131136	-0.291746	-0.278633	0.841845
ALDH7A1	-0.0128574	-0.049539	-0.0366815	0.776877
MYL2	-0.0128382	-0.136545	-0.123707	0.814509
DTX3	-0.0126264	-0.106262	-0.0936353	0.860889
KIT	-0.0126092	-0.0745873	-0.0619781	0.793315
NGF	-0.0126003	-0.135657	-0.123056	0.854166
SLC2A2	-0.0126002	0.00548018	0.0180803	0.840468
CCNB3	-0.0125845	0.154112	0.166696	0.724464
IL1A	-0.0123202	0.0142812	0.0266015	0.897604
PRR5	-0.0121333	0.00610899	0.0182423	0.879636
PAK3	-0.0120771	-0.0203752	-0.00829812	0.802268
RAPGEF3	-0.0119434	0.0135848	0.0255282	0.800285
IL6ST	-0.0118149	-0.100697	-0.0888819	0.92944
TNFAIP3	-0.0117198	0.0885647	0.100285	0.910075
PCK2	-0.0115965	-0.202604	-0.191007	0.894806
CTF1	-0.0113747	-0.074217	-0.0628423	0.812937
INPPL1	-0.0112375	-0.0724215	-0.061184	0.729645
HCAR1	-0.0112073	-0.190928	-0.179721	0.894945
PFKM	-0.0110424	-0.109426	-0.0983833	0.868992
CCL14	-0.0108472	0.0291443	0.0399914	0.72429
BAX	-0.0107924	0.119734	0.130526	0.86363
COL4A2	-0.0107474	0.0244937	0.0352411	0.843617
ACADM	-0.0106875	0.0238097	0.0344972	0.855271
CD81	-0.0106116	0.0155366	0.0261482	0.798988
TP53AIP1	-0.0105149	0.137744	0.148259	0.83982
CD4	-0.0104883	-0.012003	-0.00151478	0.83251
FCER1G	-0.0104408	-0.0332851	-0.0228443	0.882276
PLA2G4D	-0.0104098	-0.245464	-0.235054	0.913163
MYL12A	-0.010262	-0.0258739	-0.0156119	0.755679
VDAC3	-0.0101432	-0.194903	-0.18476	0.868942
FGF14	-0.0100989	0.0994784	0.109577	0.853497
CASP1	-0.0100278	0.0747204	0.0847482	0.905165
TXNIP	-0.00999861	0.0778629	0.0878615	0.925025
ITGA2B	-0.00998424	-0.267493	-0.257508	0.81928
HHIP	-0.00990038	0.0634293	0.0733297	0.789219
GP5	-0.00989809	0.0802018	0.0900999	0.888164
FLT1	-0.00989611	0.119806	0.129702	0.892345
STAG1	-0.00989042	-0.0810253	-0.0711349	0.864811
NRG2	-0.00931427	-0.130952	-0.121638	0.878711
CREB3L4	-0.00927284	-0.0701818	-0.0609089	0.767167
GNG7	-0.00916265	-0.0164616	-0.00729893	0.856053
CCL17	-0.00915618	-0.01287	-0.00371381	0.895926
PIP5K1B	-0.00902154	0.220629	0.229651	0.852214
LPAR3	-0.00899587	0.0264335	0.0354294	0.86168
PRKCB	-0.00891114	-0.00150072	0.00741042	0.896536
PIAS2	-0.00884122	0.140626	0.149468	0.849369
THEM4	-0.00881765	-0.135755	-0.126937	0.876704
SLC22A4	-0.00872462	-0.0499277	-0.041203	0.813405
ADCY6	-0.00868616	-0.118106	-0.10942	0.869306
NR1H3	-0.00867234	0.0448417	0.053514	0.914731
HMMR	-0.00863254	-0.0568681	-0.0482355	0.929182
PRKG1	-0.00855614	-0.0354684	-0.0269123	0.918109
CCL18	-0.0085387	-0.050121	-0.0415823	0.860717
MYLK4	-0.00850079	0.117304	0.125805	0.895307
DGKG	-0.00848007	-0.010789	-0.00230895	0.895405
CALM2	-0.00840179	0.216244	0.224645	0.930024
PIK3CG	-0.00836537	-0.178176	-0.169811	0.887979
FADS2	-0.00831693	-0.0963067	-0.0879898	0.848152
THBS2	-0.00818845	0.133055	0.141243	0.866828
CD40LG	-0.00805637	0.142721	0.150777	0.893127
GRAP2	-0.00804207	0.00650091	0.014543	0.780652
CSF3R	-0.00787916	-0.137169	-0.129289	0.896615
CTLA4	-0.00766749	-0.0432961	-0.0356286	0.882096
GRIN3B	-0.00752527	-0.103187	-0.0956618	0.905121
ENO2	-0.0074662	-0.0516174	-0.0441513	0.89108
PDE4A	-0.00696716	-0.15389	-0.146923	0.887049
CRKL	-0.00690888	-1.08808	-1.08117	0.98678
CHD8	-0.0068826	-0.313885	-0.307003	0.953935
HDAC2	-0.00687225	0.0422599	0.0491321	0.937083
CDC7	-0.00684638	-2.61677	-2.60993	0.968469
MAPKAPK3	-0.00682811	0.031705	0.0385331	0.780101
FABP4	-0.00678593	0.0536219	0.0604079	0.832808
CHRM2	-0.00668873	0.0740389	0.0807276	0.882444
RASGRP3	-0.00658688	-0.0650934	-0.0585065	0.92906
ANAPC10	-0.0064916	-1.64878	-1.64229	0.960597
DTX2	-0.00646102	-0.0305971	-0.0241361	0.943782
PIK3CD	-0.00637209	-0.180196	-0.173824	0.92988
EGLN2	-0.00607627	-0.16963	-0.163553	0.944534
NLRX1	-0.00606293	-0.00890787	-0.00284494	0.918306
FGF11	-0.00598581	0.0238682	0.029854	0.878759
VANGL2	-0.00572353	-0.279891	-0.274167	0.95316
CCL7	-0.00558412	-0.16308	-0.157496	0.945124
AZI2	-0.00546518	0.0142172	0.0196824	0.939705
SLC44A1	-0.00540539	0.0249052	0.0303106	0.876639
TNF	-0.00534143	-0.0720532	-0.0667117	0.951228
FASLG	-0.0053394	0.114257	0.119597	0.895755
FGF3	-0.00524969	-0.0816021	-0.0763524	0.957858
FCER1A	-0.00514792	0.0529717	0.0581196	0.941567
VEGFD	-0.0051327	0.0494306	0.0545633	0.913298
CPT2	-0.00511922	-0.188103	-0.182984	0.929867
RAP1B	-0.0050973	-0.468738	-0.463641	0.962294
HKDC1	-0.00497554	-0.0537158	-0.0487403	0.917849
CD28	-0.00494204	0.0264156	0.0313577	0.931321
SV2A	-0.00459168	-0.312761	-0.308169	0.95844
PARD3	-0.00445301	-0.126851	-0.122398	0.969786
CLDN23	-0.00434	0.0772591	0.0815991	0.933358
CLDN8	-0.00431711	0.0828247	0.0871418	0.952828
IL23A	-0.00428435	-0.0526669	-0.0483826	0.950647
CIITA	-0.00423452	0.0384431	0.0426777	0.942892
SLC44A5	-0.00421595	0.0369943	0.0412102	0.946012
BID	-0.00421226	0.0972035	0.101416	0.96621
MEFV	-0.0040387	0.0347267	0.0387654	0.945153
MYLK	-0.0040298	0.0472256	0.0512554	0.946164
DHX58	-0.00396049	-0.0849201	-0.0809597	0.947697
XCR1	-0.00394881	0.0106637	0.0146125	0.907265
ACSL4	-0.00364759	-0.0779495	-0.0743019	0.962576
FGB	-0.00356073	0.206982	0.210543	0.936179
LIPE	-0.00355424	-0.149828	-0.146273	0.959565
SLC27A2	-0.00349174	-0.0479171	-0.0444253	0.939273
MAPK3	-0.00326105	-0.154138	-0.150877	0.935022
CTNND1	-0.00323931	-0.145307	-0.142068	0.976056
CAMK2B	-0.00320946	-0.0545107	-0.0513013	0.958568
RXRB	-0.0031257	-0.00174097	0.00138473	0.957494
ALOX5	-0.00302033	-0.251244	-0.248223	0.978482
MDM4	-0.00299584	0.0194996	0.0224955	0.96152
CCL3L3	-0.00282523	-0.0511515	-0.0483262	0.971541
TNFRSF11A	-0.00280077	0.0501902	0.052991	0.959411
PPP2R3C	-0.00277361	-0.614223	-0.611449	0.988539
MAPK8	-0.00247858	0.135826	0.138305	0.96517
SCD5	-0.00247381	-0.069446	-0.0669721	0.971042
MFN1	-0.00241953	-0.0961827	-0.0937632	0.97718
TUBA3E	-0.00230479	0.0241857	0.0264905	0.989399
BUB1	-0.00225175	-0.615832	-0.61358	0.991503
GZMB	-0.0021609	-0.0811461	-0.0789852	0.985451
TPI1	-0.00198199	-0.756121	-0.754139	0.993216
CTSZ	-0.0018532	-0.0212852	-0.019432	0.965423
PTPN2	-0.0017744	0.0732131	0.0749875	0.969301
PI4KB	-0.00170788	-0.236134	-0.234426	0.989387
LEPR	-0.00166635	-0.0386177	-0.0369514	0.971728
CFTR	-0.00152672	0.0628566	0.0643833	0.973515
INHBB	-0.00140107	-0.131455	-0.130054	0.988578
EFNA4	-0.00136727	-0.118756	-0.117389	0.981817
SLC22A1	-0.00126432	0.0543695	0.0556338	0.978767
ASAP1	-0.00121072	0.168299	0.16951	0.974046
G6PC3	-0.0011776	-0.00410133	-0.00292373	0.965247
ATP1B4	-0.00108632	-0.116773	-0.115687	0.980707
YWHAE	-0.0010244	-0.502224	-0.501199	0.990427
ISG15	-0.000844913	-0.0643456	-0.0635007	0.991551
DFFA	-0.000771826	0.0838396	0.0846114	0.991339
ADH5	-0.000676825	-0.371307	-0.37063	0.990219
IP6K1	-0.00059899	0.0306256	0.0312246	0.992734
IL2RA	-0.000390211	0.0165264	0.0169167	0.995492
ADCY3	-0.000352519	-0.111714	-0.111361	0.997383
INHBA	-0.000322128	0.0231937	0.0235158	0.993824
PPP2R2A	-0.00026811	-0.260142	-0.259874	0.99928
LYN	-0.000187153	0.056851	0.0570381	0.997895
CDC25A	-0.000183496	-0.412181	-0.411997	0.997011
RFXANK	-0.000151496	-0.179631	-0.179479	0.99786
PDHB	9.63353e-05	0.012724	0.0126276	0.999315
UBE2I	0.000124974	-1.89737	-1.8975	0.999542
ATP1A3	0.00018308	-0.112297	-0.11248	0.998347
PRKCE	0.000224561	-0.139785	-0.140009	0.997813
SHC4	0.000298534	-0.122595	-0.122894	0.996244
CAMK2D	0.000459806	0.117185	0.116725	0.99235
JAK3	0.000505547	-0.127199	-0.127705	0.993547
IL22RA2	0.000576035	0.121636	0.12106	0.990599
INPP5K	0.000767863	-0.0254354	-0.0262033	0.991557
FN1	0.000939722	0.12976	0.12882	0.989472
DKK4	0.00110711	-0.0387026	-0.0398097	0.977639
HTR1E	0.00112208	0.00509309	0.00397101	0.980597
ACSBG1	0.00117176	-0.0114288	-0.0126006	0.98266
CD80	0.00134891	0.0639593	0.0626104	0.979291
TTI1	0.00137893	-0.711617	-0.712996	0.994465
GNB3	0.00146944	-0.109308	-0.110777	0.960768
CD247	0.00150327	-0.00456548	-0.00606875	0.973562
CARD18	0.00161875	0.175236	0.173617	0.973955
PPBP	0.00162445	-0.00851776	-0.0101422	0.965683
GPR119	0.00163361	0.0598081	0.0581745	0.979841
TEK	0.00168827	0.0247366	0.0230483	0.971245
DDB2	0.00196391	-0.157306	-0.15927	0.96728
MCU	0.00197071	0.0102315	0.00826076	0.961571
NRG3	0.00204886	0.040124	0.0380751	0.979282
CXCL9	0.00208738	0.10637	0.104283	0.946214
TNNI3	0.00215708	-0.0509098	-0.0530669	0.965759
ENDOG	0.00227769	-0.377088	-0.379366	0.972877
PDGFB	0.00243412	0.073559	0.0711249	0.974803
BTRC	0.00247139	-0.0984525	-0.100924	0.971624
JAM3	0.00280618	0.183337	0.180531	0.955847
GRIA4	0.00284422	0.0226969	0.0198527	0.959893
DBI	0.00297372	-0.13474	-0.137714	0.90078
GLI1	0.00299586	-0.298693	-0.301689	0.980354
ITGAL	0.00301659	0.0110447	0.00802814	0.948491
PSEN2	0.00304845	0.0473555	0.0443071	0.923451
DDO	0.00306193	-0.0100903	-0.0131522	0.96965
DGKQ	0.00307656	-0.0358498	-0.0389263	0.964041
CD40	0.00315292	-0.0130921	-0.016245	0.950631
DLG1	0.00336575	0.0977783	0.0944126	0.963988
ARPC5L	0.00346543	0.117055	0.113589	0.955071
TNFRSF21	0.00350771	0.100308	0.0967999	0.939085
GBP5	0.00363221	-0.103148	-0.106781	0.967527
CCNA1	0.00370432	0.0617461	0.0580418	0.951119
WNT3	0.00388875	0.0214314	0.0175427	0.924132
PIK3R3	0.003908	-0.0183377	-0.0222457	0.942675
WASF2	0.00402063	-0.167529	-0.17155	0.963585
MAVS	0.00405291	0.0401473	0.0360944	0.947994
PTPN6	0.00442278	0.010858	0.00643519	0.936063
VANGL1	0.0045191	-0.0791278	-0.0836469	0.927655
YWHAG	0.00460678	-0.279445	-0.284052	0.969638
IL27RA	0.00467353	-0.0196739	-0.0243474	0.932266
ARPC1B	0.00474421	-0.0468653	-0.0516095	0.924391
PRKCA	0.00478456	-0.0947329	-0.0995175	0.907955
NOTCH2	0.00481734	-0.0518949	-0.0567122	0.96395
ELK1	0.00486674	-0.242599	-0.247466	0.932587
BIN1	0.00499531	-0.109347	-0.114342	0.944248
CCNG2	0.00504558	0.210752	0.205706	0.911345
MARCKSL1	0.0056453	-0.0522778	-0.0579231	0.890913
ANGPT2	0.00584231	0.0778964	0.072054	0.864657
SERPINF1	0.00611321	0.0587085	0.0525953	0.939103
MTMR14	0.00632309	0.0502056	0.0438825	0.921737
SPHK1	0.00633782	-0.0941525	-0.10049	0.906113
IL17RA	0.00636569	-0.153985	-0.16035	0.882245
CXCR5	0.00713084	0.129708	0.122578	0.905692
LTBR	0.00717497	0.0289257	0.0217507	0.870476
CAD	0.00725213	-0.512838	-0.52009	0.966954
CDC14B	0.00735363	-0.0559733	-0.0633269	0.914873
TNFRSF10D	0.00736389	0.0489615	0.0415976	0.910794
CASP4	0.00737332	0.0950102	0.0876369	0.878309
APOC3	0.00760417	0.026574	0.0189698	0.931835
VAV1	0.00761404	-0.0769553	-0.0845693	0.901295
EFNA5	0.00765979	0.0131976	0.00553776	0.900044
PRKAA2	0.00769766	-0.0551628	-0.0628605	0.846346
PPP1R1B	0.00800511	-0.228907	-0.236912	0.886315
ERN1	0.00806702	0.0030186	-0.00504842	0.855256
AOX1	0.00810829	-0.00101095	-0.00911924	0.856284
CD86	0.00815969	-0.127933	-0.136093	0.86325
IL11	0.00819051	-0.135582	-0.143773	0.850351
NKD2	0.0082095	-0.0329325	-0.041142	0.861
CCR9	0.00828728	0.0574063	0.049119	0.868695
ITPR3	0.00839499	-0.197728	-0.206123	0.862732
CXCR1	0.00859788	0.0422508	0.0336529	0.892658
TNFSF9	0.0086021	-0.0109444	-0.0195465	0.888486
PLEKHO2	0.00870396	-0.0330456	-0.0417496	0.887675
PDK1	0.00871812	0.066078	0.0573598	0.915274
PFKL	0.00875015	0.0234797	0.0147295	0.775823
TBXAS1	0.00881967	-0.0559444	-0.0647641	0.88348
CSNK2B	0.00913498	-0.900507	-0.909642	0.968202
IL17RC	0.00917563	0.0188374	0.00966172	0.920178
LAMC2	0.00921155	-0.0888628	-0.0980743	0.880292
DGKH	0.00927935	-0.059962	-0.0692413	0.803676
RB1	0.00928228	0.176986	0.167704	0.880036
SLC9A1	0.00955087	-0.0731586	-0.0827095	0.845702
TGFA	0.00958495	-0.0340398	-0.0436248	0.901386
WNT2	0.00969683	0.0341532	0.0244563	0.862079
CD3G	0.00973187	0.0577972	0.0480653	0.914594
LAMTOR5	0.00975203	-0.177049	-0.186801	0.875039
CXCR3	0.00981369	-0.0171716	-0.0269853	0.905667
GRK6	0.00987829	-0.0839479	-0.0938262	0.78932
ADGRB1	0.0100344	0.0133001	0.00326567	0.925552
CYP27A1	0.0102772	-0.0486682	-0.0589454	0.888946
CCL2	0.0102786	0.0831617	0.072883	0.747167
IL20	0.0103008	0.0175137	0.00721287	0.836355
OAS2	0.0103312	0.0646253	0.0542941	0.887238
CD79A	0.010384	0.192788	0.182404	0.843243
CDKN1B	0.0103938	0.0541551	0.0437613	0.866948
CD14	0.0106669	-0.0321118	-0.0427787	0.858876
IL15	0.0106749	0.136715	0.12604	0.819478
SOST	0.0107099	-0.0374071	-0.0481169	0.879187
NOS3	0.0107469	-0.0735408	-0.0842877	0.877689
COL4A5	0.0110754	0.188673	0.177598	0.811377
DLL3	0.0110934	-0.00781926	-0.0189126	0.797718
RBL1	0.0111849	-0.0590239	-0.0702088	0.873047
GLI3	0.0112169	0.0888363	0.0776194	0.803606
ACSL6	0.0112401	-0.0546785	-0.0659185	0.784196
PTGER3	0.0112809	-0.177015	-0.188296	0.826786
RELN	0.0112997	0.0160044	0.00470474	0.830426
BPGM	0.0113109	0.02672	0.0154091	0.833306
IFNA5	0.0113772	0.121161	0.109784	0.877724
TEC	0.011728	-0.0758534	-0.0875814	0.864239
MTCP1	0.011842	0.0773334	0.0654914	0.842074
TBKBP1	0.0121624	-0.233737	-0.245899	0.763954
VIPR2	0.0123058	0.0475713	0.0352656	0.864944
RPS6KA1	0.0124338	-0.196367	-0.208801	0.877904
CTNNB1	0.0124461	-0.338881	-0.351327	0.962287
GRIN3A	0.0125334	0.0164899	0.00395654	0.85991
ARPC2	0.0125401	-0.387933	-0.400473	0.929069
ASAP2	0.0126096	0.151606	0.138996	0.87704
SDC1	0.0126982	-0.151843	-0.164541	0.937338
CHKB	0.0128367	0.0392092	0.0263724	0.822204
GNG12	0.0131969	0.105932	0.0927346	0.883371
TUBA4A	0.013532	-0.109469	-0.123001	0.911759
COL9A3	0.013729	-0.0199156	-0.0336447	0.873727
GRB10	0.0137393	0.114702	0.100963	0.789473
WNT5B	0.0138452	-0.0788137	-0.0926589	0.813129
NCSTN	0.0139214	-0.00699778	-0.0209192	0.935135
DGKE	0.0140301	-0.0463176	-0.0603477	0.768123
TNFSF12	0.0141985	-0.0250562	-0.0392547	0.688912
SLC44A2	0.0142765	-0.0506776	-0.0649542	0.762978
SOCS2	0.0142968	0.0488013	0.0345045	0.809452
ADH1B	0.0143154	0.0352414	0.020926	0.791648
ACAA1	0.0143687	0.170984	0.156616	0.822412
ANGPT1	0.0143893	0.084357	0.0699677	0.819755
CAMK4	0.0145153	0.0385341	0.0240188	0.84794
MYL10	0.0146362	0.0849752	0.0703391	0.737316
LYPLA1	0.014787	-0.130344	-0.145131	0.867345
PDCD1	0.0148687	0.0756607	0.060792	0.742811
ADRB2	0.0150344	0.0031021	-0.0119323	0.751616
SLC22A2	0.0151098	0.0281619	0.0130521	0.828956
LBP	0.0152064	0.0486714	0.033465	0.857285
CREB3L3	0.0155958	0.0714986	0.0559028	0.793496
RFX5	0.0159787	-0.334864	-0.350842	0.870737
LPAR5	0.0160062	-0.12196	-0.137966	0.841388
INPP4B	0.0160486	0.0858071	0.0697585	0.754452
SGK1	0.0162644	-0.00603257	-0.022297	0.757517
LRP5	0.0164714	-0.171901	-0.188372	0.74521
CLDN20	0.0165147	0.0192924	0.00277773	0.575723
ADH6	0.0165181	-0.12562	-0.142138	0.777652
CDK4	0.0168629	-0.420493	-0.437356	0.88992
LTB	0.0170088	0.00693007	-0.0100788	0.683439
GSDMD	0.0170928	-0.165309	-0.182402	0.718884
ATF6B	0.0172943	-0.145641	-0.162935	0.826816
RPRM	0.0173805	0.0892483	0.0718678	0.758594
EIF2AK3	0.0173819	-0.0492016	-0.0665835	0.787125
COL1A2	0.0173958	0.0526828	0.035287	0.726043
CCR4	0.0174062	0.0201748	0.00276858	0.757727
TKFC	0.0175764	-0.178382	-0.195958	0.65152
WASF1	0.0175971	0.156634	0.139037	0.792266
MET	0.017663	-0.0484017	-0.0660647	0.674354
PMAIP1	0.0176726	0.155757	0.138084	0.783331
TNFSF11	0.0181485	0.0340773	0.0159288	0.794702
CXXC4	0.0181693	-0.00378679	-0.0219561	0.764621
COL9A1	0.0183946	-0.0289399	-0.0473345	0.84131
FAS	0.0184659	-0.132979	-0.151445	0.668792
SUCNR1	0.0186396	0.12708	0.108441	0.713077
JAG1	0.0186922	0.0305898	0.0118976	0.894884
SPP1	0.0187837	0.0280154	0.00923167	0.647605
VCL	0.0188096	-0.457528	-0.476337	0.88611
CD36	0.0188138	-0.0307598	-0.0495736	0.790062
PDE4C	0.0191594	-0.0894021	-0.108561	0.774339
CREB3L1	0.0192168	0.0665378	0.047321	0.609675
SOCS3	0.0194244	-0.211796	-0.23122	0.925528
TAPBP	0.0195357	-0.126565	-0.146101	0.614151
CISH	0.0195905	-0.121204	-0.140794	0.73705
BDNF	0.0196681	-0.128601	-0.148269	0.652109
PLIN4	0.0199336	-0.144821	-0.164755	0.806283
ITGA11	0.0203692	-0.157711	-0.17808	0.771088
STEAP3	0.0203819	-0.111131	-0.131513	0.748787
GADD45G	0.0204009	-0.112551	-0.132952	0.81008
TNFSF10	0.0204776	0.0641231	0.0436455	0.647
TUBA3C	0.020587	-0.272617	-0.293204	0.764482
IL7	0.0206412	0.093101	0.0724598	0.76676
ADORA2A	0.0207159	-0.0990574	-0.119773	0.662487
GBP3	0.0207365	0.0274991	0.00676262	0.656362
HTR1A	0.0208334	-0.103876	-0.124709	0.738749
PLCB1	0.0211623	0.0691976	0.0480352	0.627963
NFKBIB	0.0213083	-0.143957	-0.165266	0.826564
NFKBIE	0.0215531	-0.457411	-0.478964	0.779816
NLRP12	0.0218325	0.0765936	0.0547611	0.715549
ITPR1	0.0218457	0.00893109	-0.0129146	0.720379
NCK2	0.0219556	-0.0222528	-0.0442084	0.528028
ATG16L1	0.021976	0.0820141	0.0600381	0.732702
SH2D2A	0.0220038	0.0794474	0.0574435	0.687379
TXK	0.0220989	-0.112079	-0.134177	0.712813
CASP10	0.0222181	-0.0955473	-0.117765	0.666738
ZMAT3	0.0222315	0.133208	0.110976	0.711445
ARRB2	0.0223405	0.0447847	0.0224443	0.633641
HSPG2	0.022499	-0.0823404	-0.104839	0.651112
BRCC3	0.0226028	0.0222423	-0.000360502	0.726538
MAML1	0.0227814	-0.00608905	-0.0288704	0.828469
COL2A1	0.0228363	-0.0104796	-0.0333159	0.659324
KIR3DL2	0.0229152	0.025176	0.00226073	0.780876
UCP1	0.0230334	0.0265102	0.00347673	0.679027
ASNS	0.0230385	-0.169741	-0.192779	0.75138
CTSH	0.0231501	1.35106e-05	-0.0231366	0.611298
CXCR6	0.0235947	0.144614	0.121019	0.588322
EDAR	0.0236918	0.00290126	-0.0207906	0.790913
IL12RB1	0.0239769	-0.191106	-0.215083	0.729634
CTSD	0.0241785	0.154128	0.129949	0.562842
LGMN	0.0243325	0.196631	0.172298	0.623746
GABBR2	0.0245541	-0.0248503	-0.0494044	0.701964
IFI30	0.0245723	-0.0302641	-0.0548364	0.718505
EHHADH	0.0247806	0.0405578	0.0157771	0.494233
CCR1	0.024842	0.0390243	0.0141823	0.691054
CYBA	0.024901	-0.0750622	-0.0999632	0.53429
WNT4	0.0251675	0.0144622	-0.0107053	0.38461
IFNLR1	0.0252765	-0.153848	-0.179125	0.693209
ANAPC7	0.0252768	-0.0947874	-0.120064	0.670059
CCL13	0.0256075	-0.153191	-0.178798	0.491742
GNG8	0.0256423	-0.0931005	-0.118743	0.410275
DAG1	0.0259502	-0.0944134	-0.120364	0.25057
PDE4D	0.0260006	0.0335172	0.00751662	0.776047
SHC2	0.0264173	0.0693633	0.042946	0.762533
PAK5	0.0265269	0.117184	0.0906576	0.682219
IL19	0.026533	0.0973664	0.0708334	0.51307
WDR24	0.0267921	-0.63046	-0.657252	0.857214
COL4A3	0.027056	-0.0478589	-0.0749149	0.586962
NLRP1	0.0273844	0.125831	0.0984461	0.289781
MMP9	0.0274114	0.0170858	-0.0103256	0.478134
IFNA14	0.0275818	0.0946208	0.0670391	0.770645
BCL10	0.0277397	-0.0386369	-0.0663766	0.753944
F2R	0.0278089	-0.151373	-0.179181	0.770931
MAP2K1	0.027848	-0.122036	-0.149884	0.81655
FGF22	0.0279199	0.0684501	0.0405303	0.439005
ATP6V1F	0.0279302	-1.24204	-1.26997	0.839524
TFDP1	0.0281085	-0.737396	-0.765505	0.838241
EREG	0.02819	0.025703	-0.00248706	0.623051
SORBS1	0.0282465	0.121899	0.0936526	0.580479
IL4I1	0.02827	-0.0270868	-0.0553568	0.58708
GRIN2A	0.0283409	-0.112952	-0.141293	0.604106
SESN3	0.0283484	0.135087	0.106739	0.562257
NOS2	0.0284845	0.0368062	0.00832164	0.729919
TRAF5	0.0285626	0.00975513	-0.0188075	0.571806
SGK3	0.0288455	0.141421	0.112575	0.567784
LDHC	0.0291796	0.0932996	0.06412	0.426482
CARD9	0.0292423	0.0215496	-0.00769274	0.680306
PKLR	0.0292485	-0.277335	-0.306583	0.749759
RASGRP2	0.0292577	-0.350587	-0.379844	0.747216
IKBKE	0.0293732	0.0769786	0.0476053	0.427121
IL24	0.0295499	0.0856866	0.0561367	0.631564
IL11RA	0.0297401	-0.0364587	-0.0661988	0.406341
CALML4	0.0297503	-0.0501154	-0.0798656	0.734048
GRK3	0.0298575	-0.015095	-0.0449525	0.403508
PGF	0.0300471	-0.0288335	-0.0588806	0.589516
NFATC4	0.0302911	-0.0775955	-0.107887	0.487866
CLDN25	0.0303153	0.0490628	0.0187475	0.674694
PTTG2	0.0307168	-0.0167405	-0.0474573	0.672826
SFRP4	0.0307507	0.00114603	-0.0296047	0.524291
FGFR3	0.0308505	0.058294	0.0274435	0.667394
LAMA1	0.0309278	0.0572882	0.0263605	0.595816
PARP1	0.030957	-0.196359	-0.227316	0.716635
TRPV2	0.0311307	-0.0986409	-0.129772	0.655062
DTX1	0.0311562	-0.0337202	-0.0648764	0.526425
APH1B	0.0311944	-0.0166428	-0.0478372	0.50276
DEPTOR	0.0312211	-0.0241162	-0.0553373	0.480013
PPP2R5A	0.0312705	0.195614	0.164343	0.700568
IL17C	0.0313098	-0.154781	-0.186091	0.490842
CNTF	0.0313787	-0.0125894	-0.0439681	0.638637
CXCL8	0.0317049	0.0822328	0.0505278	0.690209
SSTR1	0.0317723	-0.0208645	-0.0526369	0.686883
PIM1	0.0319812	-0.239499	-0.271481	0.709205
RPS6KA2	0.0320477	-0.0462554	-0.0783031	0.620455
CCL3	0.032145	0.0684206	0.0362756	0.578957
CCR2	0.0322272	0.0187245	-0.0135028	0.367881
GK2	0.0323679	0.0865759	0.0542081	0.296514
APOA2	0.0323945	-0.0482069	-0.0806015	0.490509
FZD2	0.032487	-0.0428955	-0.0753826	0.428945
GRK5	0.0325776	0.0954064	0.0628288	0.403182
NPPA	0.0326787	0.0928887	0.06021	0.710618
CD82	0.0326965	-0.0530015	-0.085698	0.553599
AMH	0.0328336	0.0260829	-0.00675063	0.594929
TNFRSF4	0.0328377	-0.0202191	-0.0530568	0.459403
PTGER2	0.0328564	-0.0351957	-0.0680522	0.649079
MARCKS	0.0329611	-0.147703	-0.180664	0.696743
WASL	0.0329763	0.0483065	0.0153302	0.706235
IL4	0.0331432	0.0272357	-0.00590757	0.363619
CCL11	0.0332794	0.111169	0.0778893	0.631439
P2RX7	0.0332799	-0.111888	-0.145168	0.664273
TFDP2	0.0333068	-0.0611712	-0.094478	0.514502
INPP1	0.0333233	0.106134	0.0728109	0.582431
GRIN1	0.033377	-0.072988	-0.106365	0.461124
SRC	0.0335661	-0.112902	-0.146468	0.589016
MAP2K2	0.0338026	-0.11707	-0.150872	0.590384
TBL1X	0.0339727	0.127405	0.0934323	0.550042
G6PC2	0.0342145	-0.0214528	-0.0556672	0.6409
LMNB1	0.0343486	-0.179922	-0.21427	0.758397
EZR	0.0344298	0.0488766	0.0144468	0.72645
PGAM2	0.0345318	-0.0327849	-0.0673167	0.416173
MAPK1	0.0345473	-0.191997	-0.226544	0.805771
PSME2	0.0347164	-0.167823	-0.20254	0.643691
IL20RB	0.0347592	0.118484	0.0837244	0.596124
NFKB2	0.0349454	-0.0416482	-0.0765936	0.575403
IL17RE	0.035063	0.0729944	0.0379314	0.448494
GNG10	0.035084	-0.0531976	-0.0882816	0.746196
CTSB	0.035286	0.13444	0.099154	0.301022
PLIN2	0.0353292	-0.0183172	-0.0536464	0.432245
CLDN3	0.0353558	0.0217706	-0.0135852	0.553957
ITGB2	0.0354041	-0.0118776	-0.0472817	0.588459
CXCR4	0.0357219	0.0510305	0.0153086	0.574716
SSTR2	0.035724	-0.0840085	-0.119733	0.456758
ELOC	0.0358551	-1.31317	-1.34902	0.798045
IFNGR2	0.0359722	0.154188	0.118215	0.330518
FOLH1	0.0360051	-0.0828793	-0.118884	0.635788
ATP6V1E1	0.0360737	-1.4454	-1.48148	0.873758
EGF	0.0361465	-0.0559633	-0.0921099	0.552249
GPCPD1	0.0363586	0.0493015	0.0129428	0.623812
PSME3	0.0364246	-0.175956	-0.21238	0.701777
SLC27A6	0.0365514	0.105314	0.0687628	0.388621
SERPINE1	0.0371462	0.059385	0.0222388	0.428569
TP53I3	0.0371961	-0.180752	-0.217948	0.668818
CXCL5	0.03759	0.0215117	-0.0160783	0.289196
BCL2	0.0376321	0.018434	-0.0191981	0.468353
ATP6V1C2	0.0377641	0.0647244	0.0269603	0.550155
ITK	0.0378025	0.108747	0.0709443	0.496288
WNT1	0.0378143	-0.281312	-0.319126	0.361637
TNFRSF13B	0.0378739	-0.0498468	-0.0877207	0.456464
ADH7	0.0380953	0.117679	0.0795839	0.149287
PRKG2	0.0381557	-0.00874481	-0.0469005	0.401129
FZD8	0.038189	-0.0936648	-0.131854	0.524836
IRF9	0.0382849	-0.0158143	-0.0540992	0.793803
PDHA1	0.0384218	0.114993	0.076571	0.778872
GSK3B	0.0384417	0.0819728	0.0435311	0.718365
LDHA	0.03865	-0.463942	-0.502592	0.764544
IL22RA1	0.0386831	-0.13476	-0.173443	0.479503
ACSL1	0.0387065	0.0825729	0.0438664	0.445851
IL5	0.0394563	-0.028444	-0.0679003	0.413712
AMPH	0.0394854	-0.0375711	-0.0770565	0.514021
HCN2	0.0395154	-0.238341	-0.277857	0.693096
IL25	0.0397235	-0.0179748	-0.0576983	0.725274
LIF	0.0397316	-0.100594	-0.140325	0.11457
PPP2R1B	0.0398595	0.160831	0.120972	0.636076
COL4A4	0.0399058	0.161126	0.12122	0.619788
PAK1	0.0399759	-0.148153	-0.188129	0.467149
CANX	0.0401585	0.0434782	0.00331974	0.599277
IL1B	0.0402636	-0.00673964	-0.0470032	0.542427
DAPP1	0.0403905	0.0631716	0.0227811	0.422918
BCL2L11	0.0404239	-0.0463482	-0.0867721	0.647924
GALM	0.0409767	0.00670735	-0.0342694	0.486625
IL21R	0.0410693	0.00796755	-0.0331018	0.469598
INPP4A	0.041152	-0.156358	-0.19751	0.670854
TIMP1	0.0411733	-0.0231557	-0.0643291	0.473485
PAK4	0.0412069	-0.0388265	-0.0800334	0.583951
CLDN10	0.0412857	0.113764	0.072478	0.371811
MYLK3	0.0414392	0.0847077	0.0432685	0.502297
ALOX5AP	0.0416701	0.171211	0.129541	0.387634
TLN2	0.0418467	-0.0341201	-0.0759668	0.405299
VDAC2	0.0419981	-0.22268	-0.264678	0.58626
WNT10B	0.0420099	-0.16336	-0.20537	0.430106
SOS1	0.0421816	-0.28822	-0.330402	0.73619
ATP6V1H	0.0423254	-0.906472	-0.948797	0.781807
CREB3	0.0423549	-0.0608649	-0.10322	0.275254
TNFSF8	0.0423726	0.0884662	0.0460937	0.535564
ALDOB	0.0424455	0.0321359	-0.0103096	0.302217
CCR5	0.042685	0.0295943	-0.0130907	0.372975
PTGS2	0.0426967	0.131926	0.0892292	0.377727
BRAF	0.0427011	0.0103697	-0.0323313	0.74295
LAT	0.0429525	-0.0222982	-0.0652507	0.512366
ACOX3	0.0429575	0.119412	0.0764542	0.373612
IP6K2	0.0429727	-0.0746263	-0.117599	0.414245
YWHAB	0.0430167	0.0179115	-0.0251052	0.68316
SIRT6	0.0431875	0.149883	0.106695	0.538247
CYP8B1	0.0432489	-0.0671777	-0.110427	0.487518
IFIH1	0.043449	0.0215646	-0.0218845	0.493159
MFNG	0.0436096	-0.189746	-0.233356	0.500216
ITGA5	0.0437087	-0.0968104	-0.140519	0.706719
PKN3	0.0437681	-0.134065	-0.177834	0.654705
FGF13	0.0438213	0.122044	0.0782225	0.456315
DRD1	0.0439315	0.142983	0.0990512	0.316769
FZD5	0.043985	-0.078704	-0.122689	0.572141
PYDC1	0.044005	-0.0730334	-0.117038	0.340859
TP53	0.0440484	0.232297	0.188249	0.418163
FGF17	0.044084	0.177853	0.133769	0.145674
ERC1	0.0444781	0.00698608	-0.037492	0.348205
CLDN17	0.044482	0.173663	0.129181	0.280692
LEP	0.0447137	0.0367667	-0.00794702	0.619892
FYN	0.0447912	0.0232049	-0.0215863	0.415474
LFNG	0.0449625	0.00839156	-0.0365709	0.513101
PRKCZ	0.0452299	-0.0967925	-0.142022	0.256537
GNB4	0.0454571	0.0820199	0.0365627	0.488931
PHLPP1	0.0457686	0.0694675	0.0236989	0.208285
TNXB	0.0459222	-0.175851	-0.221773	0.640119
TLR2	0.0460166	0.0793652	0.0333487	0.335084
GFAP	0.0460654	-0.0241088	-0.0701742	0.216696
IFNK	0.04612	0.144355	0.0982354	0.350865
PTPN13	0.0461847	0.0267772	-0.0194074	0.575579
ESAM	0.0462919	0.157139	0.110848	0.442769
CACNA1F	0.046297	-0.02305	-0.0693471	0.490754
PPP2R5E	0.0463624	-0.0666687	-0.113031	0.422869
FABP7	0.0464054	0.113531	0.0671252	0.363735
SACM1L	0.0464337	-1.26263	-1.30907	0.816022
ATG12	0.0466638	-0.00446207	-0.0511259	0.447625
TRAF1	0.0467978	0.0789741	0.0321763	0.388705
ATP2B4	0.0468082	-0.166857	-0.213665	0.327925
ADCY7	0.0468935	0.0675233	0.0206298	0.320403
PLIN5	0.046945	0.0299885	-0.0169565	0.510606
TCL1A	0.0470524	0.0796537	0.0326013	0.597372
ICOSLG	0.0471293	0.0200886	-0.0270406	0.516735
RIMKLB	0.0472321	-0.0408055	-0.0880376	0.307802
PIP5K1C	0.0473112	-0.0186431	-0.0659543	0.269711
F2RL3	0.0473394	0.0548235	0.0074841	0.445531
MYB	0.047552	-0.285823	-0.333375	0.689379
FGF2	0.0476482	0.0637216	0.0160734	0.358955
RAD21	0.047719	-1.43673	-1.48445	0.771792
RNF152	0.0478199	-0.0394277	-0.0872476	0.394548
BMP2	0.0478655	0.0566469	0.0087814	0.40577
PARP4	0.0479121	0.0465028	-0.0014093	0.378154
GUCY1A2	0.0481977	0.221335	0.173137	0.386846
RPS6KB2	0.0486768	0.025264	-0.0234128	0.516337
ORC3	0.0486863	-0.291021	-0.339707	0.513669
HES1	0.0487659	0.0224223	-0.0263436	0.553324
TCF7	0.0488307	-0.220707	-0.269537	0.539321
ALDH4A1	0.0488588	-0.0511181	-0.0999769	0.51966
ATP1B2	0.0489211	-0.000423705	-0.0493448	0.51933
KIR3DL1	0.0489501	0.149598	0.100648	0.529068
IL10RB	0.0489724	0.095008	0.0460356	0.0670763
PLD1	0.0491365	0.0730592	0.0239228	0.369827
PLPP3	0.0491646	0.0672458	0.0180812	0.50605
RXRG	0.0491975	0.0309664	-0.0182311	0.518566
GNG4	0.049367	-0.0512499	-0.100617	0.554973
DRD5	0.0494845	0.251976	0.202492	0.403194
ADPGK	0.0496101	-0.217412	-0.267022	0.753592
CTNNA1	0.0497476	-0.0979373	-0.147685	0.646832
WNT8A	0.0499228	-0.00241571	-0.0523385	0.452987
CTSW	0.0500695	-0.194807	-0.244877	0.358953
SFRP5	0.0502204	-0.0340934	-0.0843138	0.474751
RIPK3	0.0502335	-0.305191	-0.355424	0.604402
CCL1	0.050384	-0.190832	-0.241216	0.332367
APOA1	0.0503847	0.10347	0.0530853	0.237367
TIRAP	0.0507283	0.10152	0.0507917	0.227262
ARPC3	0.0511835	-0.665766	-0.71695	0.668354
HK3	0.0513469	-0.0724328	-0.12378	0.347647
IL18R1	0.0514698	0.0474585	-0.00401136	0.39674
PIAS3	0.0515664	-0.0657	-0.117266	0.639259
IL18RAP	0.051573	-0.0433906	-0.0949636	0.561345
PIK3R2	0.0517849	-0.243585	-0.29537	0.670801
CTNNBIP1	0.0518829	-0.101111	-0.152994	0.502278
RPS6KA6	0.0518957	0.117135	0.0652391	0.356799
IFNA4	0.0519491	-0.120485	-0.172434	0.313257
CCR10	0.0520216	-0.0508334	-0.102855	0.375662
CD74	0.0520319	0.0674113	0.0153794	0.394942
ATP1B3	0.0522602	-0.177103	-0.229363	0.590083
CPT1A	0.0526659	-0.124295	-0.17696	0.384245
ACKR3	0.0528367	0.0754604	0.0226237	0.251008
ALDH5A1	0.0528418	0.0168767	-0.0359651	0.271157
FGF8	0.0532881	-0.0165648	-0.0698529	0.234822
RASSF5	0.0533044	-0.0386515	-0.0919559	0.24232
CCL26	0.0535034	-0.137235	-0.190738	0.364142
IFNL1	0.0537082	-0.0165739	-0.0702821	0.396269
CASP7	0.053895	0.0134126	-0.0404824	0.452333
DDIT3	0.0539404	-0.162609	-0.216549	0.368548
ASPA	0.0540142	0.131075	0.0770604	0.283662
WNT9A	0.0540902	0.133787	0.0796966	0.362909
BIRC5	0.0541513	-1.96275	-2.0169	0.816164
FZD7	0.0541552	0.0856831	0.0315279	0.452058
ITGAM	0.0543971	-0.0191209	-0.0735179	0.504952
ATP2B2	0.0546345	-0.0536746	-0.108309	0.352157
GRIN2B	0.0547674	0.0467556	-0.00801189	0.387323
ZAP70	0.0548016	-0.0684353	-0.123237	0.219455
PPARG	0.0548278	0.0827802	0.0279524	0.610055
SUGT1	0.0548513	-0.571837	-0.626688	0.689765
MAPKAPK2	0.0549478	-0.0294342	-0.084382	0.606269
GLP1R	0.0552084	0.0885007	0.0332923	0.295801
WNT3A	0.0555271	-0.00141434	-0.0569414	0.427796
SOCS5	0.0556966	-0.170407	-0.226103	0.193344
GNG3	0.0557225	-0.170148	-0.225871	0.333746
ARAP3	0.0558049	-0.0146064	-0.0704114	0.467936
AXIN1	0.0558397	0.117589	0.0617493	0.730196
DEPDC5	0.055986	0.183452	0.127466	0.506934
CTSF	0.0560085	-0.13748	-0.193489	0.423109
OCRL	0.0565709	-0.00864494	-0.0652158	0.516455
MC2R	0.0568391	0.108944	0.0521052	0.300399
ALDH3A1	0.0569878	0.0750679	0.0180801	0.45285
CTBP1	0.0570125	0.0422161	-0.0147964	0.471825
CCL24	0.0570125	0.0153685	-0.041644	0.458004
CXCL6	0.0570297	0.0182839	-0.0387458	0.172099
GDF5	0.057346	-0.132225	-0.189571	0.428343
PRKCG	0.0573949	0.109253	0.0518579	0.347812
PPP3CA	0.0574936	0.0616609	0.00416735	0.305134
DDIT4	0.0576209	0.119523	0.0619024	0.613407
ADCYAP1R1	0.057795	0.0371156	-0.0206794	0.380306
NTRK3	0.0578432	0.0377379	-0.0201053	0.366661
KLRC3	0.0578852	0.201752	0.143867	0.654369
P2RY1	0.0578864	0.012724	-0.0451624	0.415182
CSNK1A1L	0.0579234	-0.0336227	-0.0915462	0.407427
KIR2DL1	0.0579245	0.0149754	-0.0429491	0.378193
PTPN11	0.0580045	-0.877796	-0.9358	0.775232
PRKACA	0.0584804	-0.232235	-0.290716	0.652671
ADCY4	0.0586825	-0.0880722	-0.146755	0.542973
EDA2R	0.0589464	0.122502	0.0635551	0.323086
VAMP8	0.0590607	0.000129192	-0.0589315	0.380841
CACNA1S	0.059138	-0.101359	-0.160497	0.508723
ACOX2	0.0591562	-0.0558376	-0.114994	0.465638
IL17A	0.0593605	-0.0146568	-0.0740173	0.473648
PPP2R5D	0.0594771	0.0817212	0.0222441	0.648584
HSPA2	0.0596649	0.011447	-0.0482179	0.4314
AICDA	0.0596682	0.103719	0.0440506	0.229557
MPL	0.0596835	-0.0596012	-0.119285	0.355188
IFNB1	0.0604619	0.262782	0.20232	0.184954
GCK	0.0605293	-0.00892211	-0.0694514	0.171207
SIPA1	0.0605325	-0.22533	-0.285863	0.46472
GPRC6A	0.0605473	0.0510161	-0.00953117	0.274816
TNFRSF19	0.0605658	0.0730704	0.0125046	0.101032
COL9A2	0.0606878	0.00213541	-0.0585524	0.137569
TYK2	0.0608023	0.087822	0.0270197	0.549436
IKBKG	0.0609628	-0.297741	-0.358703	0.68132
ATP1A2	0.0610963	0.00370606	-0.0573903	0.386537
BIRC2	0.0616383	-0.155682	-0.217321	0.619234
IL9R	0.0619604	-0.172302	-0.234262	0.386376
WASF3	0.0622348	0.0226387	-0.039596	0.0870704
LAMA4	0.0622424	-0.0092286	-0.071471	0.352722
GRK7	0.0623652	0.00224684	-0.0601183	0.509933
CNGA2	0.0625532	0.0357269	-0.0268263	0.305112
ABAT	0.0626097	0.000309216	-0.0623005	0.385197
PRKCI	0.0627999	-0.0397628	-0.102563	0.420042
CD79B	0.0628749	-0.0270631	-0.089938	0.483481
CALM3	0.0632959	0.0231035	-0.0401924	0.313386
MAP2K6	0.0635112	-0.0295052	-0.0930164	0.510089
ADRB1	0.063593	0.105256	0.0416625	0.126945
SOCS6	0.0636764	-0.0217262	-0.0854026	0.384358
TNFSF4	0.0637596	0.110024	0.0462647	0.250681
LAMB3	0.0638022	-0.0158903	-0.0796926	0.456962
ILK	0.0638383	-0.483534	-0.547372	0.768508
FGF23	0.0639095	0.129268	0.0653584	0.127775
CCR3	0.0639902	-0.0415684	-0.105559	0.247535
RIPK2	0.0640252	0.107234	0.0432089	0.438384
MADCAM1	0.0643296	-0.0428387	-0.107168	0.305635
FZD3	0.0643462	-0.000613545	-0.0649597	0.263878
GNGT2	0.0644692	0.181097	0.116628	0.432507
LIMK1	0.0646636	-0.0340055	-0.0986692	0.330342
IL17B	0.0653389	0.0449652	-0.0203737	0.470177
LAMC3	0.0656031	-0.0984288	-0.164032	0.520273
MTMR3	0.065695	-0.0128868	-0.0785818	0.266674
ANAPC1	0.0657766	-1.97477	-2.04055	0.727966
THBS3	0.0659688	-0.177892	-0.24386	0.21099
BBC3	0.06642	-0.147315	-0.213735	0.523358
RBPJL	0.0664535	-0.122922	-0.189375	0.457311
CACNA1D	0.0667431	-0.0357535	-0.102497	0.0791509
NFATC1	0.0667696	0.0617794	-0.00499019	0.0502161
CARD14	0.0672168	-0.047114	-0.114331	0.274268
NR4A1	0.0672456	-0.061543	-0.128789	0.328891
CCL20	0.0674818	0.246105	0.178623	0.140913
MKNK2	0.067704	0.140811	0.0731074	0.484492
JAM2	0.0677801	0.0536174	-0.0141627	0.245196
CDKN1C	0.0678196	0.127992	0.060172	0.35631
ABL1	0.0679369	0.0351419	-0.032795	0.408724
SV2B	0.0679965	0.108664	0.0406673	0.245517
SIAH1	0.0679966	0.142399	0.0744021	0.55848
CSF2	0.068069	-0.00861793	-0.0766869	0.297648
SOS2	0.0683118	-0.121555	-0.189866	0.408468
SKP1	0.0684674	-1.43207	-1.50053	0.647457
ADORA1	0.0686098	-0.020282	-0.0888918	0.488338
E2F4	0.0690306	-0.0877023	-0.156733	0.176396
SLC44A4	0.0690618	-0.143549	-0.212611	0.212007
TICAM2	0.0690623	-0.0912109	-0.160273	0.401365
ACSL5	0.0692267	0.049259	-0.0199677	0.212394
CLDN16	0.0692785	0.0209432	-0.0483353	0.194
PLCD1	0.0696602	-0.134147	-0.203807	0.134946
PRICKLE1	0.0697556	0.162668	0.0929121	0.455475
INHBE	0.0698961	-0.386603	-0.456499	0.243129
FSHR	0.0701337	0.0579515	-0.0121823	0.344659
WNT16	0.0705059	0.140812	0.0703057	0.426559
DLL4	0.070602	-0.120962	-0.191564	0.402559
TNFRSF1B	0.0707205	0.0688036	-0.00191694	0.136521
TP73	0.0710556	-0.136038	-0.207093	0.203531
LAMB4	0.0710783	-0.159439	-0.230517	0.0750693
FCGR2B	0.071164	-0.157012	-0.228176	0.24878
ATP2A2	0.0711969	-1.71719	-1.78839	0.722106
CNGA4	0.0713348	-0.021047	-0.0923818	0.251144
HTR6	0.0715606	0.0494113	-0.0221493	0.496166
CLDN4	0.071604	-0.0654234	-0.137027	0.353063
DGKZ	0.0716077	-0.0842254	-0.155833	0.304294
AKR1A1	0.0718286	0.0874241	0.0155955	0.192702
RAC1	0.0718485	-0.771299	-0.843148	0.612765
IFNAR1	0.0720076	0.199723	0.127716	0.561575
MIOS	0.0720415	-0.371826	-0.443867	0.781271
LCP2	0.0721422	0.0457551	-0.0263871	0.0902724
GPT2	0.0722092	-0.0831806	-0.15539	0.170761
TUBAL3	0.072379	0.0841696	0.0117906	0.235883
COMP	0.0724152	-0.159475	-0.23189	0.298765
LAMB1	0.0725473	-0.0297432	-0.102291	0.185576
VCAM1	0.0726532	0.0780637	0.0054105	0.343665
EPOR	0.0727765	-0.0105957	-0.0833722	0.453196
TUBA8	0.0728703	-0.0234853	-0.0963556	0.281337
FXYD1	0.0731722	-0.0535098	-0.126682	0.303764
CSNK2A3	0.0732078	-0.0571869	-0.130395	0.531073
ATP6V1B1	0.0733724	-0.0383484	-0.111721	0.195491
ADH4	0.0737038	0.0267672	-0.0469366	0.291781
RBPJ	0.0737446	0.0460918	-0.0276528	0.460545
GH1	0.0740335	0.0972522	0.0232187	0.39692
RASGRP1	0.0743288	-0.0384394	-0.112768	0.49542
PIGR	0.0746233	0.0426142	-0.0320091	0.193556
P2RX1	0.0748464	0.0299143	-0.0449322	0.290023
NLRC4	0.0752187	0.154634	0.0794155	0.0726845
IL10	0.0760399	0.05938	-0.0166599	0.359483
CLCF1	0.0762329	-0.00584932	-0.0820822	0.0738342
STAT4	0.0765098	0.143086	0.0665766	0.0221938
CSF2RB	0.0766816	-0.0287904	-0.105472	0.20238
FGF10	0.0769096	0.144996	0.0680865	0.44706
HES5	0.0769782	-0.0108883	-0.0878665	0.26236
ATP6V1G2	0.0770143	-0.0733458	-0.15036	0.239165
SLC22A3	0.0770753	0.0576299	-0.0194455	0.112974
PIK3C2B	0.0770772	0.108302	0.0312249	0.205278
TSHR	0.0776883	0.175875	0.0981869	0.164558
MAPKAP1	0.0777619	-0.253539	-0.331301	0.552028
ITPKA	0.0779015	-0.193028	-0.27093	0.0332219
SLC3A2	0.0781239	-0.505262	-0.583386	0.429732
ADCY8	0.0781994	-0.0355099	-0.113709	0.00378257
KDR	0.0783198	-0.211213	-0.289533	0.333996
COL1A1	0.0785694	-0.181449	-0.260018	0.0881496
NLRP3	0.0785764	0.157173	0.0785962	0.142276
SLC27A1	0.0796334	-0.135254	-0.214888	0.270366
ANGPT4	0.0796972	0.267308	0.187611	0.367514
ANTXR1	0.079698	0.0950898	0.0153918	0.29943
PI4K2B	0.0797492	0.114393	0.0346441	0.170477
KIR2DL4	0.0798081	0.135547	0.055739	0.215127
TNFRSF14	0.0799626	0.0778473	-0.00211531	0.153831
ENO3	0.080728	0.0573929	-0.0233351	0.239839
SPHK2	0.0811966	-0.0818953	-0.163092	0.200571
SLC22A5	0.0813613	-0.128444	-0.209805	0.141784
RAC2	0.0814855	-0.0150269	-0.0965124	0.280142
PLA2G4B	0.0817558	-0.124106	-0.205862	0.342304
WNT9B	0.0821569	-0.158759	-0.240916	0.41742
LAMA5	0.0822717	0.0194598	-0.0628119	0.175953
IMPA2	0.0823281	-0.0324776	-0.114806	0.180016
RHOH	0.0824696	-0.229364	-0.311834	0.49054
CXCL1	0.0825597	-0.294606	-0.377166	0.382272
ATP2B3	0.082881	0.001794	-0.081087	0.385941
SPTAN1	0.0831884	-0.129856	-0.213044	0.290852
ITGA8	0.0834605	-0.0130432	-0.0965037	0.0092362
EFNA2	0.0838192	-0.0650825	-0.148902	0.144923
GRIN2C	0.0838307	-0.0842742	-0.168105	0.18605
TNFRSF10C	0.084441	0.117453	0.0330118	0.0153858
NCF2	0.0847476	0.0970143	0.0122667	0.20348
CBL	0.0851663	0.192007	0.106841	0.456462
APOA5	0.085215	0.0531203	-0.0320946	0.207216
CCR6	0.0855001	0.149791	0.0642909	0.106497
RET	0.0855419	-0.133921	-0.219463	0.30088
RNF125	0.0856048	0.0403436	-0.0452612	0.164177
OAS1	0.0859369	0.0356903	-0.0502467	0.202096
PCYT1A	0.0863571	-0.574347	-0.660704	0.664407
PTCH1	0.0863627	0.0308414	-0.0555213	0.379597
GP9	0.087094	-0.152806	-0.2399	0.204178
NFATC2	0.0871363	0.0672945	-0.0198419	0.102317
IL12B	0.0872397	0.1435	0.0562598	0.159954
SMC3	0.0874786	-1.05909	-1.14657	0.679157
IRF7	0.0877535	0.0442785	-0.043475	0.318289
PDGFRB	0.0883581	-0.0729786	-0.161337	0.291878
PRLR	0.0887879	0.0569969	-0.031791	0.378232
VEGFA	0.0889895	-0.0942866	-0.183276	0.0784256
PPARD	0.0892283	0.0220206	-0.0672077	0.173231
PPP3CC	0.0898302	0.07295	-0.0168802	0.298515
CSF3	0.0901406	-0.190603	-0.280744	0.189653
PIK3R5	0.0901881	0.0199948	-0.0701933	0.0512416
AGXT2	0.0901912	0.123109	0.0329182	0.226107
GNG13	0.0901993	0.0647512	-0.0254481	0.27254
FABP1	0.090336	-0.0930251	-0.183361	0.197453
PLA2G4F	0.0904471	-0.234414	-0.324861	0.110868
PAK6	0.0905569	-0.0164862	-0.107043	0.254285
ADCY5	0.0915062	0.141711	0.0502043	0.153827
CDC25B	0.0920471	-0.263238	-0.355285	0.517782
CLDN18	0.0922597	0.0040243	-0.0882354	0.0691135
ADCY1	0.0923059	0.0494511	-0.0428547	0.114875
ATP6V1A	0.0927174	-1.93873	-2.03145	0.783011
CNGA3	0.0927651	-0.156577	-0.249342	0.150081
SLC1A5	0.0927856	-0.158404	-0.251189	0.268232
EIF4E2	0.0928402	-0.196462	-0.289302	0.364127
ADCY2	0.0932871	0.140073	0.0467858	0.247696
CHRM1	0.0933576	-0.0702157	-0.163573	0.0676832
TCL1B	0.0933664	-0.00490242	-0.0982688	0.305656
ATP6V1D	0.0934398	-0.75055	-0.84399	0.663138
TNFRSF10B	0.0937115	0.207419	0.113708	0.111946
DVL3	0.0938985	-0.161746	-0.255644	0.339179
PLCD4	0.093937	0.0470313	-0.0469057	0.285554
CAMK2G	0.0941641	-0.056707	-0.150871	0.267401
IFNA21	0.094308	-0.125462	-0.21977	0.0758195
TAB2	0.0946947	0.0300542	-0.0646406	0.303865
THY1	0.0947001	0.0458773	-0.0488228	0.297313
MYC	0.0947456	-2.04544	-2.14018	0.713769
CDC16	0.0955274	-2.59015	-2.68568	0.639046
JAG2	0.0956821	0.0659085	-0.0297736	0.479092
NTRK1	0.0964417	-0.0227291	-0.119171	0.117835
RELT	0.0966809	-0.0691817	-0.165863	0.0728332
GNAI3	0.0968649	-0.168737	-0.265602	0.48012
CACYBP	0.0969951	-0.281946	-0.378942	0.212303
MKNK1	0.0975139	0.011585	-0.0859289	0.0857814
FGF1	0.0975947	0.0429651	-0.0546296	0.17551
DVL1	0.0978047	-0.238781	-0.336585	0.153582
GYS2	0.0979352	0.185231	0.0872962	0.182029
CSF1R	0.0984706	0.0165463	-0.0819243	0.00427051
HBEGF	0.0985116	-0.00272693	-0.101239	0.247407
PLTP	0.0987314	-0.026035	-0.124766	0.103438
HSPA5	0.0987716	-0.908656	-1.00743	0.691862
CDC45	0.0989499	-2.39455	-2.4935	0.600471
MCL1	0.0991126	-0.574643	-0.673756	0.713383
GHSR	0.0993415	0.0818114	-0.0175301	0.118566
GRK4	0.0994862	0.161354	0.0618682	0.199105
RCHY1	0.0994988	0.00418136	-0.0953174	0.0961834
THPO	0.099842	-0.024611	-0.124453	0.506192
TNFRSF8	0.0998904	-0.335528	-0.435418	0.374824
STRADB	0.100635	-0.163687	-0.264322	0.29659
PTGIR	0.101116	0.0188174	-0.0822983	0.162277
PSTPIP1	0.101654	-0.0528052	-0.154459	0.162156
PPP2R5C	0.102102	0.100262	-0.00184078	0.374015
PIP5K1A	0.102253	-0.588194	-0.690447	0.481042
WAS	0.102353	0.0789847	-0.023368	0.0630658
ADH1A	0.103072	0.0347832	-0.068289	0.0883421
ACSS1	0.103206	0.196577	0.0933709	0.0197011
FZR1	0.103455	-0.164753	-0.268207	0.5463
GNB1	0.103742	-0.0261958	-0.129938	0.108274
IL15RA	0.104135	-0.049346	-0.153481	0.168552
ACSL3	0.104952	-0.155233	-0.260185	0.329354
TCF7L2	0.106162	-0.0854265	-0.191588	0.365524
ACTG1	0.106171	-0.765387	-0.871558	0.513216
PARP3	0.106177	0.0816134	-0.0245636	0.0169109
TNFRSF10A	0.106262	0.0558738	-0.0503885	0.0350464
CLDN5	0.106445	0.122725	0.0162793	0.282706
FCGR3A	0.107146	0.173395	0.0662489	0.25389
RNF31	0.107355	-0.278094	-0.385449	0.403477
STAT1	0.107572	0.127884	0.0203126	0.0623065
ATP6V1C1	0.10785	-0.937748	-1.0456	0.537469
MYL9	0.107865	-0.113973	-0.221837	0.314333
GNB5	0.108142	0.0342394	-0.0739025	0.170285
PIDD1	0.108335	0.0998485	-0.00848635	0.261445
FERMT3	0.108531	-0.26741	-0.375941	0.249347
RBL2	0.109804	0.127815	0.0180112	0.180708
STAT6	0.10983	-0.000997321	-0.110828	0.169773
OTUD5	0.110271	-0.283087	-0.393358	0.44533
AXIN2	0.111108	0.0259829	-0.0851253	0.287185
CNTFR	0.111469	-0.0077018	-0.119171	0.0926123
GSN	0.112373	0.0704577	-0.0419158	0.0540389
AKT1	0.112736	-0.114664	-0.2274	0.135155
PRL	0.112972	0.0987346	-0.0142376	0.0823558
PLA2G4E	0.113034	-0.0113998	-0.124434	0.129765
EPHA2	0.113088	0.0715288	-0.0415596	0.274238
NFKBIA	0.113133	-0.0994124	-0.212545	0.447884
AQP7	0.113134	-0.381961	-0.495095	0.53951
PLCB2	0.113492	-0.0247369	-0.138229	0.16956
NPR1	0.113888	-0.108403	-0.222291	0.0506524
APC2	0.114766	-0.110658	-0.225425	0.195325
COL6A2	0.11537	0.0805443	-0.0348257	0.187806
FGF21	0.115958	-0.0260779	-0.142036	0.0133777
GSK3A	0.116386	0.0451424	-0.0712433	0.0598619
TUBA1B	0.116526	-1.25138	-1.3679	0.665753
PPP1R12A	0.116774	-1.52874	-1.64551	0.763621
GAB2	0.116829	-0.0375257	-0.154355	0.136769
CRTC2	0.116911	-0.207726	-0.324638	0.250198
TNFRSF25	0.117017	0.0929028	-0.024114	0.147672
GNAI2	0.117025	-0.172065	-0.28909	0.410949
HCAR2	0.117028	0.165914	0.0488864	0.379266
EIF4E1B	0.117802	0.0681342	-0.0496674	0.0466284
CCL21	0.118099	0.0292587	-0.08884	0.212993
EGLN3	0.118392	-0.0163374	-0.13473	0.461633
CALML5	0.118748	0.0452572	-0.0734908	0.248256
FNIP1	0.119648	0.1709	0.0512519	0.322156
CD72	0.119736	0.0922864	-0.0274496	0.000633974
IL9	0.11999	0.088891	-0.0310988	0.353186
ALDH1B1	0.120112	0.040749	-0.0793628	0.0734431
CACNA1C	0.12018	0.00636424	-0.113816	0.149819
MAP3K7	0.120463	-0.160096	-0.280559	0.662686
GAD1	0.120853	-0.00240489	-0.123258	0.0761851
FGFR4	0.121265	-0.0200067	-0.141271	0.0879288
PLD2	0.121278	0.114999	-0.00627899	0.0605507
GRIN2D	0.12131	-0.0233222	-0.144632	0.0080047
IGF1R	0.12132	-0.266572	-0.387892	0.497769
INS	0.121384	-0.33645	-0.457833	0.298233
CHAD	0.122144	-0.122414	-0.244558	0.00863872
LTA	0.122715	-0.0433978	-0.166113	0.0249407
FGF5	0.122755	0.0616078	-0.0611474	0.0856036
AFDN	0.123129	0.0643328	-0.0587962	0.105213
VHL	0.12333	-0.568423	-0.691753	0.575964
IFNA2	0.123394	0.121566	-0.00182822	0.0407043
DGKD	0.12383	-0.0171222	-0.140953	0.288386
ITPK1	0.123882	-0.248898	-0.37278	0.261356
FABP6	0.124103	0.185033	0.0609296	0.110858
ADSL	0.12427	-0.870595	-0.994865	0.717583
PLCG2	0.124305	0.0730113	-0.0512935	0.311933
SHISA5	0.124814	-0.184321	-0.309135	0.177447
ACTB	0.12533	-0.898667	-1.024	0.707167
VEGFB	0.12542	-0.0383721	-0.163793	0.0421001
MAP2K7	0.125935	-0.118137	-0.244073	0.46551
SFRP2	0.126059	0.0484568	-0.0776022	0.0289511
PORCN	0.126111	0.0875549	-0.0385563	0.0177768
MTMR4	0.126806	-0.235607	-0.362413	0.145388
LAMA3	0.12688	0.0243114	-0.102569	0.0494666
FLT3	0.127513	-0.0703485	-0.197861	0.142077
OSM	0.127904	-0.00726943	-0.135174	0.0887386
AGXT	0.128999	0.102067	-0.026932	0.0315363
TRAF2	0.129164	-0.338024	-0.467187	0.532697
DGKA	0.129494	-0.0982937	-0.227788	0.140714
CBLC	0.129691	-0.11182	-0.241511	0.290566
PPP2R3A	0.131121	0.061162	-0.0699594	0.0148107
FLT3LG	0.131155	0.0347718	-0.0963832	0.0801969
DDX3X	0.131922	-1.07118	-1.20311	0.427582
CLDN14	0.132405	0.0561703	-0.0762345	0.152161
E2F1	0.133284	-0.274033	-0.407317	0.095559
MLST8	0.133612	-0.885671	-1.01928	0.537898
AKT2	0.133717	-0.0162796	-0.149997	0.298595
CLDN7	0.135085	-0.0332337	-0.168318	0.0484014
ITGB7	0.13634	-0.137954	-0.274295	0.12397
IFNA1	0.136481	-0.0227047	-0.159186	0.0628213
NOTCH4	0.136942	-0.06666	-0.203602	0.0592399
IL2RB	0.137373	0.0701852	-0.0671883	0.030822
FADD	0.137428	-0.22616	-0.363589	0.337611
GYS1	0.137965	0.0660723	-0.0718922	0.0290707
FRAT2	0.138037	-0.0961574	-0.234195	0.082915
GFPT1	0.138103	-0.324108	-0.462211	0.171976
JAK1	0.13822	-0.00889356	-0.147113	0.394181
IL3	0.138334	0.0303185	-0.108015	0.126096
IRS1	0.138799	-0.0421129	-0.180912	0.109015
UBC	0.140533	-0.351536	-0.492069	0.665552
ALDH3B2	0.140599	0.139464	-0.00113499	0.020909
TRAF3	0.140645	0.0750756	-0.0655692	0.126791
CLDN15	0.142222	0.0428693	-0.0993527	0.0478207
KIR2DL3	0.143228	0.11156	-0.031668	0.263427
RIMKLA	0.143648	0.0805363	-0.0631114	0.0736246
CDIPT	0.143807	-0.364401	-0.508209	0.336786
RELB	0.14527	-0.0533107	-0.198581	0.233978
CCL25	0.147036	0.119309	-0.0277262	0.0367042
FGFR2	0.153107	0.00795924	-0.145148	0.290993
CCR7	0.153546	-0.020535	-0.174081	0.298263
ACOX1	0.153796	-0.0489596	-0.202756	0.0493882
MYO10	0.155512	-0.0737069	-0.229219	0.0773076
CUL1	0.156147	-0.355458	-0.511606	0.556282
BAK1	0.156557	-0.559454	-0.716011	0.294508
WNT2B	0.157565	0.0749821	-0.0825828	0.225549
MTMR6	0.158353	-0.178476	-0.336829	0.0637952
IFITM1	0.158387	0.119757	-0.0386297	0.104638
SEH1L	0.158505	-1.13063	-1.28913	0.558366
CD27	0.159592	-0.0296978	-0.18929	0.110778
CHKA	0.159771	-0.257844	-0.417615	0.0824236
IL13	0.160822	0.05409	-0.106732	0.00241462
RAF1	0.160921	-0.0393022	-0.200224	0.152737
TRIP6	0.162267	-0.159507	-0.321774	0.0443426
TRPM2	0.162504	0.018666	-0.143838	0.00671384
FBP1	0.162822	-0.0470989	-0.209921	0.0617453
CCL27	0.162895	-0.148756	-0.311651	0.0251313
INHBC	0.163021	-0.0872734	-0.250295	0.237611
STAT2	0.163163	0.0184957	-0.144667	0.176682
PLCB3	0.163307	-0.144737	-0.308044	0.329968
IL1R2	0.165567	0.0839669	-0.0815999	0.0737005
CUL2	0.167434	-0.19255	-0.359984	0.423387
BUB1B	0.167645	-0.967194	-1.13484	0.443825
FGF4	0.167744	-0.0194211	-0.187165	0.187321
PTK2B	0.16786	0.192412	0.0245519	0.085437
ACVR1B	0.167897	-0.0792727	-0.247169	0.0405824
CDKN2C	0.169363	0.247844	0.0784811	0.0593406
ARPC4	0.169494	-0.595995	-0.765488	0.469436
MYLK2	0.17071	-0.0952952	-0.266005	0.218184
WNT10A	0.171055	0.101811	-0.0692439	0.0568795
RRAGD	0.171442	0.0551053	-0.116336	0.0491927
ASL	0.171884	0.000922854	-0.170961	0.0436127
SHARPIN	0.172598	-0.0069827	-0.179581	0.0126923
ELOB	0.172627	-1.21683	-1.38946	0.623782
CAMP	0.17343	0.0130883	-0.160341	0.0438689
FBP2	0.176498	-0.0725488	-0.249047	0.166523
PSME1	0.179887	-0.0242033	-0.20409	0.00543128
MFN2	0.181483	-0.594752	-0.776234	0.402184
RBX1	0.181639	-1.4748	-1.65644	0.154267
PPAT	0.18304	-0.747558	-0.930598	0.424411
CCND3	0.18335	-0.273771	-0.457121	0.279543
GRK2	0.183522	-0.11571	-0.299232	0.0463797
CCL19	0.18449	0.0383381	-0.146152	0.0414877
SOX9	0.185596	-0.17356	-0.359156	0.280464
ITGB1	0.186403	-0.112688	-0.299091	0.289012
TUBA1C	0.186655	-0.819335	-1.00599	0.224919
CSNK1A1	0.188186	-0.53237	-0.720556	0.263543
NOTCH3	0.188785	-0.0542862	-0.243071	0.192542
CTBP2	0.189076	-0.0634031	-0.252479	0.100742
BAMBI	0.189947	-0.0543318	-0.244279	0.21304
PPP2CA	0.190288	-0.567586	-0.757875	0.503291
TUBA3D	0.192929	-0.731847	-0.924775	0.371538
GNG5	0.198487	-0.194498	-0.392985	0.0540901
CALML3	0.198738	0.0937961	-0.104942	0.361324
RXRA	0.198836	-0.0290921	-0.227928	0.0269962
FGF19	0.202282	-0.0864335	-0.288716	0.238424
FBXW11	0.202863	-0.410685	-0.613549	0.348681
CALM1	0.205902	0.198348	-0.00755323	0.0284248
MCM7	0.209534	-1.92148	-2.13102	0.440727
CDC23	0.214724	-2.23891	-2.45364	0.382756
ERBB3	0.216171	-0.280957	-0.497128	0.293439
TSC1	0.217563	0.2306	0.0130375	0.258878
APC	0.218312	-0.133107	-0.351419	0.277579
RICTOR	0.221117	-0.347855	-0.568971	0.171508
ATP6V1G1	0.230448	-1.07486	-1.3053	0.369379
PIK3C3	0.234529	-0.46694	-0.701468	0.190704
GAB1	0.235629	-0.0783547	-0.313984	0.109935
EGFR	0.237309	-0.279638	-0.516948	0.467875
GLUL	0.238401	0.00309895	-0.235302	0.0133394
ATF4	0.248622	-0.492445	-0.741067	0.270087
HSP90B1	0.249566	-0.495073	-0.744638	0.101129
GNB2	0.250578	-0.114047	-0.364625	0.00111422
TSC2	0.252019	0.0958271	-0.156192	0.210403
YWHAZ	0.256618	-0.750659	-1.00728	0.355905
MCM6	0.257898	-1.09556	-1.35345	0.259265
KRAS	0.265843	-0.461096	-0.726939	0.181436
ITGA3	0.267933	-0.0394487	-0.307382	0.0350395
PDPK1	0.273339	-0.921134	-1.19447	0.193992
PPP2R1A	0.273981	-0.71148	-0.985461	0.543355
PLK1	0.297323	-2.86355	-3.16087	0.21487
EIF4B	0.310541	-0.658502	-0.969043	0.100088
SMC1A	0.311189	-1.18423	-1.49542	0.102633
EIF4E	0.313485	-1.28003	-1.59352	0.0301521
NRAS	0.318878	-0.131343	-0.45022	0.161536
CAB39	0.321017	0.0902101	-0.230806	0.0774273
ARF6	0.345633	-0.196449	-0.542082	0.134677
SNAP23	0.37817	-1.03036	-1.40853	0.485567
CFL1	0.39469	-0.805702	-1.20039	0.340203
CCND1	0.404692	-1.00313	-1.40783	0.502676
DBF4	0.409498	-1.0205	-1.43	0.151008
STAG2	0.460575	0.0314735	-0.429101	0.0368537
ANAPC2	0.469144	-1.58087	-2.05001	0.0947308
MAD2L1	0.493217	-1.38363	-1.87685	0.250157
CDK6	0.526151	-0.544406	-1.07056	0.210093
SCD	0.612537	-0.574894	-1.18743	0.0189659

## Sheet: OV_depmap_total_screen
genes	delta_long_to_short	mean_of_long	mean_of_short	pvalue
KRAS	-0.318851	-0.757736	-0.438886	0.25656
ITGB1	-0.316274	-0.40967	-0.0933969	0.0920198
CRKL	-0.272899	-1.13876	-0.865863	0.177133
CDK2	-0.241362	-1.04567	-0.804307	0.328065
MYC	-0.239282	-1.8071	-1.56782	0.278468
ADAR	-0.231852	-0.718904	-0.487052	0.199348
LAMTOR3	-0.226953	-0.745781	-0.518827	0.0715464
BCAR1	-0.202428	-0.383647	-0.181218	0.104086
CCNB1	-0.201623	-0.858115	-0.656492	0.0624615
TLN1	-0.20103	-0.62229	-0.421259	0.161666
POLR2F	-0.200531	-2.30645	-2.10592	0.103158
NRAS	-0.197329	-0.418869	-0.22154	0.449221
CSNK2B	-0.187094	-1.18227	-0.99518	0.18221
ITGB5	-0.183496	-0.511832	-0.328336	0.149269
POLR2H	-0.182129	-1.73593	-1.5538	0.0738697
VCL	-0.178934	-0.6119	-0.432966	0.0417856
CCL4	-0.17633	-0.212434	-0.0361046	0.0105437
CDC25B	-0.173992	-0.402814	-0.228822	0.101775
CDK1	-0.17338	-2.64079	-2.46741	0.330621
CFLAR	-0.173317	-1.19295	-1.01963	0.580425
CSH2	-0.166456	-0.482165	-0.315709	0.0459101
RAC1	-0.1662	-0.979807	-0.813608	0.347049
PPP1CB	-0.165207	-1.06019	-0.894983	0.032476
SLC7A5	-0.151467	-0.372781	-0.221314	0.253358
CDC42	-0.139821	-1.28574	-1.14592	0.46739
ILK	-0.137243	-0.49441	-0.357167	0.226271
CYLD	-0.13578	-0.213031	-0.0772508	0.0228859
RAD51	-0.13435	-1.44313	-1.30878	0.324067
BCL2L1	-0.132011	-1.19386	-1.06185	0.661508
APC	-0.129988	-0.267523	-0.137535	0.288953
OTUD5	-0.129152	-0.42212	-0.292968	0.389016
CDKN1A	-0.128677	0.126399	0.255076	0.159323
CSNK2A3	-0.126969	-0.176567	-0.0495981	0.317959
CSNK2A1	-0.126028	-0.153308	-0.0272808	0.118224
GZMB	-0.125789	-0.119322	0.00646684	0.0503282
CUL1	-0.123338	-0.667259	-0.543922	0.427973
ARHGAP5	-0.123324	-0.166433	-0.0431096	0.0783761
RPS6KA3	-0.123226	-0.136748	-0.0135223	0.0304411
HSPA8	-0.120614	-0.80596	-0.685346	0.37589
FCGR1A	-0.119437	-1.07701	-0.957573	0.459923
RAPGEF1	-0.117618	-0.311996	-0.194378	0.133883
POLR2K	-0.115876	-1.20796	-1.09209	0.331226
PRKCE	-0.115842	-0.128921	-0.013079	0.135167
PCK1	-0.115726	-0.0768431	0.0388826	0.0316354
CTNND1	-0.11408	-0.229564	-0.115484	0.231515
CSNK2A2	-0.11385	-0.114936	-0.00108532	0.0437673
RAP1B	-0.112464	-0.579357	-0.466893	0.227753
CCND2	-0.109448	-0.121576	-0.0121281	0.174667
IL18	-0.108093	-0.0954705	0.0126229	0.0262594
ARPC3	-0.107377	-0.849943	-0.742566	0.333279
MARCKS	-0.107245	-0.14818	-0.0409349	0.148202
GH2	-0.104482	-0.11226	-0.00777749	0.0426887
HIF1A	-0.104345	0.140662	0.245007	0.0232322
CTNNA1	-0.104231	-0.329932	-0.225701	0.413267
KDR	-0.10324	-0.261907	-0.158667	0.126974
TP53	-0.102876	0.46754	0.570416	0.587479
CDKN1B	-0.102832	0.0187676	0.121599	0.107158
WASL	-0.102798	-0.089295	0.0135032	0.0429168
MTOR	-0.102682	-1.13392	-1.03123	0.46021
CFL1	-0.102211	-0.777204	-0.674993	0.569935
MCL1	-0.0991147	-0.645028	-0.545914	0.611256
ARPC4	-0.0990706	-0.83352	-0.734449	0.426978
MAP3K7	-0.0980629	-0.310459	-0.212396	0.368528
PPM1A	-0.0976678	-0.0195552	0.0781126	0.043859
PARP3	-0.0960397	-0.0722412	0.0237985	0.0489386
STK3	-0.0960181	-0.287957	-0.191939	0.141487
TNFAIP3	-0.0939964	0.00409035	0.0980867	0.0738237
ARPC2	-0.0935591	-0.448667	-0.355108	0.168619
ITGB3	-0.0929389	-0.1829	-0.0899615	0.104743
FGFR1	-0.0925253	-0.19358	-0.101055	0.395315
ITGA3	-0.0910858	-0.174562	-0.0834765	0.340399
DGKB	-0.089229	0.0528091	0.142038	0.00776363
TRAF3	-0.0874853	-0.100095	-0.0126098	0.149717
DNM2	-0.0872286	-1.09116	-1.00394	0.611857
CTNNB1	-0.086778	-0.278034	-0.191256	0.426634
CRK	-0.085995	-0.394371	-0.308376	0.490628
POLR3D	-0.0841801	-0.435412	-0.351232	0.375487
STAT5A	-0.0834317	-0.343545	-0.260113	0.179455
NCF1	-0.0833725	-0.101992	-0.0186192	0.0833004
FOXO3	-0.0824956	-0.440255	-0.357759	0.357373
POLD1	-0.0820164	-2.52709	-2.44507	0.723757
CD19	-0.0813505	-0.187228	-0.105877	0.0130232
DUSP5	-0.0804365	-0.0800833	0.00035325	0.205751
ATM	-0.0801537	-0.0268299	0.0533238	0.273428
POLD3	-0.079954	-1.76335	-1.68339	0.669245
NFKB2	-0.0793017	-0.222625	-0.143323	0.418667
PIK3CA	-0.0789346	-0.445601	-0.366666	0.498386
WASF2	-0.0783582	-0.272254	-0.193896	0.166892
COL9A3	-0.0780353	-0.0903459	-0.0123106	0.194435
SP1	-0.0766704	-0.309956	-0.233286	0.278259
POLR3G	-0.0755068	-0.121515	-0.0460085	0.0884109
DUSP3	-0.0747369	-0.160379	-0.0856424	0.2013
CCL24	-0.0742009	-0.0201993	0.0540015	0.133413
SOS2	-0.0741495	-0.129708	-0.0555585	0.079165
GNB1	-0.0740824	-0.210822	-0.13674	0.366408
LAMA3	-0.0738327	-0.113576	-0.0397434	0.160951
INS	-0.0735355	-0.46106	-0.387524	0.163951
TLR2	-0.07325	-0.023092	0.050158	0.0366762
DUSP1	-0.0725769	-0.136536	-0.0639591	0.585543
NBN	-0.0716412	-0.127871	-0.0562296	0.259696
EPOR	-0.0699793	-0.115312	-0.0453324	0.137069
LAMC2	-0.0697415	-0.11555	-0.0458087	0.133951
CASP1	-0.0696712	-0.0193056	0.0503656	0.145915
FGF13	-0.0696325	0.0306463	0.100279	0.121867
PPM1B	-0.0694221	-0.0219063	0.0475157	0.323123
VASP	-0.0692638	-0.206839	-0.137576	0.139625
IRF7	-0.0688663	-0.0384472	0.0304192	0.0323281
PRKCA	-0.0688593	-0.172939	-0.10408	0.145454
TANK	-0.0673887	-0.0715909	-0.00420226	0.144426
MAX	-0.0672096	-0.756693	-0.689484	0.495084
ASAP1	-0.0665868	0.107762	0.174348	0.24602
ACOX1	-0.0660719	-0.237642	-0.171571	0.461216
PLD1	-0.0659078	0.0295724	0.0954802	0.159595
CXCL8	-0.0646105	0.0601756	0.124786	0.209558
SSBP1	-0.0645787	-0.484184	-0.419605	0.541291
MAP2K7	-0.0644931	-0.227337	-0.162843	0.427036
SYK	-0.0640946	0.0304035	0.0944981	0.135522
NF1	-0.063855	0.102788	0.166643	0.425449
PRKCZ	-0.0633416	-0.229642	-0.1663	0.333496
IFNA17	-0.0631234	-0.0973949	-0.0342715	0.264092
SESN3	-0.0628366	0.0254615	0.0882981	0.0861727
SLC2A1	-0.0620307	-0.406267	-0.344237	0.747999
JAK3	-0.0619964	-0.179777	-0.117781	0.0763694
PARVB	-0.0617239	-0.014837	0.0468869	0.445645
NTRK2	-0.0615365	0.160081	0.221618	0.222653
CCL19	-0.0608085	-0.0753185	-0.0145099	0.215523
ISG15	-0.0602627	-0.106057	-0.0457943	0.62256
RET	-0.0588505	-0.145372	-0.0865218	0.253304
PLA2G4B	-0.0586423	-0.164876	-0.106233	0.01886
PTPRC	-0.0584842	-0.115327	-0.0568426	0.41241
MARCKSL1	-0.0583745	-0.116984	-0.0586095	0.269028
HK2	-0.0580448	-0.410137	-0.352092	0.374368
CCR9	-0.0577235	0.0411028	0.0988263	0.122197
RAPGEF3	-0.0575509	-0.0126635	0.0448874	0.290343
CXCR1	-0.0574736	-0.0118016	0.045672	0.10514
RASGRF1	-0.0568771	0.137791	0.194668	0.358343
VEGFA	-0.0561984	-0.144711	-0.0885129	0.126257
PLA2G4E	-0.0560321	-0.0993257	-0.0432935	0.214866
MAP3K2	-0.0558315	-0.0725991	-0.0167677	0.258154
RPS6KB2	-0.055519	-0.0579617	-0.00244274	0.193322
POLR3A	-0.0547889	-2.55509	-2.5003	0.772214
FGF20	-0.0543501	-0.00546267	0.0488875	0.152936
CTNNA3	-0.0542405	-0.0679221	-0.0136816	0.257873
XCL2	-0.053959	-0.186098	-0.132139	0.599378
ITGAV	-0.0534534	-0.653062	-0.599609	0.755991
DAO	-0.053369	-0.0462064	0.00716267	0.0988275
DDX3X	-0.0532748	-1.22457	-1.1713	0.685254
RAF1	-0.0532043	-0.172427	-0.119222	0.420347
MAP3K8	-0.0527654	0.0143986	0.0671639	0.286671
AFDN	-0.0527192	-0.131491	-0.0787714	0.371769
MKNK2	-0.0527152	0.0997587	0.152474	0.323944
CACNG7	-0.0525359	0.263404	0.31594	0.193804
ZMAT3	-0.0521916	0.0318677	0.0840593	0.42909
IL3	-0.0516022	-0.0809014	-0.0292992	0.480291
ATG12	-0.0513076	-0.0855837	-0.0342761	0.244822
RXRA	-0.0511402	-0.142004	-0.0908641	0.453647
ADGRB1	-0.05095	-0.0436113	0.00733869	0.340273
MRE11	-0.050114	-0.48142	-0.431306	0.678306
CACNB1	-0.0500271	-0.322738	-0.272711	0.354656
LCK	-0.0489433	-0.0395954	0.00934786	0.179915
CXCL12	-0.0482643	-0.0744472	-0.0261829	0.436899
GH1	-0.0482574	0.0263586	0.074616	0.301163
DGKD	-0.048241	-0.116943	-0.0687017	0.343935
CBLB	-0.0482149	0.013786	0.0620009	0.400991
CTSV	-0.0481165	-0.0573402	-0.00922376	0.151152
TNN	-0.0478522	-0.118742	-0.0708898	0.364707
IL4R	-0.0475872	-0.0346635	0.0129237	0.265053
CXCL14	-0.0474245	-0.0304285	0.016996	0.342844
RASA1	-0.0473123	0.0432892	0.0906015	0.245883
PPP1CC	-0.0469845	-0.287691	-0.240706	0.582524
IRF5	-0.0468094	0.0127767	0.0595861	0.391724
LIMK2	-0.0467462	0.0632387	0.109985	0.406766
TUBA4A	-0.0467327	-0.166042	-0.119309	0.337601
MAP3K3	-0.0466794	-0.163625	-0.116945	0.236606
PTPN11	-0.0463517	-0.920682	-0.874331	0.756235
RPS6KA5	-0.0462946	0.0216944	0.067989	0.189393
DUSP4	-0.046266	0.0394168	0.0856828	0.37498
SHC3	-0.046175	-0.250667	-0.204492	0.0476859
TUBAL3	-0.0460222	0.0746442	0.120666	0.120396
PXN	-0.0459904	-0.431058	-0.385068	0.666467
CALML6	-0.0459151	-0.237997	-0.192082	0.415293
ITGB8	-0.0456215	-0.0384001	0.0072214	0.363392
CD44	-0.0455961	-0.054866	-0.00926991	0.409272
F2RL3	-0.045561	-0.000327099	0.0452339	0.326084
CACNA1E	-0.0451467	0.053921	0.0990677	0.170051
BIRC3	-0.0449779	0.0888267	0.133805	0.212467
DUSP9	-0.0445024	-0.0870406	-0.0425382	0.142904
MEF2C	-0.0444383	-0.016886	0.0275523	0.362773
LDHA	-0.0440436	-0.47079	-0.426746	0.631606
TUBA1C	-0.0436228	-0.945865	-0.902243	0.817658
MAPK13	-0.04362	-0.0998296	-0.0562096	0.0962074
ADCY2	-0.0435956	0.10345	0.147046	0.113889
IL2RB	-0.0430341	-0.00231909	0.040715	0.278059
NFATC3	-0.0430232	-0.102619	-0.0595956	0.473923
TAB2	-0.0428624	-0.0295116	0.0133508	0.475005
RPS6KB1	-0.0427345	-0.183271	-0.140537	0.339596
CACNG8	-0.0424023	0.103188	0.14559	0.23988
RAP1A	-0.0423779	-0.133235	-0.0908574	0.47871
PPP5C	-0.0421934	-0.166001	-0.123807	0.48994
CHEK2	-0.0420742	0.270284	0.312358	0.557534
CCNE1	-0.0415356	-0.322743	-0.281208	0.804543
HKDC1	-0.0413559	-0.0858347	-0.0444788	0.287448
CARD11	-0.0410976	-0.111701	-0.0706032	0.288469
NFATC2	-0.0410937	0.00240258	0.0434962	0.363642
MAPK8	-0.0408912	0.119392	0.160283	0.147265
SORBS1	-0.0405826	0.0629467	0.103529	0.256192
TP73	-0.0404445	-0.147564	-0.10712	0.368655
BLM	-0.040433	-0.229013	-0.18858	0.627429
ITGA9	-0.04039	-0.0923525	-0.0519625	0.323016
FGF7	-0.0403529	-0.00417812	0.0361747	0.424761
PPP1R12A	-0.0403323	-1.20569	-1.16535	0.83679
PLA2G4A	-0.0400703	0.0191521	0.0592223	0.393379
ITGA6	-0.0399704	-0.134258	-0.094288	0.525324
RASGRP1	-0.0398982	-0.0966439	-0.0567457	0.350034
TIAM1	-0.0397248	-0.155728	-0.116003	0.35909
CACNG3	-0.0396964	0.018779	0.0584754	0.444316
MYLK3	-0.0395146	0.0212263	0.060741	0.348614
PDPK1	-0.0394815	-1.07892	-1.03943	0.77921
PTK2B	-0.0393611	0.0524682	0.0918293	0.326686
SLC1A5	-0.0391464	-0.176202	-0.137056	0.5825
CBL	-0.0390567	0.0856447	0.124701	0.281098
EIF4EBP1	-0.0386409	-0.209916	-0.171275	0.583361
GNA12	-0.038324	-0.0255841	0.0127398	0.419198
DGKI	-0.037877	0.0573737	0.0952507	0.385236
MECOM	-0.0378178	-0.0772552	-0.0394374	0.776918
CACNB4	-0.0377146	0.0364244	0.074139	0.319053
SERPINB5	-0.0373314	0.0687748	0.106106	0.301897
MAPKAPK5	-0.037303	-0.186528	-0.149225	0.470041
TNC	-0.0372954	-0.0252633	0.0120321	0.33678
F2R	-0.0369381	-0.176895	-0.139957	0.362175
PLCB4	-0.0369329	0.0233579	0.0602908	0.423112
TLR7	-0.0369094	0.0744885	0.111398	0.392741
ITGA7	-0.0366651	-0.214137	-0.177472	0.517342
CXCR3	-0.0364597	0.0154128	0.0518725	0.299724
PPP3R2	-0.0361406	-0.0305028	0.00563778	0.424313
CCL3L3	-0.0361302	-0.0625073	-0.0263771	0.607247
CXCL3	-0.0358649	-0.00475241	0.0311125	0.60221
AKT1	-0.0358156	-0.118034	-0.0822184	0.471747
DUSP16	-0.0356283	0.0209327	0.0565611	0.544593
ARRB1	-0.0354905	-0.190173	-0.154683	0.438774
SRF	-0.0354734	-0.837875	-0.802402	0.844234
FGG	-0.0353379	-0.0559913	-0.0206534	0.585471
PRKACA	-0.0353338	-0.255708	-0.220374	0.710823
GNG2	-0.0351294	-0.0268838	0.00824564	0.256693
PIK3CB	-0.0350693	-0.13065	-0.0955807	0.443775
EIF4E2	-0.0348814	-0.236407	-0.201526	0.741729
RAC2	-0.0348797	-0.133246	-0.0983667	0.238045
PAK5	-0.0347417	0.0728332	0.107575	0.226577
CACNG5	-0.0346336	0.00888096	0.0435146	0.406428
CCR4	-0.0345047	-0.0645897	-0.030085	0.5204
IKBKG	-0.0344129	-0.284453	-0.25004	0.698413
DGKG	-0.0341814	0.0325929	0.0667743	0.198328
YWHAH	-0.0340984	0.0973621	0.13146	0.431617
DUSP8	-0.0338942	-0.112583	-0.0786892	0.505741
PPBP	-0.0337542	0.0159151	0.0496693	0.399604
CCR1	-0.0336444	0.0133177	0.0469621	0.542887
CTSB	-0.0332637	0.066431	0.0996947	0.265192
MAP3K1	-0.0331789	-0.116305	-0.0831256	0.419907
AKT2	-0.0329923	-0.113762	-0.0807693	0.686531
STAT1	-0.0326577	0.0264598	0.0591175	0.535123
PIK3CD	-0.0326325	-0.178856	-0.146224	0.345526
FGF5	-0.0322581	-0.0151046	0.0171534	0.417382
TRAF2	-0.0322376	-0.479407	-0.447169	0.793314
IFIH1	-0.0322371	-0.121098	-0.0888608	0.381264
CR2	-0.0319916	0.0944198	0.126411	0.498787
FCER1G	-0.0319616	-0.0231074	0.00885422	0.348014
BRCC3	-0.031898	0.000599884	0.0324979	0.52946
GNGT1	-0.0318284	0.192777	0.224605	0.339599
POLL	-0.031745	-0.0824573	-0.0507123	0.421345
CALML5	-0.0316024	0.047631	0.0792335	0.293051
SHC4	-0.0314403	-0.0484747	-0.0170344	0.473273
MAP3K13	-0.0312955	-0.0304435	0.000851911	0.200645
AMPH	-0.0311611	-0.049845	-0.0186839	0.437997
SPTAN1	-0.031001	-0.116368	-0.0853674	0.532611
MYLK4	-0.0306952	0.108615	0.13931	0.465947
HSPB1	-0.0301539	-0.0680877	-0.0379337	0.43242
CCL15	-0.030115	0.0470971	0.077212	0.707091
ADCY1	-0.0299383	0.011664	0.0416023	0.195251
CCR10	-0.0295988	-0.111858	-0.0822588	0.548905
PRF1	-0.0294872	0.0255692	0.0550564	0.529813
AMH	-0.0292297	-0.00854233	0.0206874	0.132089
IGF1R	-0.0291385	-0.138375	-0.109236	0.70297
CREB1	-0.0291018	-0.0734333	-0.0443315	0.70445
BRIP1	-0.0287543	-0.239444	-0.21069	0.47219
VEGFC	-0.0286673	0.124168	0.152835	0.559759
ZYX	-0.0286148	-0.0913769	-0.0627621	0.618027
GHR	-0.0282352	0.128525	0.15676	0.497128
GAMT	-0.0280936	-0.073104	-0.0450104	0.631971
ITGA4	-0.0280853	-0.139577	-0.111492	0.402827
MYL5	-0.028038	0.0507099	0.0787479	0.561069
PAK6	-0.0280197	-0.108239	-0.0802195	0.478179
AKT3	-0.0279961	0.146207	0.174203	0.573282
FLT1	-0.0278275	0.0962256	0.124053	0.634441
TNR	-0.0276922	0.0663216	0.0940138	0.577107
YWHAZ	-0.0276458	-0.812189	-0.784543	0.895257
CASP10	-0.0276178	-0.0834803	-0.0558624	0.411449
COL4A6	-0.0276105	0.0693482	0.0969586	0.397903
MAP2K2	-0.0275854	-0.153492	-0.125907	0.432363
RPRM	-0.0275523	0.0301138	0.0576661	0.444295
CCL27	-0.0275515	-0.22529	-0.197738	0.452264
DUSP7	-0.0275278	-0.0527671	-0.0252393	0.421325
IL1B	-0.0274109	0.00338222	0.0307931	0.294737
PAK2	-0.0273685	-0.281271	-0.253902	0.823899
LAMC1	-0.0270506	0.0833363	0.110387	0.513913
GADD45B	-0.0270341	-0.011147	0.0158871	0.483175
IFNK	-0.0269835	0.101505	0.128488	0.419326
DUSP10	-0.0269457	-0.0705362	-0.0435905	0.635722
LBP	-0.0268	0.0845763	0.111376	0.521642
XCR1	-0.0265225	-0.0545491	-0.0280266	0.303365
COL2A1	-0.0263647	-0.0199437	0.006421	0.518648
CCNH	-0.0262961	-1.11751	-1.09121	0.746558
CCL28	-0.0259746	-0.00135511	0.0246195	0.45502
MAP2K4	-0.0259527	0.125866	0.151819	0.679229
CCNE2	-0.0257667	-0.0434665	-0.0176998	0.688556
GNAI1	-0.0257341	0.0378052	0.0635393	0.576663
PIP5K1A	-0.025672	-0.584773	-0.559101	0.747847
TNXB	-0.0256461	-0.210614	-0.184968	0.657127
ECSIT	-0.0255852	-0.311958	-0.286372	0.70531
TLR3	-0.0255631	0.17589	0.201453	0.439256
HRAS	-0.0253995	-0.0945555	-0.069156	0.599432
PLD2	-0.0252316	0.0294087	0.0546403	0.357727
MAP2K6	-0.0252299	-0.01932	0.00590992	0.549127
RAC3	-0.0250161	-0.190302	-0.165286	0.693418
LAT	-0.0249825	-0.0979631	-0.0729807	0.590408
IL13	-0.0249508	-0.00786666	0.0170842	0.582012
JUN	-0.0249451	-0.299609	-0.274664	0.796337
CACNG2	-0.0248601	-0.0320995	-0.00723938	0.40528
ITGAL	-0.0247675	0.0102262	0.0349937	0.510888
PLA2G4D	-0.0244895	-0.179586	-0.155096	0.577107
PLA2G4F	-0.0244192	-0.247076	-0.222656	0.599407
DVL1	-0.0243992	-0.26433	-0.239931	0.640207
MALT1	-0.0242578	0.101182	0.12544	0.529919
PPP3CA	-0.0242	-0.0218903	0.00230969	0.567253
COMP	-0.024156	-0.128514	-0.104358	0.581626
MKNK1	-0.0237218	-0.0525638	-0.028842	0.70993
HK1	-0.023129	-0.078983	-0.055854	0.708166
VEGFB	-0.0230402	-0.117839	-0.0947985	0.548724
MYLK2	-0.02283	-0.179259	-0.156429	0.720631
PRKCD	-0.0227128	-0.0506993	-0.0279865	0.542175
TLR1	-0.0226931	0.0876019	0.110295	0.610427
RPA3	-0.022628	-2.31372	-2.29109	0.865023
CACNB2	-0.0222078	0.0772155	0.0994233	0.67553
BRAF	-0.0221788	-0.136265	-0.114087	0.821062
CD80	-0.0220312	0.0587135	0.0807447	0.477241
LAMB3	-0.0219281	0.0147329	0.036661	0.546301
ITGB6	-0.0219173	-0.0248753	-0.00295801	0.596346
PIP4K2B	-0.0209609	-0.0593877	-0.0384269	0.589811
RCHY1	-0.0209194	-0.0486916	-0.0277722	0.757927
LAMC3	-0.0203888	-0.128454	-0.108065	0.701482
IL2	-0.0202604	0.100321	0.120581	0.459411
PPP1R12C	-0.0202413	0.025753	0.0459943	0.693492
GNAI2	-0.0201242	-0.188369	-0.168245	0.771601
BABAM1	-0.0200616	0.153075	0.173137	0.659095
ASAP3	-0.0199189	-0.137132	-0.117213	0.492684
ELMO1	-0.0199026	-0.037541	-0.0176384	0.5702
GNG13	-0.0196206	-0.0261938	-0.00657322	0.778632
MAP3K5	-0.0194036	0.00884331	0.0282469	0.689352
TAB1	-0.0189388	0.105059	0.123997	0.553986
CALML3	-0.0187367	0.0787154	0.0974521	0.636631
RRAS2	-0.0187297	-0.072688	-0.0539583	0.831408
MAPK8IP1	-0.0185882	-0.0336011	-0.0150129	0.67138
WASF3	-0.0184896	-0.0369285	-0.0184389	0.619847
NCK1	-0.0184749	0.107805	0.12628	0.791037
PGF	-0.0182949	-0.0813206	-0.0630257	0.681105
TGFB2	-0.0181317	0.0308833	0.049015	0.571302
SKP1	-0.0180826	-1.50919	-1.4911	0.874931
RAPGEF4	-0.017686	-0.100149	-0.0824631	0.57808
CASP6	-0.0171553	0.0731351	0.0902905	0.743449
TRAF1	-0.0170571	0.027481	0.0445381	0.685838
EGFR	-0.0169567	-0.288343	-0.271386	0.896895
VWF	-0.0169275	-0.042461	-0.0255335	0.560899
XIAP	-0.0169057	0.0594284	0.0763341	0.66943
CACNG1	-0.0165802	-0.0569129	-0.0403327	0.643932
TLN2	-0.0165758	-0.0946255	-0.0780497	0.632026
PIP5K1B	-0.01645	0.20871	0.225159	0.673894
ITPR1	-0.0164147	-0.0975677	-0.081153	0.77292
GNG8	-0.0163167	-0.0631334	-0.0468167	0.677644
TRIM25	-0.0162034	-0.108717	-0.0925141	0.682339
CCL20	-0.0159432	0.18063	0.196573	0.531614
GNG4	-0.0157833	-0.143588	-0.127805	0.686937
FYN	-0.0155827	0.0368823	0.052465	0.682297
COL4A2	-0.0153624	0.0409983	0.0563607	0.682887
RPS6KA2	-0.0153067	-0.0396601	-0.0243534	0.609173
IL2RA	-0.0151415	0.0390588	0.0542003	0.688847
ARRB2	-0.015066	-0.00803623	0.00702977	0.726194
TUBA8	-0.0150579	-0.106858	-0.0918002	0.650362
PFKP	-0.0150307	-0.0239221	-0.00889138	0.797661
CCL8	-0.0146326	0.0958002	0.110433	0.6827
CALML4	-0.0144574	-0.119711	-0.105254	0.729845
HDAC1	-0.0141268	-0.187659	-0.173532	0.874118
MAPK3	-0.0139998	-0.126639	-0.11264	0.731821
TOP3B	-0.0139815	-0.162557	-0.148575	0.777815
FLNC	-0.0137509	-0.123569	-0.109819	0.580348
CSF2RB	-0.0137169	-0.0771134	-0.0633966	0.695832
MYL12B	-0.0136403	0.0755297	0.0891699	0.798142
PARD3	-0.013587	-0.297686	-0.284099	0.894898
RHOA	-0.0133841	-0.498249	-0.484864	0.926378
DGKH	-0.0132694	-0.0366934	-0.023424	0.657052
AIM2	-0.0132123	0.164609	0.177822	0.783748
TAB3	-0.0130402	0.0704224	0.0834626	0.692553
ADCY7	-0.0130158	0.0373095	0.0503253	0.721274
ACOX3	-0.0129882	0.0698199	0.0828082	0.559012
CTSC	-0.0129493	0.145037	0.157986	0.724857
PLCE1	-0.0128961	-0.0773636	-0.0644675	0.664399
ENDOG	-0.0127228	-0.335726	-0.323003	0.7334
PARVG	-0.0126333	0.177957	0.190591	0.73918
PPP1R12B	-0.0125362	0.0237195	0.0362557	0.749949
MAPK1	-0.0125294	-0.239229	-0.2267	0.876316
SFN	-0.012348	-0.252549	-0.240201	0.748819
TAOK3	-0.0123451	-0.0449348	-0.0325897	0.770922
DIABLO	-0.0118233	-0.148248	-0.136424	0.710578
CDK7	-0.0117467	-1.62869	-1.61694	0.919793
IL4	-0.0116878	0.00939221	0.02108	0.756715
FGF8	-0.0116375	-0.0404966	-0.0288591	0.718051
PARP4	-0.0115239	-0.0289676	-0.0174437	0.672836
PGAM4	-0.0110825	0.0344515	0.045534	0.618988
MAPT	-0.0109863	-0.0504449	-0.0394586	0.839891
RBBP8	-0.0108877	-1.00438	-0.993491	0.911885
PYCARD	-0.0107753	0.103303	0.114078	0.795519
POLR3E	-0.010666	-0.910995	-0.900329	0.902243
THBS1	-0.010404	-0.0038568	0.00654719	0.74037
IL33	-0.0103476	0.215465	0.225813	0.750797
RASGRP3	-0.0102002	-0.00824737	0.00195287	0.822893
RASGRF2	-0.00981501	-0.0154917	-0.00567673	0.76136
POLR3C	-0.009643	-1.07034	-1.0607	0.92238
CACNA1A	-0.00948685	-0.039408	-0.0299212	0.833445
CCR8	-0.00928574	0.0573661	0.0666518	0.787887
ENO3	-0.00913047	-0.0912313	-0.0821009	0.825143
EIF2AK3	-0.00881334	-0.0339678	-0.0251544	0.818301
GNG3	-0.00859704	-0.208854	-0.200257	0.766957
DDB2	-0.00857821	-0.1575	-0.148921	0.851696
ICAM1	-0.00855624	0.05698	0.0655362	0.797105
CHAD	-0.00849919	-0.195194	-0.186694	0.836678
ARPC5	-0.00829671	-0.236696	-0.2284	0.891594
ITK	-0.00826769	0.0560052	0.0642729	0.69805
HTRA2	-0.00818991	-0.0379312	-0.0297413	0.881268
IBSP	-0.00803083	0.155995	0.164026	0.884246
NFATC1	-0.00797923	0.0444495	0.0524288	0.82187
PIP4K2A	-0.00792179	0.0595902	0.067512	0.844138
TREX1	-0.00784468	-0.101827	-0.0939824	0.786359
JUND	-0.00771829	-0.162185	-0.154467	0.909795
ITGA1	-0.00771252	-0.0784972	-0.0707847	0.842031
CFL2	-0.0075724	-0.0264029	-0.0188305	0.789209
HRK	-0.00757231	-0.577391	-0.569819	0.920607
ALDH1B1	-0.00747447	-0.00967703	-0.00220256	0.866243
NOS3	-0.0072797	-0.0300842	-0.0228045	0.839585
IL5	-0.0071231	-0.0653796	-0.0582565	0.836406
STAT3	-0.00697831	-0.145198	-0.138219	0.886867
MAP4K3	-0.0067121	0.15157	0.158282	0.880594
IL2RG	-0.00652323	0.0443353	0.0508585	0.800762
CCL23	-0.00649601	-0.0189312	-0.0124352	0.848675
SCIN	-0.00625629	0.0539405	0.0601968	0.836781
CACNA2D3	-0.00615257	0.0759994	0.082152	0.897152
GRK5	-0.00597005	0.0699743	0.0759443	0.868651
NTF3	-0.00556774	-0.02358	-0.0180123	0.89945
DGKE	-0.00554424	-0.00765968	-0.00211544	0.87795
LYN	-0.00549114	0.0496139	0.055105	0.912476
DUSP6	-0.00526406	-0.0149714	-0.00970737	0.951676
ATF2	-0.00520972	0.159953	0.165163	0.809352
LY96	-0.00518773	0.0414017	0.0465895	0.860162
MAP4K1	-0.00515775	-0.000752204	0.00440555	0.908673
VAV2	-0.00515591	-0.0575311	-0.0523752	0.916573
GATM	-0.00498794	-0.103191	-0.0982034	0.85656
CDS2	-0.00496055	-0.393154	-0.388193	0.968959
NTRK1	-0.00495866	-0.0608791	-0.0559204	0.881826
KIT	-0.00490065	-0.0128517	-0.00795102	0.895463
CXCR2	-0.00458603	-0.00125358	0.00333244	0.885663
FLT4	-0.00452461	-0.0108854	-0.00636076	0.91776
PDGFA	-0.00431758	0.00540192	0.00971949	0.919714
MAPK9	-0.00416815	0.177944	0.182112	0.867548
NFKBIA	-0.00395662	-0.0846302	-0.0806736	0.947675
ACTN1	-0.00385588	-0.101276	-0.0974198	0.95879
TLR6	-0.00385379	0.0522771	0.0561309	0.897716
RRM2B	-0.00383886	-0.0533488	-0.0495099	0.921265
LAMB1	-0.00371612	-0.0425616	-0.0388455	0.892766
ARPC5L	-0.00365387	0.112059	0.115713	0.938949
STMN1	-0.00356603	0.0445827	0.0481487	0.930969
PLA2G4C	-0.00350746	0.0937788	0.0972862	0.950969
SIRT6	-0.00338886	0.0874397	0.0908286	0.940081
TGFB1	-0.00333954	-0.013439	-0.0100995	0.923716
ITPR3	-0.00333225	-0.166835	-0.163502	0.938836
PIK3R2	-0.00331549	-0.261654	-0.258339	0.961911
ATG5	-0.00330359	0.0653621	0.0686657	0.957705
IFNA16	-0.00329717	0.0915841	0.0948813	0.897227
ABRAXAS1	-0.00326389	-0.338488	-0.335224	0.937166
MYL9	-0.00311786	-0.166091	-0.162973	0.956563
POLR1D	-0.0027967	-0.322493	-0.319696	0.957203
CTSO	-0.00277195	0.169148	0.17192	0.962944
SLC16A3	-0.00267872	-0.0748187	-0.07214	0.952386
RBL1	-0.00258667	-0.113367	-0.11078	0.954633
TNFRSF10A	-0.0025489	-0.0105306	-0.00798165	0.925018
NTRK3	-0.00208554	-0.0288158	-0.0267302	0.950268
PAK3	-0.00200348	-0.0611836	-0.0591801	0.942578
CALM3	-0.00183366	0.0209229	0.0227566	0.957829
BBC3	-0.00181328	-0.143483	-0.14167	0.955083
ITPR2	-0.00181127	-0.0390189	-0.0372076	0.96107
FGF12	-0.00173235	0.127124	0.128856	0.968224
CCL11	-0.00160011	0.0906478	0.0922479	0.968483
CAV2	-0.00157519	0.0215212	0.0230964	0.976582
FGFR4	-0.00131606	-0.0341338	-0.0328178	0.970325
COL1A1	-0.00129361	-0.236813	-0.235519	0.979983
CTNNA2	-0.00129273	-0.0350964	-0.0338036	0.979082
VEGFD	-0.0007956	0.0714499	0.0722455	0.98347
FGF6	-0.000712425	0.0290464	0.0297588	0.981056
CSF3	-0.000554317	-0.231848	-0.231294	0.989573
IFNA7	-0.000518265	-0.0975029	-0.0969847	0.990617
DVL2	-0.000498955	-0.124325	-0.123826	0.987937
RPA4	-0.000482904	-0.0307911	-0.0303082	0.992707
ALDH2	-0.000477377	-0.066806	-0.0663286	0.992583
PREX1	-5.89288e-05	-0.0947044	-0.0946454	0.999066
ITGAM	-3.70431e-05	-0.0829407	-0.0829036	0.999408
COL6A3	0.000147901	0.0228764	0.0227285	0.997328
PRLR	0.000200845	0.0400713	0.0398705	0.996804
PFKM	0.000219418	-0.0984932	-0.0987126	0.996549
MYL2	0.000335348	-0.0852562	-0.0855916	0.993571
TLR9	0.000728273	-0.167555	-0.168283	0.98697
RELN	0.00073503	0.0619667	0.0612317	0.992371
IFNA8	0.000896809	0.184195	0.183298	0.990175
PLPP1	0.000901195	-0.0138235	-0.0147247	0.978371
CX3CL1	0.00095109	0.0152319	0.0142809	0.977601
CAMK2A	0.00104113	0.0313716	0.0303305	0.970782
FCGR2A	0.00113245	0.077541	0.0764086	0.981272
MYL12A	0.00120757	-0.0915084	-0.092716	0.986536
PFKL	0.00126903	-0.00427498	-0.00554401	0.975858
INPPL1	0.00130585	-0.101866	-0.103171	0.970473
PTPN7	0.00141783	-0.100026	-0.101444	0.971756
CACNG4	0.0014611	-0.0572158	-0.0586769	0.97372
HDAC2	0.00152529	0.0333797	0.0318544	0.977505
HSPA6	0.00163666	-0.263219	-0.264856	0.980338
CACNA2D2	0.00182972	-0.177091	-0.17892	0.962465
FGF10	0.00194829	0.124885	0.122936	0.967597
PDGFRA	0.00199069	-0.186169	-0.18816	0.972033
ELK4	0.00219942	0.0579404	0.0557409	0.962592
CXCL2	0.00231846	-0.389233	-0.391552	0.966165
CXCL13	0.00235493	0.0723928	0.0700378	0.945492
STEAP3	0.00253523	-0.163566	-0.166102	0.974344
SEM1	0.00281883	-1.05574	-1.05856	0.980104
IL6	0.0030743	0.0648907	0.0618164	0.951589
PDGFRB	0.00366616	-0.157034	-0.1607	0.949312
GNAI3	0.00388752	-0.126566	-0.130454	0.934766
FGF18	0.00415527	0.0392523	0.035097	0.946728
GADD45A	0.00420514	0.100219	0.096014	0.944414
MAP3K11	0.00422966	-0.30841	-0.312639	0.946618
SPP1	0.00449068	0.0493004	0.0448097	0.882381
CCL5	0.00449328	-0.117377	-0.12187	0.933357
BABAM2	0.00477071	0.0687329	0.0639621	0.94132
PARP2	0.00488918	-0.066506	-0.0713952	0.899528
ERBB2	0.00490468	-0.410419	-0.415324	0.964585
FASLG	0.00496151	0.136138	0.131176	0.90345
CACNA1D	0.0050855	-0.00580185	-0.0108874	0.888197
FGF9	0.00542234	0.0180783	0.0126559	0.842776
GLS2	0.00548745	-0.134864	-0.140351	0.911374
CXCL16	0.00558169	-0.0233089	-0.0288906	0.927924
FGF1	0.00573371	-0.0201793	-0.025913	0.90189
CSF3R	0.00610012	-0.169508	-0.175608	0.900943
PLCB3	0.00612638	-0.179396	-0.185523	0.872269
RELA	0.00619596	-0.569641	-0.575837	0.956196
CASP7	0.00629649	-0.0301319	-0.0364284	0.902671
SPHK1	0.00637809	-0.107493	-0.113871	0.889558
CD4	0.00639058	0.00196873	-0.00442185	0.880201
E2F5	0.00642717	0.0363491	0.0299219	0.860366
ITGA11	0.00650076	-0.144581	-0.151081	0.88161
NFKB1	0.00677231	-0.026244	-0.0330164	0.897745
COL4A3	0.00685076	-0.0454819	-0.0523326	0.890675
MAVS	0.00694014	0.0435227	0.0365825	0.861168
UIMC1	0.00699687	-0.104985	-0.111982	0.891542
ITGB4	0.00702202	-0.110193	-0.117215	0.818014
ERN1	0.00706282	0.0398833	0.0328205	0.887841
CAMK2D	0.00722356	0.0779875	0.0707639	0.812017
MAP2K5	0.0072696	0.0103775	0.00310787	0.890271
TOPBP1	0.00745688	-1.49328	-1.50074	0.945964
RRAS	0.00748327	-0.0102723	-0.0177556	0.824015
PPP3CB	0.00751291	-0.0228994	-0.0304123	0.833225
PLA2G6	0.00759623	-0.0854685	-0.0930647	0.869427
TOLLIP	0.00780957	0.0547718	0.0469622	0.87723
DOCK2	0.00786589	0.0783925	0.0705266	0.781016
NLRX1	0.00792604	-0.0167264	-0.0246525	0.874065
SYCP3	0.00810275	0.0259836	0.0178808	0.868455
ITGB2	0.00830621	-0.0107173	-0.0190235	0.845231
ELK1	0.00843299	-0.267153	-0.275586	0.81046
RPS6KA6	0.00847756	0.116538	0.108061	0.858144
MET	0.00852116	-0.0173025	-0.0258237	0.796152
CXCR5	0.00859212	0.132397	0.123805	0.829702
PIN1	0.00862688	-0.07019	-0.0788169	0.805722
HK3	0.00884625	-0.0339646	-0.0428109	0.821849
CREBBP	0.00901676	-0.11623	-0.125247	0.951019
FN1	0.00905344	0.147352	0.138298	0.824502
CXCL9	0.00907718	0.12646	0.117383	0.77455
FGF17	0.009442	0.150251	0.140809	0.844256
MOS	0.00950542	-0.113252	-0.122758	0.812507
LYPLA1	0.00984413	-0.190859	-0.200703	0.894709
RPS6KA4	0.0101435	-0.190414	-0.200557	0.848385
IFNG	0.0101654	0.205182	0.195017	0.689805
CD82	0.0104438	0.0545616	0.0441178	0.800968
FLNB	0.0104563	-0.169278	-0.179734	0.829837
EIF2S1	0.0106461	-1.72193	-1.73258	0.946505
PPP1CA	0.0106577	-0.679722	-0.69038	0.915595
IFNA6	0.010699	0.160392	0.149694	0.706745
FGFR3	0.010708	0.0643817	0.0536737	0.841967
BCL2A1	0.0107834	0.0566878	0.0459045	0.816829
ITGA2	0.0108191	0.0864368	0.0756177	0.80945
CHPT1	0.0111339	0.0518739	0.04074	0.737813
MAOA	0.0112899	0.15696	0.14567	0.774262
CTSF	0.0116287	-0.107782	-0.119411	0.880793
RPS6KA1	0.0117616	-0.184829	-0.19659	0.806552
FGB	0.0118704	0.225956	0.214086	0.789817
GAB2	0.0119083	-0.206268	-0.218176	0.863603
PIK3R1	0.0121387	0.021657	0.00951834	0.787969
IL12B	0.0121571	0.127175	0.115018	0.712027
TNF	0.0122266	-0.0744337	-0.0866603	0.712771
LCP2	0.0123149	0.00747672	-0.00483814	0.684
EIF4E1B	0.0124802	0.00899308	-0.00348714	0.830982
NR4A1	0.0126314	-0.0724294	-0.0850608	0.659847
CACNA1G	0.0126376	-0.223086	-0.235723	0.818112
MAP3K4	0.0129989	0.0485198	0.0355208	0.766071
CD8A	0.0130094	-0.0258135	-0.0388229	0.761257
CAPN2	0.01301	0.0588853	0.0458753	0.779952
EP300	0.0130846	-0.214724	-0.227809	0.950092
CDKN2B	0.0133514	0.0704307	0.0570793	0.831732
VAV3	0.0133861	-0.0368437	-0.0502298	0.769246
COL6A6	0.0134339	0.00868273	-0.00475113	0.662817
GP6	0.0134696	0.0557036	0.042234	0.707981
ATR	0.013533	-1.26915	-1.28269	0.92998
SPTA1	0.0136641	0.0234203	0.00975616	0.802112
TIRAP	0.0137003	0.0737421	0.0600418	0.746115
CSF2	0.0137716	-0.0946523	-0.108424	0.815703
DNTT	0.0140626	0.0305769	0.0165143	0.74877
MAP2K1	0.0142615	-0.202126	-0.216388	0.896257
TUBA3D	0.0144866	-0.788315	-0.802801	0.897415
GNG7	0.0145306	0.0191424	0.00461187	0.679537
HSPA1L	0.0145447	0.0790063	0.0644616	0.726459
ALDH7A1	0.0145465	-0.066487	-0.0810335	0.794462
CCR2	0.0147132	0.0718152	0.0571021	0.588977
LAMB4	0.0147564	-0.153087	-0.167843	0.662262
PDGFD	0.0147981	0.0970492	0.0822511	0.73147
THBS3	0.0147995	-0.222965	-0.237764	0.814844
PRKCB	0.0151586	0.0465999	0.0314413	0.754193
CXCL5	0.0157477	0.0171422	0.00139444	0.723556
CCNG1	0.0158272	-0.0019651	-0.0177922	0.729263
SESN1	0.0158401	0.117442	0.101602	0.625302
CCL1	0.015848	-0.103972	-0.11982	0.743701
STAT5B	0.0159785	-0.166193	-0.182171	0.760972
IFNA1	0.0160614	-0.0689265	-0.0849878	0.699858
PDK1	0.0162295	0.0670107	0.0507812	0.702484
GNG5	0.0162892	-0.258435	-0.274724	0.779153
PERP	0.0163954	-0.14465	-0.161045	0.763184
CCL3	0.016632	0.0306904	0.0140584	0.708897
CCL14	0.0167869	-0.0200419	-0.0368288	0.657971
MAPK8IP3	0.0169615	-0.0929493	-0.109911	0.757411
DVL3	0.017039	-0.121564	-0.138603	0.767059
TICAM1	0.0173721	-0.0137351	-0.0311072	0.501094
NOS2	0.0174246	-0.0255024	-0.042927	0.710159
BDNF	0.0175617	-0.104379	-0.121941	0.654693
CCL16	0.0179678	-0.0505648	-0.0685326	0.75306
BCL2L11	0.01802	-0.101179	-0.119199	0.615628
SPHK2	0.0181645	-0.114961	-0.133125	0.658164
PAK1	0.0182117	-0.173167	-0.191379	0.723397
MAPK14	0.0182604	-0.0194398	-0.0377001	0.805747
MYL10	0.0184845	0.122728	0.104244	0.556084
FGF23	0.0184996	0.162224	0.143724	0.603616
LAMA2	0.018597	0.0128431	-0.00575392	0.627048
CCL25	0.0189168	0.0340785	0.0151616	0.524932
STK4	0.0190199	0.0218173	0.00279741	0.739716
PDGFB	0.0191174	0.0861204	0.067003	0.59691
IFNE	0.0194054	0.148614	0.129209	0.597736
TICAM2	0.019609	-0.09947	-0.119079	0.681542
PTPRR	0.0196473	-0.00387794	-0.0235253	0.708666
SIKE1	0.0201089	-0.0961686	-0.116277	0.67502
CACNA1S	0.0202367	-0.116204	-0.13644	0.654672
LAMB2	0.0202465	-0.0411582	-0.0614047	0.550694
CCL2	0.0206023	0.084628	0.0640257	0.491734
BLNK	0.0206327	0.021423	0.000790356	0.460019
FAS	0.0206449	-0.13541	-0.156055	0.532217
DGKA	0.0206807	-0.137397	-0.158078	0.562723
POLD4	0.0207176	-0.152895	-0.173612	0.596536
MAOB	0.020752	0.0664547	0.0457028	0.475866
CALM2	0.020946	0.131335	0.110389	0.688007
CCR5	0.021017	0.0364148	0.0153977	0.693384
TNFRSF10B	0.0211334	0.197953	0.176819	0.533322
ITGA5	0.0212991	-0.181028	-0.202327	0.714535
AZI2	0.0213442	0.06627	0.0449258	0.646755
SHC1	0.0214886	-0.215945	-0.237434	0.775643
PRKCG	0.021807	0.0949449	0.0731379	0.655827
IRAK4	0.0220031	0.0205327	-0.00147039	0.447722
IL1R2	0.0224059	-0.0132894	-0.0356952	0.614621
ARAF	0.0224248	0.0954939	0.0730691	0.559061
ADCY6	0.0225678	-0.039602	-0.0621698	0.713575
FLT3	0.0226057	-0.0516035	-0.0742092	0.680185
IFNA2	0.0226753	0.0404704	0.017795	0.56976
CD86	0.0226772	-0.0590391	-0.0817164	0.620492
CAV1	0.0227936	0.0914033	0.0686097	0.520201
IFNA10	0.0228638	0.209303	0.186439	0.45987
DAXX	0.0229036	-0.287337	-0.31024	0.821694
RIPK1	0.0229282	0.143739	0.120811	0.526748
ADCY4	0.0229891	-0.0782638	-0.101253	0.716067
PAK4	0.0231683	-0.103638	-0.126806	0.672076
RPA2	0.0232199	-2.01621	-2.03943	0.906981
GNG11	0.0232453	-0.00795778	-0.0312031	0.381558
PPP3CC	0.0234302	0.0583565	0.0349263	0.432221
APAF1	0.0234372	0.106301	0.0828637	0.653691
TBKBP1	0.0234458	-0.206176	-0.229622	0.526593
CACNA1C	0.0234772	-0.00357816	-0.0270554	0.588304
IKBKE	0.0234942	0.0635425	0.0400482	0.634175
CDKN2A	0.0236505	0.228453	0.204802	0.65725
DFFA	0.0238404	0.0669611	0.0431207	0.546479
CAV3	0.0244607	0.0819768	0.057516	0.424844
IL12A	0.0247257	0.0102989	-0.0144268	0.565537
GP5	0.0247573	0.14683	0.122073	0.422035
SERPINE1	0.0248661	0.0719856	0.0471195	0.419408
SMAD2	0.0250072	-0.00689884	-0.031906	0.514272
CACNA1B	0.0254964	-0.107455	-0.132951	0.493278
NTF4	0.0256648	-0.0885404	-0.114205	0.478506
OSMR	0.0258464	0.143472	0.117626	0.496303
ENO2	0.0260521	-0.0230107	-0.0490627	0.605582
PPARA	0.0263947	0.00398471	-0.02241	0.64182
NGF	0.0264026	-0.111054	-0.137456	0.677837
TIGAR	0.0264454	0.126733	0.100288	0.494943
CCR6	0.0265567	0.0960118	0.0694552	0.410858
IGF1	0.0267116	0.0248937	-0.00181797	0.392165
POLR3F	0.0267241	-1.23778	-1.26451	0.840052
PRKACG	0.026748	-0.169077	-0.195825	0.671608
RAD54B	0.0267948	-0.0137635	-0.0405583	0.379714
GPCPD1	0.0271067	0.0860698	0.0589631	0.448374
CXCL11	0.0274697	0.0311729	0.00370318	0.471755
RAPGEF2	0.027676	-0.0562056	-0.0838817	0.577759
PLCB2	0.0280268	-0.029696	-0.0577227	0.449761
CCL13	0.0280545	-0.115556	-0.143611	0.353604
FGA	0.0283485	0.0898543	0.0615058	0.378989
PLCG2	0.028451	0.0319264	0.00347547	0.510639
CYBB	0.0285432	0.128184	0.099641	0.426935
WAS	0.0288239	0.0367485	0.00792457	0.4886
CACNA2D1	0.0289466	-0.0188824	-0.047829	0.570053
RASGRP4	0.0291178	-0.0908398	-0.119958	0.419806
FGR	0.0291367	0.0631476	0.0340109	0.666373
BCL2	0.0292966	0.0659467	0.0366501	0.363967
SLC2A2	0.0294173	0.0354893	0.00607194	0.449165
GP1BB	0.0296454	-0.202448	-0.232093	0.632554
CCL18	0.0296695	-0.0379033	-0.0675728	0.24607
PCYT1B	0.0297118	0.058634	0.0289222	0.480697
GNB5	0.0297783	0.0404343	0.0106561	0.35427
IFNW1	0.0299643	0.0808385	0.0508742	0.695044
MAP4K2	0.0300578	-0.193875	-0.223933	0.546333
MAPKAPK3	0.0302102	0.0814524	0.0512422	0.271282
NCK2	0.0307904	-0.0366572	-0.0674475	0.488141
CD14	0.0308676	0.0141902	-0.0166774	0.437316
ZBP1	0.0309705	0.0656998	0.0347293	0.310609
MYLK	0.0311629	0.123543	0.0923803	0.424847
CTSS	0.0313818	0.00810934	-0.0232724	0.503071
PCK2	0.0314276	-0.0951714	-0.126599	0.441859
GSK3B	0.031471	0.0993156	0.0678446	0.701053
POLR3B	0.0315239	-2.08183	-2.11336	0.826052
CALM1	0.0316759	0.0710871	0.0394112	0.422519
IFNA5	0.031754	0.0871755	0.0554215	0.542654
ALDH9A1	0.0317952	-0.0802065	-0.112002	0.526696
PCYT1A	0.0318149	-0.775636	-0.80745	0.787416
LAMA5	0.0319632	0.00527648	-0.0266868	0.356352
GNB4	0.0325355	0.0220517	-0.0104838	0.42686
TKFC	0.0325871	-0.128937	-0.161524	0.521393
MAP3K12	0.0328659	-0.153727	-0.186593	0.351469
BAMBI	0.0334261	-0.0609157	-0.0943418	0.333324
IFNB1	0.0334983	0.251372	0.217874	0.267045
TLR8	0.0336584	0.096209	0.0625506	0.295527
PLPP2	0.0336824	0.0372006	0.00351814	0.535571
CCL26	0.0336885	-0.203455	-0.237144	0.53455
GADD45G	0.0337419	-0.054084	-0.0878259	0.496526
SHISA5	0.0340331	-0.261607	-0.29564	0.583468
CHKB	0.0340678	0.0480161	0.0139482	0.508839
WASF1	0.034239	0.177731	0.143492	0.258941
IFNA14	0.0342409	0.0592445	0.0250036	0.472663
PARP1	0.0342599	-0.254807	-0.289067	0.452144
CTSW	0.0347051	-0.156501	-0.191206	0.404942
PTPN5	0.0347617	0.132465	0.0977035	0.547084
LTBR	0.0351088	0.0361589	0.00105015	0.243967
GLUD1	0.0352671	0.0624822	0.0272151	0.533539
DUSP2	0.0353355	0.0520056	0.0166702	0.355969
RAD50	0.0353907	0.00901278	-0.0263779	0.644471
COL6A2	0.0354687	0.0161379	-0.0193309	0.373546
COL4A4	0.0357198	0.130111	0.0943913	0.385694
IL1R1	0.0358978	0.0278474	-0.00805034	0.572104
FOS	0.0361881	-0.0969552	-0.133143	0.482493
CBLC	0.036318	-0.0824148	-0.118733	0.242168
FGF21	0.0366269	-0.0798439	-0.116471	0.387736
TUBA1B	0.0367377	-1.39968	-1.43642	0.733013
SOS1	0.0368386	-0.231445	-0.268283	0.644111
CDS1	0.0368463	-0.0620236	-0.0988699	0.383871
ALDH3A2	0.0368623	0.0878108	0.0509485	0.348621
MYL7	0.0368941	-0.0875785	-0.124473	0.425889
GNB2	0.037	-0.17572	-0.21272	0.431072
OSM	0.0373074	-0.0485153	-0.0858227	0.553137
BIRC2	0.0374407	-0.191692	-0.229133	0.533918
LMNA	0.0374573	-0.396983	-0.43444	0.463934
APC2	0.0375797	-0.136383	-0.173963	0.372409
FGF11	0.0379008	0.0221316	-0.0157692	0.362551
HGF	0.0384684	0.0987428	0.0602743	0.518485
CHUK	0.0384709	-0.058045	-0.0965159	0.485502
IL7	0.0384739	0.116273	0.0777993	0.419069
RPA1	0.038606	-2.46355	-2.50216	0.86184
HCK	0.0390528	-0.113407	-0.15246	0.379397
RNF125	0.0390907	0.0444629	0.00537219	0.498197
CCR3	0.0391021	0.00356827	-0.0355339	0.468136
IL7R	0.0392111	0.094023	0.0548118	0.346334
IRF3	0.0392731	-0.0249054	-0.0641784	0.32647
GLUD2	0.0393581	0.208468	0.16911	0.382801
THBS4	0.039515	-0.0675788	-0.107094	0.360464
PDHA2	0.0397644	-0.0318263	-0.0715907	0.296767
SIAH1	0.0401216	0.0281069	-0.0120147	0.677057
MAP3K6	0.0401256	-0.0696451	-0.109771	0.224089
CSF1R	0.0403116	0.0195583	-0.0207533	0.291845
ITGA2B	0.0408375	-0.18236	-0.223198	0.423693
FGF19	0.0409557	-0.118289	-0.159245	0.240837
CD40	0.0409778	0.0330347	-0.00794301	0.241107
TSC2	0.0410273	-0.112358	-0.153385	0.746394
FGFR2	0.0411587	0.0194366	-0.0217221	0.254104
GCK	0.0412685	0.015135	-0.0261335	0.383334
GRK3	0.0413099	0.00262037	-0.0386896	0.252188
ITGB7	0.0416647	-0.148779	-0.190443	0.50241
HSP90AA1	0.0420139	-0.267363	-0.309377	0.596706
CAMK2B	0.0421402	-0.0542351	-0.0963753	0.312634
CXCL10	0.0421947	0.0580639	0.0158692	0.114912
TP53AIP1	0.0421987	0.120334	0.0781351	0.171331
CACNA1F	0.0422405	-0.0207808	-0.0630214	0.114162
NFKBIB	0.0427279	-0.119556	-0.162284	0.287285
COL4A1	0.0429938	0.0580161	0.0150223	0.281731
IKBKB	0.0435271	-0.0355207	-0.0790478	0.475464
BIN1	0.0438948	-0.0308586	-0.0747534	0.233534
VAV1	0.0439195	-0.0647885	-0.108708	0.21067
BCL10	0.0440799	-0.0847769	-0.128857	0.270868
SIRT3	0.0441265	-0.0122847	-0.0564112	0.611178
COL9A2	0.0443288	0.0208501	-0.0234787	0.150828
KITLG	0.0445379	0.181144	0.136606	0.231219
ACTN4	0.0447415	0.0169914	-0.0277501	0.508406
DFFB	0.0448491	-0.0650825	-0.109932	0.566845
RAD52	0.0449519	-0.10685	-0.151801	0.294372
RBX1	0.0452774	-1.43014	-1.47542	0.720595
CAMK2G	0.045346	-0.0841415	-0.129487	0.273317
TUBA3C	0.0454087	-0.22393	-0.269339	0.190568
TP53I3	0.0454616	-0.225683	-0.271145	0.404256
RAD54L	0.0457704	-0.173705	-0.219475	0.393067
TFDP1	0.0459029	-0.616778	-0.662681	0.706561
VTN	0.0461216	-0.136394	-0.182516	0.27474
GP9	0.0463085	-0.126995	-0.173303	0.274661
PCNA	0.0463203	-2.8961	-2.94242	0.81407
PIP5K1C	0.046948	-0.0200678	-0.0670158	0.139307
MAPKAPK2	0.0472046	0.031094	-0.0161106	0.170398
TRAF5	0.047321	0.0339764	-0.0133446	0.338743
SESN2	0.0473928	0.00892457	-0.0384683	0.327344
CACNB3	0.0474257	-0.449903	-0.497329	0.382321
FGF22	0.0474543	0.0727144	0.0252601	0.172902
GP1BA	0.0476184	0.0530186	0.00540019	0.145721
SMAD4	0.0477498	-0.0399612	-0.087711	0.577172
DIAPH1	0.0478435	-0.177628	-0.225471	0.579503
LAMA4	0.0479992	0.0407369	-0.00726228	0.160314
HSPA2	0.0480177	0.0145207	-0.0334971	0.343328
SMAD3	0.048048	-0.0129636	-0.0610117	0.405618
EIF4E	0.0482173	-1.53307	-1.58128	0.728635
PIDD1	0.0487311	0.00581217	-0.042919	0.388685
RELB	0.0487458	-0.0269428	-0.0756886	0.304677
IRAK1	0.0491438	0.0546559	0.00551216	0.3873
NLK	0.0491989	0.301789	0.25259	0.206941
RBL2	0.0493061	0.131669	0.0823628	0.344209
COL6A1	0.0494617	0.0932244	0.0437627	0.0949009
CCL17	0.0495773	-0.00435213	-0.0539294	0.223159
MAPK7	0.0498385	0.0228328	-0.0270058	0.159988
BAX	0.0499506	0.149662	0.0997119	0.265342
YWHAQ	0.0500107	0.132224	0.0822133	0.315136
CTSD	0.0500151	0.109447	0.0594322	0.234139
CAPN1	0.0500582	-0.101765	-0.151824	0.274394
GNG12	0.0500874	0.064506	0.0144186	0.113279
TUBA3E	0.0501693	-0.0423788	-0.0925481	0.316145
TLR4	0.0502259	0.115111	0.0648852	0.0877257
YWHAB	0.0506757	-0.0640017	-0.114677	0.245309
GLS	0.0507384	-0.0966766	-0.147415	0.4059
GRK4	0.0509245	0.117385	0.0664608	0.27857
GNG10	0.0510271	-0.0457476	-0.0967747	0.308974
CACNA2D4	0.0511277	0.102146	0.0510179	0.0624953
FADD	0.0514035	-0.314469	-0.365873	0.430957
IL6R	0.051419	-0.0875549	-0.138974	0.280866
DGKQ	0.0518365	0.0292288	-0.0226077	0.208123
GORAB	0.0519788	0.0936004	0.0416216	0.257193
IGFBP3	0.0521056	-0.12326	-0.175366	0.308645
POLR1C	0.0526109	-1.73965	-1.79226	0.70724
TNFRSF10D	0.05289	0.119947	0.0670566	0.0219699
DHX58	0.0540017	-0.000248979	-0.0542507	0.36795
GRB2	0.0540775	-1.08021	-1.13429	0.823226
THBS2	0.0542491	0.161086	0.106837	0.264954
RAD51C	0.0543685	-0.823661	-0.878029	0.503255
PIP4K2C	0.0545687	-0.047394	-0.101963	0.244083
TGFBR1	0.0546339	0.0650003	0.0103665	0.324207
MAPK12	0.0555277	0.0998434	0.0443157	0.112305
SRC	0.0556289	-0.0401891	-0.095818	0.10989
CCNB2	0.056036	0.100346	0.0443101	0.283645
POLR3GL	0.0561337	-0.0681053	-0.124239	0.187725
CXCL6	0.056204	0.0425744	-0.0136296	0.470036
CCL7	0.0563048	-0.132623	-0.188928	0.202384
FLNA	0.0563625	0.0291334	-0.0272291	0.152295
CTSK	0.0565291	-0.127015	-0.183544	0.189003
MYO10	0.0567942	-0.0168037	-0.0735979	0.256337
YWHAG	0.0568888	-0.200252	-0.257141	0.366618
RIPK3	0.0573695	-0.266648	-0.324017	0.305113
CCL22	0.0574456	0.0202015	-0.0372441	0.144458
GNGT2	0.0578123	0.167619	0.109806	0.315816
ROCK2	0.0583373	0.140161	0.0818233	0.429415
PF4V1	0.0585054	-0.0282237	-0.0867291	0.248629
BTK	0.0586044	0.0691518	0.0105475	0.0196024
ADCY3	0.0586143	-0.0587699	-0.117384	0.264007
ARHGAP35	0.0586553	0.203275	0.14462	0.360877
PIKFYVE	0.0592938	-0.00877267	-0.0680665	0.0815188
ITGA8	0.05967	-0.0626135	-0.122283	0.119614
TNFRSF10C	0.0601886	0.101408	0.0412193	0.0788896
CACNG6	0.0604218	-0.049336	-0.109758	0.167856
CASP2	0.0605594	0.344927	0.284367	0.326821
PRKACB	0.0606017	0.0614451	0.000843328	0.116831
PTK2	0.0607927	-0.618079	-0.678871	0.687979
RAD51B	0.0610184	-0.289071	-0.35009	0.512592
GSK3A	0.0612276	0.0238767	-0.0373508	0.361526
TNFSF10	0.0615369	0.0796194	0.0180826	0.3072
GNB3	0.0618693	-0.0917933	-0.153663	0.147174
CD36	0.0624738	0.0864209	0.0239471	0.121815
TLR5	0.0625973	0.0113319	-0.0512654	0.318051
MAP3K20	0.062598	0.0132915	-0.0493065	0.182758
CX3CR1	0.0631977	0.102928	0.0397305	0.164284
AIFM1	0.063289	-0.429081	-0.49237	0.626686
CXCL1	0.0634059	-0.321506	-0.384912	0.234744
MAP2K3	0.0634521	0.0729396	0.00948753	0.381691
MRAS	0.0635726	0.0339278	-0.0296448	0.0959195
GSN	0.0640107	0.0432892	-0.0207216	0.147478
CXCR6	0.0642421	0.201101	0.136859	0.0531615
PDGFC	0.0646784	0.1789	0.114222	0.193796
GTSE1	0.0649252	-0.262502	-0.327427	0.529204
POLD2	0.0651193	-1.29193	-1.35705	0.520518
MAPK10	0.0651732	0.133937	0.0687637	0.136697
COL4A5	0.0653401	0.186323	0.120983	0.0830325
FGF14	0.0654692	0.125328	0.0598584	0.10647
PLCB1	0.0655112	0.146949	0.0814378	0.044723
MAPK11	0.0656939	0.137526	0.0718317	0.0939981
SHC2	0.0657137	0.089615	0.0239013	0.313225
SCO2	0.0658683	-0.152405	-0.218273	0.460104
CTSH	0.0661906	-0.0737127	-0.139903	0.186376
RASA2	0.0665527	0.0392891	-0.0272636	0.374162
FGF3	0.0667185	0.0172945	-0.049424	0.157356
CTSZ	0.0669055	0.0386554	-0.0282501	0.0870675
IFNA4	0.0670963	-0.122402	-0.189498	0.282566
FGF2	0.0673054	0.0600475	-0.00725787	0.043714
BAIAP2	0.0679796	-0.0860798	-0.154059	0.139618
BAD	0.068333	-0.133459	-0.201792	0.307088
IFNA21	0.0685445	-0.168221	-0.236765	0.348234
ARPC1A	0.0690257	-0.0170176	-0.0860433	0.0378361
TUBA1A	0.0691325	-0.136114	-0.205247	0.0572543
EPO	0.0702938	0.0651317	-0.00516203	0.133899
PF4	0.0703324	-0.259539	-0.329872	0.0863168
CCR7	0.0706118	-0.0716738	-0.142286	0.0808039
CASP3	0.0706888	0.146736	0.0760475	0.0514503
IDH1	0.070861	-0.0848444	-0.155705	0.191258
PRL	0.0711213	0.0605497	-0.0105716	0.0628621
IL1A	0.0711314	0.0650473	-0.00608404	0.0783499
GRK6	0.0715621	-0.0253254	-0.0968875	0.198707
CXCR4	0.0718881	0.0591685	-0.0127195	0.12237
TOP3A	0.0724528	-1.09891	-1.17136	0.668329
CCL21	0.0729246	0.0109994	-0.0619252	0.066308
LAMA1	0.0731699	0.097537	0.0243672	0.0297017
CACNA1I	0.0742898	-0.00489278	-0.0791825	0.127616
EGF	0.0743373	-0.0310942	-0.105432	0.101783
RASGRP2	0.0743801	-0.278169	-0.352549	0.215696
PLCG1	0.0745907	0.130893	0.0563018	0.153055
ADCY8	0.0746626	-0.0717742	-0.146437	0.102507
MUS81	0.0750842	-0.29703	-0.372114	0.425872
PIK3R3	0.0754143	0.00808059	-0.0673337	0.122903
CASP9	0.0755805	0.0769905	0.00140997	0.126872
FCGR2B	0.0760887	-0.17585	-0.251939	0.222478
PMAIP1	0.0765117	0.167787	0.0912755	0.101823
ADCY9	0.0768387	0.0791424	0.00230372	0.0114851
TRAF6	0.0772032	-0.0610441	-0.138247	0.167212
ARPC1B	0.0779763	0.0307066	-0.0472697	0.099802
INSR	0.0781949	0.00869085	-0.069504	0.0759638
TGFBR2	0.0798905	0.134892	0.0550014	0.245933
TGFB3	0.0805392	0.0168087	-0.0637306	0.0647212
LIMK1	0.0805595	0.0178975	-0.0626621	0.0630604
GRK7	0.0805636	0.00995816	-0.0706055	0.122529
COL9A1	0.0811855	0.00991232	-0.0712732	0.280038
XCL1	0.081402	-0.0362823	-0.117684	0.217334
POLR3H	0.0822493	-1.75638	-1.83863	0.639204
ATF4	0.0824475	-0.396085	-0.478532	0.567596
ZAP70	0.0826983	-0.0230744	-0.105773	0.109244
DDIT3	0.0829432	-0.118693	-0.201636	0.035967
JAK2	0.0857719	0.17397	0.0881985	0.0159201
TRADD	0.0863877	0.0364769	-0.0499108	0.0456258
PGAM2	0.0874414	-0.0272125	-0.114654	0.14123
PTPN13	0.0876767	0.0265189	-0.0611578	0.0251656
PPP3R1	0.0893616	0.0617574	-0.0276042	0.0276989
CSF1	0.0898464	-0.0440367	-0.133883	0.0125869
LMNB2	0.0908141	0.121944	0.0311302	0.0637591
ADCY5	0.0916303	0.157202	0.0655716	0.0743415
ARF6	0.0925807	-0.230981	-0.323562	0.241423
RRM2	0.0929255	-2.28431	-2.37723	0.640942
BARD1	0.0934952	-0.35961	-0.453105	0.424248
E2F4	0.093628	-0.0524924	-0.14612	0.107377
BID	0.0953027	0.0883145	-0.00698816	0.262826
CACNA1H	0.0970604	0.0340029	-0.0630575	0.0823379
CCNG2	0.097503	0.222674	0.125171	0.0618553
PTEN	0.0983526	0.47163	0.373278	0.489523
GRK2	0.0992422	-0.0931812	-0.192423	0.19503
TNFRSF1A	0.0997347	0.237026	0.137291	0.0563218
COL1A2	0.100858	0.0854224	-0.0154353	0.0423824
IQGAP1	0.1012	0.047247	-0.0539532	0.166815
LMNB1	0.10289	-0.132177	-0.235067	0.161998
FCGR3A	0.104083	0.155595	0.0515125	0.0977414
ITGA10	0.1045	-0.013543	-0.118043	0.0962534
DAB2IP	0.105195	0.207616	0.10242	0.0989462
CYCS	0.10528	-0.62139	-0.72667	0.534102
RAD51D	0.105287	-0.557666	-0.662953	0.317997
DGKZ	0.105456	-0.0807322	-0.186189	0.124361
CTSL	0.107953	0.0580036	-0.0499491	0.0325729
TBK1	0.108058	0.0153	-0.0927582	0.0818733
POLR2L	0.109566	-2.84605	-2.95562	0.653958
CHKA	0.11076	-0.275905	-0.386665	0.0711256
CASP8	0.110994	0.202991	0.0919971	0.0406111
PLPP3	0.111165	0.0762715	-0.0348931	0.147008
ROCK1	0.112748	0.0962345	-0.0165138	0.142891
ALDOA	0.112997	-1.28342	-1.39642	0.546347
ASAP2	0.120081	0.196547	0.0764654	0.0301281
FEN1	0.12093	-0.705393	-0.826322	0.409024
YWHAE	0.121702	-0.457997	-0.579699	0.153493
IFNAR2	0.123534	0.25354	0.130006	0.426716
XRCC2	0.124716	-0.487229	-0.611945	0.238266
BRCA2	0.125396	-0.29545	-0.420846	0.0751711
MYD88	0.130015	0.0434826	-0.0865325	0.0928668
PALB2	0.131174	-0.245475	-0.376649	0.118057
CHEK1	0.132052	-1.76013	-1.89218	0.497563
G6PD	0.133034	-0.00834502	-0.141379	0.235384
MDM2	0.139843	-0.532414	-0.672257	0.49147
LIG1	0.142079	-0.348738	-0.490816	0.192031
PDHB	0.143798	0.0347858	-0.109012	0.0960341
BAK1	0.144664	-0.469843	-0.614507	0.0944153
TAOK2	0.148226	0.160578	0.0123519	0.0120856
RPS6	0.154064	-2.19562	-2.34969	0.177993
POLR2E	0.15469	-1.75557	-1.91026	0.420144
FGF4	0.154972	0.0238605	-0.131112	0.00131477
BRCA1	0.155072	-0.231337	-0.386408	0.0567763
BIRC5	0.161571	-1.80247	-1.96404	0.271811
PARVA	0.163399	0.0949815	-0.0684173	0.279383
PPM1D	0.163963	-0.1747	-0.338663	0.16667
ENO1	0.167849	-0.276459	-0.444307	0.278406
HSP90AB1	0.170036	-0.0922155	-0.262252	0.0910833
CDK6	0.171403	-0.244177	-0.41558	0.192312
PDHA1	0.171783	0.211441	0.0396583	0.136142
EME1	0.175711	0.0510775	-0.124634	0.0403819
MDM4	0.176046	-0.105401	-0.281448	0.203018
CCND3	0.18975	-0.26786	-0.45761	0.0992336
CDIPT	0.191649	-0.552386	-0.744035	0.400264
ACTB	0.202995	-0.593372	-0.796367	0.378458
IFNAR1	0.203438	0.326024	0.122586	0.130543
JAK1	0.21609	0.120291	-0.0957997	0.110933
POLR3K	0.218587	-1.34982	-1.5684	0.203929
XRCC3	0.224699	-0.596414	-0.821113	0.0659444
ACTG1	0.227817	-0.799545	-1.02736	0.145735
TAOK1	0.254651	0.389943	0.135292	0.0428378
STAT2	0.258526	0.109678	-0.148848	0.0915037
CDK4	0.267217	-0.638716	-0.905933	0.351791
PKM	0.287734	-0.593062	-0.880796	0.0775962
MAP4K4	0.300804	0.202633	-0.0981707	0.0393841
CCND1	0.301447	-0.949147	-1.25059	0.267986
GAPDH	0.321467	-1.2563	-1.57776	0.152035
PGK1	0.376254	-0.511425	-0.887679	0.0564148

## Sheet: STAD_depmap_total_screen
genes	delta_long_to_short	mean_of_long	mean_of_short	pvalue
GRB2	-0.66408	-1.50053	-0.836447	0.0401526
SEH1L	-0.637582	-1.28895	-0.651367	0.00844991
UQCR10	-0.517633	-0.971216	-0.453583	0.18487
CSNK1A1	-0.371826	-1.17133	-0.799503	0.0440552
PPA2	-0.348036	-0.40593	-0.0578949	0.0662985
MYC	-0.341098	-1.56148	-1.22038	0.271764
APC	-0.33593	-0.512655	-0.176725	0.151956
PCNA	-0.29966	-3.24207	-2.94241	0.313047
SKP1	-0.295551	-1.80315	-1.5076	0.35963
SOS1	-0.283525	-0.525675	-0.24215	0.144812
MIOS	-0.260011	-0.362049	-0.102038	0.196201
AKT1	-0.248238	-0.291102	-0.0428644	0.0970871
NDUFAB1	-0.233258	-0.856379	-0.623122	0.296796
WNT7A	-0.228641	-0.210022	0.0186193	0.0804263
PIK3CB	-0.222082	-0.322292	-0.10021	0.139594
CAB39	-0.215137	-0.526698	-0.31156	0.55832
PIK3CA	-0.211227	-1.03238	-0.821153	0.482804
WIF1	-0.20825	-0.0971246	0.111125	0.0456008
CSNK2B	-0.207773	-1.05984	-0.852063	0.314012
PPP3CB	-0.200044	-0.298005	-0.0979612	0.2734
CCND2	-0.190025	-0.219173	-0.0291478	0.453068
CCNE1	-0.186884	-0.263564	-0.0766803	0.127871
ITGB1	-0.183571	-0.257642	-0.0740707	0.0738847
TP53	-0.179117	0.445147	0.624263	0.599951
GRB10	-0.175174	-0.0161666	0.159008	0.0508556
CUL1	-0.174804	-0.588469	-0.413665	0.181167
WDR59	-0.173183	-0.232861	-0.0596774	0.235881
PRKACA	-0.168801	-0.312908	-0.144107	0.419712
PLCB1	-0.165771	-0.0494341	0.116337	0.0637614
ATP6V1D	-0.164314	-0.914886	-0.750572	0.131916
ATP6V0D1	-0.159686	-1.55782	-1.39813	0.265254
PPP3CA	-0.159015	-0.0237158	0.1353	0.17433
ITGAM	-0.157037	-0.169207	-0.0121691	0.132999
CCL4	-0.155528	-0.0561887	0.0993394	0.354128
AGXT2	-0.139879	0.0184255	0.158304	0.0933969
RRAGC	-0.138434	-0.503273	-0.364839	0.390272
INS	-0.135819	-0.392122	-0.256303	0.266487
COX6A1	-0.135137	-0.675268	-0.540131	0.44188
SFRP4	-0.134816	-0.0351779	0.099638	0.00812567
NFATC3	-0.129386	-0.10788	0.0215053	0.18634
LAMTOR2	-0.128109	-0.589826	-0.461718	0.521141
SDHC	-0.1277	-1.25113	-1.12343	0.615937
UQCRQ	-0.126522	-0.643253	-0.516731	0.284296
COX6A2	-0.125016	-0.179623	-0.0546066	0.0796745
GLUD2	-0.124881	0.135358	0.260239	0.105047
SERPINF1	-0.124788	0.0176888	0.142477	0.340809
CSNK1A1L	-0.124118	-0.0818005	0.0423179	0.372739
CCL13	-0.12304	-0.223381	-0.100341	0.0976709
CDKN1A	-0.118262	0.198557	0.316819	0.35803
GLS	-0.117405	-0.14935	-0.0319449	0.412854
COX7A2L	-0.117024	0.111488	0.228512	0.492215
G6PC2	-0.115911	-0.0767711	0.0391395	0.0573586
ROCK2	-0.115763	-0.0443067	0.0714565	0.463996
TNF	-0.115628	-0.1199	-0.00427289	0.404198
MAPKAP1	-0.11552	-0.39026	-0.27474	0.365636
GNAI1	-0.114082	-0.0682753	0.0458071	0.410563
PPP3R1	-0.113176	-0.203433	-0.0902572	0.490205
WNT8A	-0.112654	-0.111167	0.00148744	0.0852978
RAP1B	-0.111537	-0.559706	-0.448168	0.45247
MAPK3	-0.109873	-0.0908646	0.0190082	0.369247
CD59	-0.109769	0.0138907	0.12366	0.0996948
WDR24	-0.109093	-0.392472	-0.283378	0.466623
CD40	-0.106449	-0.0379039	0.0685453	0.406726
PRKCB	-0.105524	-0.0568452	0.0486786	0.161709
IFNG	-0.104947	0.0771938	0.182141	0.142798
GSK3B	-0.101444	-0.0914665	0.00997794	0.362231
CACYBP	-0.0983823	-0.416306	-0.317924	0.621795
NDUFA5	-0.0972102	-0.418266	-0.321056	0.515539
MLST8	-0.0960268	-0.668294	-0.572267	0.520205
COX4I1	-0.0950846	-0.507045	-0.41196	0.485034
COX8C	-0.0946179	0.0503728	0.144991	0.395883
MAPK14	-0.0941687	-0.246403	-0.152234	0.439982
PRICKLE2	-0.0939321	-0.0729584	0.0209737	0.269015
MAPK8	-0.0904926	0.0280012	0.118494	0.114009
NDUFA4	-0.0897978	-0.547262	-0.457464	0.673007
RHEB	-0.0889405	-0.818785	-0.729845	0.476516
FZD3	-0.0876402	-0.121857	-0.0342172	0.355628
TRAF6	-0.086375	-0.0763974	0.00997764	0.0645992
LPIN1	-0.0859912	0.0469148	0.132906	0.126635
TRAF3	-0.0850679	-0.0361899	0.048878	0.336232
ATP6V1G3	-0.0844248	0.0446822	0.129107	0.0630153
RAC3	-0.0838163	-0.301418	-0.217602	0.308682
COX7B	-0.0836999	-0.794512	-0.710812	0.73249
KLRC1	-0.082896	0.0169826	0.0998786	0.075412
CLIP1	-0.0824169	-0.0568621	0.0255549	0.303789
LEF1	-0.0809874	0.0163673	0.0973547	0.149154
ATP6V1B1	-0.080109	-0.0135887	0.0665203	0.223954
PRKCA	-0.079878	-0.197106	-0.117228	0.274017
ARHGAP35	-0.079873	0.0675033	0.147376	0.122443
ATP6V0B	-0.0787104	-1.18878	-1.11007	0.578253
MAP3K7	-0.0781188	-0.114946	-0.0368269	0.382277
CXXC4	-0.0773416	0.0129238	0.0902654	0.090794
POLD1	-0.0764202	-2.70944	-2.63302	0.790953
GNAI3	-0.0755343	-0.194899	-0.119365	0.313162
TBC1D7	-0.0751907	-0.0838768	-0.00868608	0.596817
TRAF2	-0.0739757	-0.245869	-0.171894	0.486228
NFATC1	-0.0738515	0.0448545	0.118706	0.262622
WNT3	-0.0712789	0.0853019	0.156581	0.461692
FZD6	-0.0702714	0.149009	0.21928	0.275487
LRP5	-0.0689309	-0.13106	-0.0621293	0.376309
NDUFA13	-0.068493	-0.491094	-0.422601	0.211245
TBL1XR1	-0.0670876	-0.282205	-0.215117	0.745274
CAB39L	-0.0669301	0.0762693	0.143199	0.320082
CTBP1	-0.0662874	-0.0299029	0.0363845	0.48562
SFRP1	-0.0661551	0.0799763	0.146131	0.465147
WNT5A	-0.0650968	0.00363214	0.0687289	0.460359
WNT7B	-0.0630997	0.00462818	0.0677279	0.121952
PIK3R3	-0.0615704	-0.159884	-0.0983138	0.500228
FZD1	-0.0610606	0.0405334	0.101594	0.372032
NFATC4	-0.0608376	-0.0905264	-0.0296888	0.461391
FZD4	-0.0594914	0.0928352	0.152327	0.268291
NDUFV3	-0.0592808	-0.00240569	0.0568751	0.348829
AKT3	-0.058539	0.119141	0.17768	0.519477
RBX1	-0.058411	-1.67526	-1.61684	0.799592
PRKAA2	-0.0583507	-0.178154	-0.119803	0.534871
AMH	-0.05829	-0.0185879	0.0397021	0.466974
JUN	-0.0577575	-0.0666182	-0.00886066	0.756637
UQCRFS1	-0.0570609	-0.932794	-0.875733	0.803639
EIF4E	-0.0560534	-1.44968	-1.39363	0.767329
CAMK2A	-0.0554752	0.0334185	0.0888936	0.329746
KLRC2	-0.055191	-0.233944	-0.178753	0.379915
STRADB	-0.0548212	-0.272146	-0.217324	0.335554
AKT2	-0.0540431	-0.0733673	-0.0193242	0.742095
MAPK1	-0.0537894	-0.204547	-0.150758	0.725422
NLK	-0.0530643	0.202388	0.255453	0.289504
NFATC2	-0.0522288	0.031445	0.0836737	0.147441
BIRC2	-0.0519863	-0.17652	-0.124534	0.552207
WNT10B	-0.051675	-0.142328	-0.0906526	0.00210615
DAAM1	-0.0511011	0.0371445	0.0882456	0.549855
WNT10A	-0.0505514	0.0430705	0.0936219	0.423542
TNFRSF1A	-0.0499377	0.144377	0.194315	0.604741
ROCK1	-0.0499096	-0.057502	-0.00759243	0.61639
BTRC	-0.0497172	-0.20733	-0.157613	0.364891
RRAGD	-0.0482432	-0.0641768	-0.0159336	0.611701
CSNK2A1	-0.0472585	-0.0760675	-0.028809	0.56403
ATP6V0E2	-0.0467673	-0.0564188	-0.00965152	0.462583
ATP4A	-0.0463279	0.0103662	0.0566941	0.369429
PLAU	-0.0462308	-0.040819	0.00541182	0.497073
FLT3	-0.0453457	-0.117487	-0.0721413	0.346935
ATP6V1H	-0.0443665	-0.996857	-0.95249	0.622355
NDUFS4	-0.0441882	-0.175905	-0.131717	0.735081
DKK4	-0.0441475	-0.015685	0.0284625	0.685946
MAP2K1	-0.043701	-0.187021	-0.14332	0.711656
COX7A1	-0.0426864	-0.0021359	0.0405505	0.626983
CSNK2A2	-0.0419382	-0.0484553	-0.00651703	0.629519
FOSL1	-0.0417943	-0.285125	-0.243331	0.547246
NDUFS6	-0.0395272	-0.0125499	0.0269774	0.793192
GLUD1	-0.0385081	0.056919	0.0954271	0.446326
TNFRSF10B	-0.0376256	0.218239	0.255864	0.555977
RPS6KB1	-0.0332189	-0.259491	-0.226272	0.727424
UQCR11	-0.0316259	-0.448704	-0.417078	0.750552
EIF4E1B	-0.0315344	0.0914156	0.12295	0.797972
WNT6	-0.0311743	-0.0585282	-0.0273539	0.725483
RAP1A	-0.0307392	-0.132715	-0.101976	0.776599
PPP3CC	-0.0297471	-0.000820226	0.0289269	0.710096
TRIM25	-0.0291652	-0.0843935	-0.0552283	0.512048
EIF4EBP1	-0.0290735	-0.155866	-0.126792	0.683434
LAMTOR3	-0.0284808	-0.440184	-0.411703	0.843908
PCK2	-0.0273695	-0.185317	-0.157947	0.69809
WNT9A	-0.0259778	0.205392	0.231369	0.807474
TCIRG1	-0.0251394	-0.0940004	-0.0688609	0.809211
RPS6KA6	-0.0245455	0.084117	0.108663	0.730674
PPP3R2	-0.0223809	-0.0302414	-0.00786051	0.670538
VANGL1	-0.0214573	-0.116986	-0.0955284	0.746616
KLRD1	-0.0210779	-0.0117934	0.00928446	0.747221
TNFSF11	-0.0210161	0.0206619	0.041678	0.589863
FNIP1	-0.0210144	0.0294137	0.0504281	0.721651
RPS6KB2	-0.0204153	-0.0454949	-0.0250796	0.804726
WNT2B	-0.0189094	-0.00547855	0.0134309	0.843205
SOST	-0.0171585	-0.0391208	-0.0219623	0.546571
G6PC3	-0.0166864	-0.0280866	-0.0114002	0.795731
IL1R1	-0.0154494	-0.0139168	0.00153257	0.742873
ATP6V0A4	-0.0134449	-0.000642544	0.0128024	0.706852
LTA	-0.0132932	-0.115459	-0.102166	0.795992
WNT1	-0.0128746	-0.304137	-0.291262	0.916197
TTI1	-0.0116578	-0.707783	-0.696125	0.949275
APC2	-0.011602	-0.128936	-0.117334	0.874797
INVS	-0.0115166	-0.0108581	0.000658552	0.903877
RICTOR	-0.0112464	-0.47715	-0.465904	0.930997
NDUFA1	-0.0112082	-0.499369	-0.488161	0.9634
ATP6V1C2	-0.0106123	-0.002957	0.00765527	0.836539
BCL2	-0.0104037	0.00882314	0.0192269	0.848766
DEPTOR	-0.00987315	-0.01712	-0.00724688	0.878157
DEPDC5	-0.00970781	-0.0781072	-0.0683994	0.939002
PRR5	-0.00947441	-0.0144245	-0.0049501	0.806805
MYL12A	-0.00877573	-0.203884	-0.195108	0.929992
ATP6V1G1	-0.00862438	-1.24596	-1.23734	0.926349
FLCN	-0.00854015	-0.117865	-0.109325	0.948261
RRAGB	-0.00821946	-0.084531	-0.0763116	0.944051
CCNE2	-0.00736252	-0.0965262	-0.0891637	0.958076
EIF4E2	-0.00734226	-0.226945	-0.219603	0.962972
NFKB1	-0.00670375	-0.0934584	-0.0867547	0.887491
INSR	-0.00608013	-0.0494325	-0.0433524	0.925955
CXCL2	-0.00585325	-0.353827	-0.347974	0.943501
SIAH1	-0.00397052	-0.0103913	-0.00642077	0.971868
SOX17	-0.00387189	-0.0467777	-0.0429058	0.968771
RRAGA	-0.00271286	-0.46895	-0.466237	0.989012
FAS	-0.00206808	-0.119454	-0.117385	0.979264
COX10	-0.00183468	-0.576773	-0.574939	0.983986
ATP6V0D2	-0.000121642	-0.133987	-0.133865	0.998401
DKK2	0.000334367	-0.00734605	-0.00768042	0.991353
TSC2	0.000399978	-0.47868	-0.47908	0.99909
SORBS1	0.00110217	0.0987566	0.0976544	0.985237
IKBKB	0.00260394	-0.0521601	-0.054764	0.982208
TRADD	0.00287985	0.0293835	0.0265037	0.959565
MAPK10	0.00304892	0.130543	0.127494	0.951792
KIT	0.00331841	-0.0174259	-0.0207443	0.953529
LTB	0.00345759	0.0384953	0.0350377	0.968397
CDK6	0.00414907	-0.403595	-0.407744	0.988799
RNF152	0.00651956	-0.0310149	-0.0375344	0.872565
AKT1S1	0.00701886	0.0347447	0.0277258	0.901244
CER1	0.00813061	-0.0391809	-0.0473115	0.937815
PRKACB	0.00839966	-0.0262604	-0.03466	0.934385
MYL12B	0.00859955	0.0276746	0.0190751	0.894273
VANGL2	0.00912182	-0.170037	-0.179159	0.882819
COX11	0.00938913	-0.494411	-0.5038	0.949485
PSEN1	0.00965327	-0.0697207	-0.079374	0.921527
DAAM2	0.00995762	0.0811887	0.0712311	0.926134
LTBR	0.0113631	0.00645129	-0.00491186	0.784072
BAMBI	0.0116051	-0.0465342	-0.0581393	0.924199
SLC3A2	0.0116554	-0.536614	-0.548269	0.922956
CD40LG	0.013322	0.106808	0.093486	0.844864
WNT3A	0.0136944	0.0656286	0.0519342	0.854743
COX7B2	0.0139786	0.0185516	0.00457301	0.835653
MAP2K2	0.0142115	-0.13346	-0.147672	0.789745
COX6B2	0.0144639	0.0162641	0.0018002	0.790198
GNAI2	0.0151739	-0.158616	-0.17379	0.84979
SDHA	0.0152219	-0.322812	-0.338034	0.936528
ATP6V1E2	0.0156554	0.0649154	0.04926	0.817756
COX8A	0.0158432	-0.350306	-0.366149	0.925411
ATP12A	0.0161977	-0.0742047	-0.0904024	0.834431
PRICKLE1	0.0168915	0.0798583	0.0629667	0.864091
FZD5	0.0169058	0.0325429	0.015637	0.78308
TNFSF14	0.0170751	0.0122234	-0.00485173	0.782629
LAMTOR5	0.0171861	-0.177306	-0.194492	0.782433
CXCL12	0.0177048	-0.0263954	-0.0441001	0.829078
PRKAA1	0.0181228	0.0752262	0.0571034	0.751473
COX6B1	0.0183696	-0.585063	-0.603432	0.927063
LAMTOR4	0.0191655	-0.311159	-0.330325	0.898476
PRKCG	0.0198413	0.151161	0.13132	0.762045
AGXT	0.0199943	0.129419	0.109425	0.814381
FNIP2	0.0200585	0.0275785	0.00752005	0.843173
WNT4	0.0207326	0.0222974	0.00156488	0.734704
NKD1	0.0215714	0.115209	0.093638	0.788366
TGFB1	0.0241335	-0.0119798	-0.0361134	0.747336
WNT16	0.024213	0.177363	0.15315	0.734766
CCL19	0.0242473	-0.0371734	-0.0614207	0.746832
MTOR	0.0248474	-0.882033	-0.90688	0.939802
DVL2	0.0252484	-0.122789	-0.148037	0.638531
UQCRB	0.0253786	-0.614616	-0.639995	0.912826
CCL21	0.0256403	-0.0356835	-0.0613237	0.712374
CAMK2G	0.0259967	-0.0357401	-0.0617368	0.503037
LRP6	0.0260627	-0.00543337	-0.0314961	0.467377
SLC38A9	0.0270759	0.0403613	0.0132854	0.737359
SENP2	0.0288204	0.010336	-0.0184844	0.67663
SMAD3	0.0320715	-0.0401252	-0.0721967	0.580361
PRKACG	0.0322594	-0.248973	-0.281232	0.481761
MMP7	0.0327634	-0.00190049	-0.0346639	0.444924
CR2	0.0340695	0.0632887	0.0292192	0.375776
FRAT2	0.0363995	-0.100463	-0.136862	0.565959
WNT2	0.0394367	0.035256	-0.00418064	0.615914
LAMTOR1	0.0395496	-0.149121	-0.188671	0.749446
LHPP	0.0395563	0.12527	0.0857137	0.451665
THBS1	0.0400343	0.059449	0.0194148	0.523744
CXCL8	0.0403207	0.0626978	0.0223771	0.564188
MAPK11	0.0405108	0.0560817	0.015571	0.444856
PCK1	0.0410735	0.0347632	-0.00631031	0.474717
FZD7	0.0413913	0.16586	0.124468	0.58343
FZD2	0.0417447	-0.039819	-0.0815637	0.632285
NDUFA9	0.0419019	-0.297428	-0.33933	0.543602
AXIN2	0.0419701	-0.0817281	-0.123698	0.822704
CCND3	0.0431638	-0.189424	-0.232588	0.512064
MAPK13	0.0435215	-0.066383	-0.109904	0.250537
WNT8B	0.0442076	0.0799143	0.0357066	0.445613
RELA	0.0456951	-0.397344	-0.443039	0.714223
NRAS	0.0459923	-0.270008	-0.316001	0.854201
PIK3R1	0.0462691	-0.153007	-0.199276	0.852217
STRADA	0.0477012	-0.0632907	-0.110992	0.722904
PIK3CD	0.049368	-0.157031	-0.206399	0.547595
COX5B	0.0495623	-0.682359	-0.731921	0.535008
FZD8	0.0509051	0.0119797	-0.0389254	0.461875
DKK1	0.0511119	-0.0752203	-0.126332	0.473695
TNFRSF13C	0.0519532	0.0552872	0.00333397	0.377977
KLRC3	0.0554024	0.224501	0.169098	0.536813
UQCRC1	0.0567266	-0.621315	-0.678042	0.739097
SFRP2	0.0568193	-0.0202396	-0.0770589	0.728685
DVL1	0.0572514	-0.227061	-0.284313	0.448457
NKD2	0.0579988	0.0677854	0.00978669	0.22711
ATP6V1G2	0.0595351	0.0322472	-0.027288	0.502037
PLCB3	0.0620703	-0.119537	-0.181607	0.416907
NDUFB11	0.0640153	-0.326855	-0.39087	0.762011
CHD8	0.0665544	-0.32848	-0.395034	0.687038
PLCB4	0.0674991	0.00873856	-0.0587606	0.41542
NDUFB2	0.0693579	-0.349945	-0.419303	0.750788
IKBKG	0.0706042	-0.134775	-0.205379	0.574925
ATP6V0A1	0.0707638	-0.186034	-0.256798	0.453367
IL1B	0.0714623	0.0222835	-0.0491788	0.395887
LIG1	0.0718756	-0.276216	-0.348092	0.574085
PIK3R2	0.072162	-0.0805918	-0.152754	0.249729
RIPK1	0.0721811	0.114606	0.0424246	0.330195
RPS6KA1	0.0725494	-0.159599	-0.232148	0.259753
WNT9B	0.0734423	-0.173276	-0.246718	0.561636
CAMK2B	0.0740438	-0.0432524	-0.117296	0.520692
COX4I2	0.0742333	-0.171906	-0.24614	0.525523
RHOA	0.0747044	-0.244592	-0.319297	0.40648
BIRC3	0.074705	0.113834	0.0391294	0.373722
TCF7L1	0.0751297	-0.188238	-0.263368	0.300159
PLCG2	0.0755725	0.0611869	-0.0143856	0.220882
ATP6V1A	0.0756135	-1.89132	-1.96693	0.712622
NDUFA12	0.0799867	-0.118293	-0.19828	0.140036
MDM2	0.0822676	-0.730885	-0.813153	0.879701
SOS2	0.0826866	0.00765209	-0.0750345	0.361759
TBL1X	0.083478	0.174982	0.0915037	0.163477
VASP	0.0858798	-0.135345	-0.221224	0.152735
COX7C	0.0861276	-0.767789	-0.853917	0.738861
CD55	0.0861927	-0.164137	-0.250329	0.692392
IGF1	0.087146	-0.0544195	-0.141566	0.50529
COX5A	0.0876414	-0.481617	-0.569259	0.530366
POLD3	0.0879878	-1.62069	-1.70868	0.222672
NDUFS7	0.0897075	-0.367938	-0.457646	0.656504
POLD2	0.0901782	-1.3192	-1.40938	0.729252
ATP4B	0.0905386	0.106391	0.015852	0.347777
DDIT4	0.0913884	0.0840577	-0.00733067	0.529819
ATP6V1B2	0.0928151	-2.0065	-2.09931	0.661724
NDUFA3	0.0930973	-0.142005	-0.235103	0.124552
CAMK2D	0.0933008	0.137056	0.0437557	0.0797726
MAPK9	0.0948873	0.192424	0.097537	0.193556
CTBP2	0.0951467	-0.337008	-0.432155	0.523594
ULK2	0.0960032	-0.0502736	-0.146277	0.223968
FRAT1	0.0980874	0.0262361	-0.0718514	0.230635
NDUFA7	0.0986597	-0.144465	-0.243125	0.304134
CTNNBIP1	0.0992086	-0.0371929	-0.136402	0.34849
TNFRSF11A	0.0994463	0.123197	0.0237503	0.111634
POLD4	0.101551	-0.119743	-0.221293	0.421722
TCF7	0.102428	-0.192327	-0.294756	0.327204
CHUK	0.103283	-0.0380453	-0.141329	0.231362
RAC2	0.103933	-0.119253	-0.223186	0.16127
GLS2	0.103969	0.0131028	-0.0908659	0.349326
GPC4	0.104568	0.111441	0.00687236	0.281816
PORCN	0.105518	0.0221519	-0.0833663	0.133472
COX17	0.107672	-0.721935	-0.829607	0.361666
SESN2	0.10852	-0.0475808	-0.156101	0.354028
NFKBIA	0.108842	-0.0386182	-0.14746	0.100233
FZD10	0.110696	0.096375	-0.0143207	0.191436
SLC7A5	0.110923	-0.38668	-0.497603	0.79659
RAC1	0.110974	-0.695633	-0.806607	0.579526
MAPK12	0.112586	0.0757443	-0.0368417	0.311657
SDHB	0.113143	-0.587078	-0.700221	0.696965
NDUFS3	0.113229	-0.240406	-0.353635	0.623765
NDUFA4L2	0.115181	-0.193033	-0.308214	0.317577
PLCB2	0.115572	0.0835576	-0.0320145	0.169358
SGK1	0.115953	0.0375039	-0.0784495	0.0577882
KIR3DL2	0.117888	0.0606607	-0.0572274	0.50836
KIR2DL1	0.120488	0.0979518	-0.0225363	0.161152
TELO2	0.121616	-0.489121	-0.610737	0.337375
NDUFB9	0.121762	-0.795016	-0.916778	0.727319
XIAP	0.122642	0.0221615	-0.100481	0.407108
FZD9	0.124104	0.00226484	-0.121839	0.304153
TSC1	0.130355	-0.288612	-0.418967	0.613486
COX6C	0.131967	-0.495105	-0.627072	0.534564
EIF4B	0.133908	-0.62984	-0.763748	0.446972
AXIN1	0.142518	0.0736762	-0.0688419	0.560897
RPS6KA2	0.144234	0.0375475	-0.106687	0.0138934
STK11	0.144589	0.00608676	-0.138502	0.527349
NDUFB7	0.146456	-0.601509	-0.747965	0.597716
ACTG1	0.147109	-0.708753	-0.855863	0.523701
KRAS	0.150512	-0.736072	-0.886584	0.660785
NOTUM	0.151763	-0.0907167	-0.24248	0.00969303
RPS6	0.153885	-2.11326	-2.26715	0.408713
PPARD	0.154151	0.0449645	-0.109187	0.0527533
NDUFA11	0.154849	-0.688484	-0.843333	0.541534
DVL3	0.156739	-0.00632769	-0.163067	0.0362039
SFRP5	0.158242	0.0123737	-0.145868	0.0231017
NDUFV2	0.158653	-0.312427	-0.47108	0.553189
WNT5B	0.161122	0.0515023	-0.109619	0.0154411
NDUFB3	0.164953	-0.748011	-0.912964	0.439813
BRAF	0.165844	0.0401716	-0.125673	0.204428
WNT11	0.167995	0.12659	-0.0414054	0.0145898
UQCRC2	0.169405	-0.643815	-0.813221	0.143651
NDUFV1	0.17034	-0.343843	-0.514183	0.238589
ATP6V1E1	0.170396	-1.37782	-1.54822	0.584077
KIR2DL3	0.170503	0.266238	0.0957345	0.0555018
SMAD4	0.170726	-0.0879262	-0.258652	0.0562439
COX15	0.172582	-0.21849	-0.391071	0.200288
ULK1	0.172963	0.054617	-0.118346	0.132579
ATP6V0A2	0.173105	-0.00983149	-0.182936	0.156655
NDUFC1	0.174969	-0.36016	-0.535129	0.24485
NPRL2	0.177965	-0.14393	-0.321895	0.163354
ATP6V1C1	0.178343	-0.829532	-1.00788	0.402558
TNFSF13B	0.179937	0.0983936	-0.0815437	0.0643907
CASP9	0.180641	0.113755	-0.0668858	0.0720487
CDK2	0.181911	-0.614876	-0.796787	0.486954
NDUFA2	0.181951	-0.477484	-0.659435	0.312976
RAF1	0.191173	-0.0433686	-0.234542	0.177571
IGF1R	0.197795	-0.0890828	-0.286878	0.192362
IRS1	0.198384	-0.0241599	-0.222544	0.44216
EP300	0.201165	-0.253414	-0.454579	0.60098
SDHD	0.20313	-0.512137	-0.715267	0.314049
HRAS	0.206267	-0.0907061	-0.296973	0.0205671
FBXW11	0.208127	-0.481469	-0.689596	0.601438
KIR3DL1	0.21361	0.275749	0.0621387	0.0245773
NDUFS2	0.220678	-0.468341	-0.689019	0.280674
RPS6KA3	0.224148	-0.0209703	-0.245118	0.00505119
KIR2DL4	0.224184	0.229296	0.00511121	0.00177545
NDUFB10	0.226152	-0.764856	-0.991008	0.445824
ATP6V0C	0.226217	-2.42224	-2.64845	0.355984
NDUFC2	0.231549	-0.613023	-0.844572	0.376621
NDUFA10	0.23675	-0.37021	-0.60696	0.420208
PPA1	0.242413	-0.658805	-0.901218	0.425781
NDUFB6	0.245542	-0.409251	-0.654793	0.165403
PDPK1	0.249447	-0.920055	-1.1695	0.0233169
CREBBP	0.253684	-0.0768925	-0.330577	0.500192
SEC13	0.255383	-1.47405	-1.72943	0.432311
NDUFB5	0.257064	-0.301253	-0.558317	0.149545
RPTOR	0.270776	-0.594736	-0.865511	0.367149
TCF7L2	0.289031	-0.28369	-0.572721	0.283226
NDUFB4	0.299391	-0.459661	-0.759052	0.268249
NDUFB8	0.300951	-0.386649	-0.6876	0.187994
SKP2	0.303829	-0.56171	-0.865539	0.342159
NDUFA6	0.31556	-0.47558	-0.79114	0.108694
CYC1	0.333105	-0.512318	-0.845424	0.32855
RUVBL1	0.333604	-1.56587	-1.89947	0.28441
ATP6V1F	0.337198	-1.11853	-1.45573	0.10302
NDUFA8	0.36577	-0.576296	-0.942065	0.377623
NDUFS8	0.395273	-0.537066	-0.932339	0.210694
NDUFS5	0.407789	-0.644939	-1.05273	0.226186
PTEN	0.410649	0.417677	0.00702811	0.140111
ACTB	0.417885	-0.447887	-0.865772	0.175826
NDUFS1	0.437872	-0.406634	-0.844506	0.181076
CTNNB1	0.480636	-0.385225	-0.865861	0.32768
CCND1	0.684435	-0.997219	-1.68165	0.302685
ATP6V0E1	0.686126	-0.0398605	-0.725987	0.161126
CDK4	0.705701	-0.429988	-1.13569	0.185925
ATP6AP1	0.728399	-0.734445	-1.46284	0.0791127

## Sheet: UCEC_depmap_total_screen
genes	delta_long_to_short	mean_of_long	mean_of_short	pvalue
BUB3	-0.745837	-2.94907	-2.20324	0.0706286
RFC3	-0.519529	-1.85749	-1.33796	0.148993
RPA2	-0.500503	-2.50349	-2.00298	0.176288
PGK1	-0.465778	-1.04993	-0.584153	0.0348753
PTDSS1	-0.453215	-0.502246	-0.0490317	0.0735115
MCL1	-0.434989	-1.14619	-0.711203	0.148886
TKT	-0.376601	-0.539613	-0.163012	0.0350721
ENO1	-0.367694	-0.489405	-0.121711	0.000776405
PGS1	-0.363991	-0.913407	-0.549416	0.0733297
FEN1	-0.346503	-1.02745	-0.680944	0.0168034
ATP6V1A	-0.336225	-2.22649	-1.89026	0.261012
CYCS	-0.333593	-1.02165	-0.68806	0.306941
ESPL1	-0.325502	-2.69558	-2.37008	0.347089
PKM	-0.310361	-0.751884	-0.441523	0.0578614
DBF4	-0.309194	-1.05288	-0.743686	0.0539173
PDHA1	-0.306117	-0.232683	0.0734342	0.154078
FNIP2	-0.302476	-0.215138	0.0873379	0.00405059
RFC2	-0.291538	-1.63619	-1.34465	0.343419
CCND1	-0.291437	-1.05736	-0.765927	0.386817
ACTB	-0.26616	-0.679005	-0.412845	0.20578
PIK3CB	-0.264461	-0.419924	-0.155463	0.275472
SDHD	-0.262802	-0.802897	-0.540094	0.206025
IL9R	-0.258028	-0.526463	-0.268434	0.20944
XRCC2	-0.255432	-0.564089	-0.308657	0.0948404
SSBP1	-0.253843	-0.496916	-0.243073	0.0354839
RAD51D	-0.252181	-0.752052	-0.499871	0.320079
POLE3	-0.247299	-0.388808	-0.141509	0.315831
XRCC3	-0.233803	-0.789687	-0.555884	0.197376
MYH9	-0.226393	-0.487579	-0.261186	0.263694
STK11	-0.21906	-0.263573	-0.0445139	0.279963
PPM1D	-0.217677	-0.438517	-0.220841	0.243737
SDHB	-0.212542	-0.548908	-0.336367	0.400703
PPP1R12A	-0.208847	-1.33867	-1.12982	0.485448
PGD	-0.205502	-0.753649	-0.548147	0.482897
CCNA2	-0.203959	-1.49921	-1.29526	0.41138
MAP2K7	-0.203433	-0.198444	0.00498907	0.0542741
TBL1XR1	-0.203361	-0.364126	-0.160765	0.387566
GRB2	-0.20281	-0.806896	-0.604086	0.355405
MDM2	-0.202717	-0.773087	-0.57037	0.381926
DGKZ	-0.198096	-0.237493	-0.0393968	0.0973955
ATM	-0.191893	-0.26588	-0.0739868	0.147508
RAC2	-0.190349	-0.271597	-0.0812483	0.129999
FOSL1	-0.190148	-0.432701	-0.242553	0.0663366
MYD88	-0.190117	-0.132084	0.0580332	0.140103
IKBKB	-0.189839	-0.219472	-0.0296334	0.103158
BRIP1	-0.188835	-0.441572	-0.252737	0.12298
APEX2	-0.185273	-0.300375	-0.115102	0.237846
STAG2	-0.185001	-0.36487	-0.179869	0.28303
GZMB	-0.18353	-0.20405	-0.0205192	0.119111
XRCC1	-0.183451	-0.443471	-0.26002	0.174899
PSME2	-0.181402	-0.368484	-0.187082	0.133802
CDKN1C	-0.174588	-0.0156862	0.158902	0.0309086
BAD	-0.17356	-0.347906	-0.174346	0.194701
GNAI2	-0.172302	-0.309694	-0.137393	0.0388467
SP1	-0.172233	-0.255992	-0.0837591	0.320968
SOS2	-0.17187	-0.210641	-0.0387712	0.0612991
CASP10	-0.168908	-0.232981	-0.0640736	0.260881
GRIN2A	-0.168464	-0.270674	-0.10221	0.0946874
ATP2B3	-0.167275	-0.117239	0.0500364	0.216233
PPP2CA	-0.166669	-0.718031	-0.551363	0.489716
SHISA5	-0.165208	-0.288292	-0.123084	0.0628168
YWHAB	-0.162631	-0.29631	-0.133679	0.26695
PDE3A	-0.162263	-0.0576608	0.104602	0.0255698
GIPR	-0.161777	-0.233964	-0.0721863	0.308289
MDH2	-0.161328	-0.396596	-0.235268	0.306526
CUL4B	-0.161298	-0.0911203	0.070178	0.0751682
RAD51C	-0.160323	-1.00755	-0.847227	0.0746482
CLDN6	-0.160152	-0.409654	-0.249503	0.0731381
A2M	-0.159351	-0.0281932	0.131158	0.0794076
RAD51B	-0.157714	-0.384119	-0.226405	0.25854
CDK1	-0.157711	-2.6611	-2.50339	0.514024
MAP4K1	-0.156821	-0.165716	-0.00889442	0.0519222
MAD1L1	-0.156718	-0.13578	0.0209382	0.241217
PDHB	-0.156591	-0.180307	-0.023716	0.255327
RAD54L	-0.156004	-0.313084	-0.15708	0.110105
PTGER3	-0.155485	-0.360988	-0.205502	0.157807
MEF2C	-0.15413	-0.0486423	0.105488	0.142131
BRCA2	-0.153521	-0.671643	-0.518122	0.147433
MAX	-0.153029	-0.844162	-0.691133	0.389425
RBL2	-0.15276	0.0280898	0.180849	0.0689582
PLA2G2F	-0.150644	0.0503752	0.201019	0.018774
DLD	-0.150529	-0.592474	-0.441945	0.473542
GABBR1	-0.149139	-0.0950275	0.0541116	0.0516527
PHLPP1	-0.148999	-0.00913466	0.139865	0.00975353
ID2	-0.148902	-0.216953	-0.0680505	0.0190575
FZD9	-0.148894	-0.253369	-0.104475	0.133448
IGFBP3	-0.148144	-0.303535	-0.15539	0.36997
PLPP5	-0.147867	-0.0174447	0.130422	0.0272568
POLE4	-0.147213	-0.198582	-0.0513696	0.166312
MBOAT1	-0.146633	-0.141479	0.00515376	0.119472
PAK3	-0.14655	-0.124309	0.0222409	0.000545816
MAD2L2	-0.145932	-0.89924	-0.753308	0.372807
IL9	-0.145921	-0.00040153	0.145519	0.03628
EIF4E	-0.145915	-1.65339	-1.50747	0.376302
PKN3	-0.143862	-0.299265	-0.155403	0.285054
MAP3K11	-0.142831	-0.440686	-0.297855	0.0887483
GYS1	-0.14271	-0.121253	0.021457	0.0960182
GRIN2D	-0.142644	-0.215423	-0.0727791	0.154349
RPE	-0.142	-0.686411	-0.544412	0.165503
SIPA1	-0.141641	-0.208503	-0.0668623	0.0577022
CIR1	-0.138724	-0.401802	-0.263078	0.165426
TAOK2	-0.13859	-0.0745104	0.0640794	0.0474203
GLS2	-0.138338	-0.270408	-0.132071	0.179094
MUS81	-0.138072	-0.428554	-0.290482	0.183298
CCR10	-0.137719	-0.117725	0.0199946	0.294602
SIRT3	-0.13763	-0.173444	-0.0358147	0.126267
ATP1B1	-0.136147	-0.242411	-0.106264	0.114217
PLAT	-0.136038	0.0042754	0.140314	0.00635906
CD82	-0.13601	-0.0478773	0.0881324	0.335314
GRAP2	-0.135413	-0.107445	0.0279681	0.0974243
IQGAP3	-0.135051	-0.268648	-0.133597	0.0255439
EIF4E2	-0.134062	-0.335057	-0.200996	0.218878
MYL2	-0.133059	-0.153279	-0.02022	0.0851795
PISD	-0.132401	-0.819696	-0.687294	0.277379
TLN2	-0.132068	-0.163946	-0.0318784	0.000609913
CACNB2	-0.131787	0.00165294	0.13344	0.00114783
LAMC2	-0.131627	-0.159287	-0.0276593	0.0764705
NEIL1	-0.130886	-0.209091	-0.0782051	0.0552226
CHKA	-0.129655	-0.48131	-0.351654	0.550968
RPIA	-0.129352	-0.318116	-0.188764	0.479942
PTPN11	-0.128791	-0.780014	-0.651223	0.321145
DIAPH1	-0.127898	-0.299876	-0.171978	0.362076
IFNLR1	-0.126936	-0.204161	-0.0772254	0.190556
AGPAT4	-0.126928	0.0239055	0.150834	0.0837773
TFRC	-0.126916	-0.53896	-0.412044	0.580714
IL4R	-0.126244	-0.0296371	0.0966069	0.233882
EIF4EBP1	-0.126051	-0.142456	-0.0164056	0.197786
MYC	-0.125933	-1.41568	-1.28975	0.660304
TLR3	-0.125388	0.0749158	0.200304	0.12982
HES1	-0.125251	-0.110403	0.0148487	0.268226
OTUD5	-0.124362	-0.258939	-0.134577	0.376035
ERCC4	-0.124279	-0.435573	-0.311294	0.359757
CASP9	-0.12287	-0.154906	-0.0320363	0.114203
ERCC2	-0.122548	-1.00279	-0.880246	0.407566
YWHAG	-0.121846	-0.455254	-0.333408	0.324924
IL18	-0.121707	-0.260503	-0.138796	0.366167
APC	-0.121275	-0.465139	-0.343864	0.313833
EXO1	-0.120755	-0.240626	-0.119871	0.463176
NODAL	-0.119681	-0.229993	-0.110311	0.0145576
FGF6	-0.118809	-0.0558385	0.0629705	0.23394
CTNNA1	-0.117616	-0.17612	-0.0585046	0.585829
DVL3	-0.117218	-0.190525	-0.0733072	0.0835186
ARHGEF7	-0.117125	-0.329753	-0.212628	0.258405
ELK4	-0.117	-0.0653385	0.0516612	0.0467444
MAP2K2	-0.116988	-0.307924	-0.190936	0.343718
DEPDC5	-0.116483	-0.0684769	0.0480058	0.389611
CDC25C	-0.116234	-0.188708	-0.0724736	0.148927
TIAM1	-0.116199	-0.229656	-0.113456	0.150968
DAO	-0.116088	-0.12595	-0.00986144	0.0468078
GNG13	-0.116003	-0.104302	0.0117004	0.0898419
FLNB	-0.115776	-0.227587	-0.111811	0.257868
GNB1	-0.114744	-0.211751	-0.0970068	0.117046
PLA2G6	-0.113516	-0.166893	-0.0533772	0.15915
CHRM4	-0.113448	-0.236788	-0.12334	0.0148431
CPB2	-0.113364	-0.0293652	0.0839986	0.173682
ITGA6	-0.113254	-0.195353	-0.0820991	0.228866
ORC3	-0.113105	-0.332677	-0.219572	0.400061
CNGB3	-0.112631	0.0269455	0.139576	0.0431704
CDC42	-0.112371	-1.20408	-1.09171	0.457069
ACHE	-0.111806	-0.329626	-0.21782	0.438998
JUND	-0.111293	-0.394295	-0.283002	0.49028
PLG	-0.111266	-0.307163	-0.195897	0.0217044
SEC13	-0.111245	-1.41613	-1.30489	0.512286
LAMA3	-0.110956	-0.136987	-0.0260304	0.163332
ENO3	-0.110343	-0.109815	0.000527735	0.190835
FGF20	-0.110287	-0.0767316	0.0335553	0.42475
GRIN3A	-0.109908	-0.011541	0.0983672	0.25385
MYLK2	-0.109579	-0.239804	-0.130225	0.282969
CTSS	-0.10955	-0.0960669	0.0134827	0.174586
PNPLA7	-0.10949	-0.260755	-0.151265	0.146946
FGR	-0.109095	-0.164602	-0.0555068	0.147554
TICAM1	-0.108693	-0.0908856	0.0178075	0.273627
SPTAN1	-0.108421	-0.240895	-0.132475	0.00699644
PORCN	-0.108108	-0.0633046	0.0448031	0.361521
PLA2G4D	-0.107742	-0.270804	-0.163062	0.28172
NFKBIA	-0.107578	-0.155478	-0.0478998	0.149576
ULK1	-0.107203	-0.163372	-0.0561695	0.0604249
ATF6B	-0.106993	-0.285408	-0.178415	0.173542
PIDD1	-0.106472	-0.055594	0.0508783	0.380888
CFD	-0.106384	-0.0644245	0.04196	0.229888
PIAS4	-0.106102	-0.257917	-0.151816	0.255236
PFN1	-0.105642	-0.648586	-0.542944	0.632931
PCYT1A	-0.105212	-0.678077	-0.572865	0.307155
XCR1	-0.104918	-0.0679313	0.0369864	0.0549894
FADD	-0.104335	-0.365848	-0.261513	0.318047
BMPR1B	-0.104269	-0.0390706	0.0651986	0.0536467
CS	-0.103708	-0.488061	-0.384353	0.122754
MAPK3	-0.103567	-0.203374	-0.0998062	0.0702124
MAP4K4	-0.103432	-0.310402	-0.206969	0.438357
MFNG	-0.103358	-0.280073	-0.176715	0.171739
JUN	-0.103312	-0.181672	-0.0783593	0.470507
RYR2	-0.102893	-0.0413311	0.0615622	0.372255
RAD23A	-0.102555	-0.306187	-0.203632	0.16487
DUSP16	-0.102474	-0.166524	-0.0640501	0.375448
PCYT2	-0.102273	-0.142836	-0.0405633	0.311217
ACTG1	-0.101948	-0.954232	-0.852284	0.264193
FCGR2A	-0.101796	0.00452492	0.106321	0.0238805
H6PD	-0.101789	-0.0830003	0.0187883	0.0969874
MNAT1	-0.101342	-0.455494	-0.354152	0.574904
PTPRR	-0.100927	-0.0442655	0.0566614	0.0438383
ARPC1B	-0.100878	-0.073792	0.0270861	0.00810794
CCL19	-0.100835	-0.0542797	0.0465555	0.227155
ATP1B3	-0.100519	-0.448742	-0.348224	0.446134
TFDP1	-0.100489	-0.69836	-0.597872	0.610497
HK2	-0.100252	-0.411748	-0.311496	0.139336
FGF10	-0.099494	-0.00855984	0.0909342	0.0720301
PPP2R3C	-0.0991527	-0.796429	-0.697276	0.502512
PPP2R1B	-0.0988079	-0.0447827	0.0540252	0.273657
PROS1	-0.0985157	-0.245597	-0.147081	0.118362
DHX58	-0.0984332	-0.15419	-0.0557573	0.177568
MKNK2	-0.0980754	-0.0557664	0.042309	0.409666
ALDH7A1	-0.097945	-0.0898301	0.00811492	0.210998
C9	-0.0978292	-0.164789	-0.0669598	0.223948
PIK3CG	-0.097529	-0.11653	-0.0190006	0.276647
SSTR2	-0.0974046	-0.148773	-0.0513684	0.429059
VANGL2	-0.0973538	-0.239082	-0.141729	0.156728
GPAT4	-0.0972837	-0.0685494	0.0287343	0.412269
THBD	-0.0965867	-0.111748	-0.0151614	0.345646
CDC27	-0.0961745	-2.97292	-2.87675	0.472228
GNB2	-0.0953223	-0.233705	-0.138383	0.297674
PIK3R5	-0.0952605	-0.132724	-0.037464	0.161219
GNA12	-0.0951876	-0.0403444	0.0548431	0.0415482
SLC1A5	-0.095123	-0.289359	-0.194236	0.547484
PGLS	-0.0947379	-0.320214	-0.225476	0.247274
GRIN2C	-0.0947126	-0.139122	-0.0444095	0.0283898
ABRAXAS1	-0.0946994	-0.388789	-0.29409	0.395467
GPD1L	-0.0946564	0.0512694	0.145926	0.168184
INHBE	-0.0945265	-0.507061	-0.412534	0.548637
ECSIT	-0.094387	-0.320893	-0.226506	0.608636
ROCK1	-0.0942256	-0.0695034	0.0247222	0.183688
PROCR	-0.0940806	-0.178908	-0.084827	0.148532
RET	-0.0940029	-0.14635	-0.0523469	0.0201703
ITGB8	-0.0938893	-0.0662078	0.0276815	0.253483
RXRA	-0.0933588	-0.139748	-0.0463893	0.628076
FZD1	-0.0931772	-0.0511538	0.0420234	0.132811
GH2	-0.0931661	-0.0476535	0.0455127	0.415625
FGF13	-0.0927568	-0.00558151	0.0871753	0.0771322
GNAI3	-0.0924476	-0.202025	-0.109577	0.306936
TRAF6	-0.0924171	-0.204031	-0.111614	0.344141
CDKN1B	-0.0923393	-0.0536548	0.0386844	0.672335
JAK3	-0.0918969	-0.24758	-0.155684	0.242554
SENP2	-0.0910734	-0.0869731	0.00410029	0.396289
HTR1B	-0.0910107	-0.130533	-0.0395225	0.379253
CARD11	-0.0910092	-0.0693684	0.0216408	0.0793144
GPI	-0.0906986	-0.417669	-0.326971	0.519786
POLB	-0.0904648	0.0737113	0.164176	0.00450858
LCAT	-0.0904331	-0.180933	-0.0904999	0.36665
SMUG1	-0.0901136	-0.28552	-0.195407	0.427416
PPP2R1A	-0.0898126	-0.777843	-0.688031	0.6663
NTF4	-0.0896036	-0.148273	-0.0586696	0.215151
ITGAM	-0.0895882	-0.0871633	0.00242487	0.250433
LFNG	-0.0895808	0.0149198	0.104501	0.0305062
PDGFRB	-0.0891246	-0.177806	-0.0886812	0.192128
PLA2G4E	-0.0886635	-0.0365683	0.0520953	0.253565
PTPRF	-0.088624	-0.164126	-0.075502	0.105522
RAD50	-0.0883353	-0.037923	0.0504123	0.327338
YWHAQ	-0.0880561	-0.03717	0.0508861	0.0326464
SLC16A3	-0.0873842	-0.187639	-0.100254	0.240116
DGKB	-0.086924	0.0727045	0.159629	0.304588
CCR8	-0.0865721	0.000139104	0.0867112	0.291424
FGF5	-0.0857343	-0.0433718	0.0423625	0.471293
GTSE1	-0.0856233	-0.454827	-0.369203	0.399317
CRK	-0.0854618	-0.3256	-0.240139	0.366475
CSNK1A1L	-0.0851845	-0.0361525	0.0490321	0.0967053
TNFRSF10D	-0.0851021	0.028962	0.114064	0.0187653
FGF14	-0.0849954	0.0580612	0.143057	0.398695
SMAD9	-0.0846514	-0.0414056	0.0432459	0.276019
AGXT	-0.0844004	0.0485112	0.132912	0.201708
LIG3	-0.0842246	-0.245421	-0.161196	0.256098
SFN	-0.0838732	-0.275143	-0.19127	0.323375
DTX3L	-0.0837411	-0.0344743	0.0492668	0.28494
CCL5	-0.0836712	-0.175078	-0.0914069	0.485614
GCK	-0.0836415	-0.0178179	0.0658236	0.15471
IL22	-0.0833134	0.0344672	0.117781	0.311164
PPP2R5A	-0.0830562	0.090933	0.173989	0.297842
DTX3	-0.0822924	-0.215101	-0.132809	0.205002
MAVS	-0.082147	0.0834021	0.165549	0.0459326
CXCL14	-0.0819318	-0.0200802	0.0618516	0.435135
FOXO3	-0.0812911	-0.499048	-0.417757	0.308561
SMAD4	-0.081225	-0.114442	-0.0332165	0.25609
CDC25B	-0.0811987	-0.206521	-0.125323	0.471582
TAOK3	-0.0809902	-0.14854	-0.0675498	0.355681
RFNG	-0.08074	0.0697398	0.15048	0.244895
PGM2	-0.0798624	-0.0605894	0.019273	0.181813
TNNI3	-0.0798171	-0.168423	-0.0886064	0.210145
MYL12B	-0.0797242	-0.0375921	0.0421321	0.309677
SOX9	-0.0783763	-0.324094	-0.245717	0.495913
DGKE	-0.0783713	-0.069256	0.00911525	0.262392
THPO	-0.0780894	-0.0300108	0.0480785	0.210414
CREB3	-0.0780564	-0.184545	-0.106489	0.509419
CSF3R	-0.0779082	-0.286751	-0.208843	0.358313
RHOA	-0.0776943	-0.470517	-0.392823	0.793856
CTNNBIP1	-0.0776691	-0.236766	-0.159097	0.245696
SLC2A2	-0.0775002	-0.0178807	0.0596196	0.33804
KNG1	-0.0773887	-0.110383	-0.0329941	0.316298
CXCL16	-0.0768653	-0.0449544	0.0319109	0.109544
PYCARD	-0.0764992	0.0278621	0.104361	0.470723
MAP3K1	-0.0764792	-0.173687	-0.0972074	0.323822
CALML5	-0.0764622	0.0112512	0.0877134	0.198772
SDHA	-0.076246	-0.177334	-0.101088	0.695147
CHUK	-0.075948	-0.0971664	-0.0212184	0.24449
AGPAT1	-0.0756263	-0.116633	-0.0410069	0.344873
PDPK1	-0.0755312	-1.01396	-0.938429	0.607521
CLDN5	-0.0753565	0.0475735	0.12293	0.406551
TAB2	-0.0750858	-0.0307431	0.0443427	0.534054
IDH3A	-0.0749557	-0.560696	-0.485741	0.637256
COL9A2	-0.0747353	-0.0195708	0.0551645	0.0875141
ATP2A2	-0.0747327	-1.68326	-1.60852	0.635911
PC	-0.0745613	-0.613005	-0.538444	0.745194
WNT2	-0.0743386	-0.0551289	0.0192098	0.335914
POLD4	-0.073753	-0.235669	-0.161916	0.323067
ACOX1	-0.0737228	-0.138856	-0.0651332	0.272209
FGFR3	-0.0735166	0.00585092	0.0793675	0.095983
CXXC4	-0.0733685	-0.0464891	0.0268793	0.213184
GRIA4	-0.0732461	-0.0375671	0.035679	0.36641
PPM1B	-0.0731862	0.0201463	0.0933325	0.40794
CCL25	-0.0731499	0.0117543	0.0849042	0.157028
FZD7	-0.073101	0.0490599	0.122161	0.44527
WNT16	-0.072719	0.104507	0.177226	0.195134
KIT	-0.0723415	0.00370212	0.0760436	0.316425
CDK6	-0.0720311	-0.191875	-0.119844	0.681315
CAV2	-0.0717936	-0.0821805	-0.0103869	0.337438
MBL2	-0.0715959	0.113834	0.18543	0.157248
MRE11	-0.0714824	-0.467931	-0.396448	0.651096
RELA	-0.0713481	-0.60212	-0.530772	0.63352
AIM2	-0.0710353	0.100225	0.171261	0.386673
EME1	-0.070728	-0.0837068	-0.0129788	0.278549
COL4A1	-0.0705688	0.012499	0.0830679	0.293848
LAMB3	-0.0705221	0.0339083	0.10443	0.243823
CD8A	-0.0704992	-0.0745163	-0.00401704	0.274374
C1QC	-0.0702781	0.00262669	0.0729048	0.254524
CFB	-0.0702632	-0.20811	-0.137847	0.185764
POLE2	-0.0698895	-1.65339	-1.5835	0.762843
ANAPC7	-0.0697709	-0.197138	-0.127367	0.293683
CDKN2C	-0.0697681	0.115828	0.185596	0.312567
RFX5	-0.0696608	-0.35547	-0.28581	0.547724
ARHGEF4	-0.0693978	0.041863	0.111261	0.210871
SLC44A1	-0.0693801	-0.0256338	0.0437462	0.0126862
PRICKLE1	-0.0691264	-0.072493	-0.00336666	0.359237
FER	-0.0691163	-0.0892859	-0.0201696	0.407818
RBPJ	-0.0690118	-0.0303736	0.0386382	0.443294
PPP3CC	-0.0689861	-0.0363336	0.0326525	0.242142
NR4A1	-0.0688668	-0.0784421	-0.00957536	0.289584
ARHGAP5	-0.0688148	-0.154619	-0.0858046	0.386061
KDR	-0.0686678	-0.169214	-0.100546	0.417898
BAMBI	-0.0684781	-0.125178	-0.0566998	0.264938
NOTUM	-0.0684457	-0.161248	-0.092802	0.237059
PLA2G3	-0.0683933	-0.0869178	-0.0185245	0.357121
FZD6	-0.0683366	0.0589295	0.127266	0.398007
CD4	-0.0680821	-0.01466	0.0534221	0.130111
CCL24	-0.0677141	-0.059886	0.00782801	0.259255
SDHC	-0.0677068	-1.05273	-0.98502	0.774701
BDNF	-0.0674505	-0.154231	-0.0867809	0.288451
YWHAE	-0.0673183	-0.63374	-0.566422	0.621926
CD37	-0.0670339	-0.174555	-0.107521	0.350015
OCLN	-0.0669833	-0.169864	-0.10288	0.224175
DLAT	-0.0668402	-0.132457	-0.0656171	0.262471
OGDH	-0.0666663	-0.584115	-0.517449	0.523172
HSPA1L	-0.0665287	0.0649104	0.131439	0.28249
ERCC6	-0.0665098	-0.139632	-0.073122	0.0253913
PRKAA1	-0.0664744	-0.00623028	0.0602441	0.247662
CREB3L3	-0.066451	-0.0210719	0.045379	0.318275
ETNPPL	-0.0664197	-0.0535498	0.0128699	0.291263
CALM3	-0.0663972	-0.0116109	0.0547863	0.219427
CLDN17	-0.0662455	0.112296	0.178542	0.606303
MYL5	-0.0661096	0.0424672	0.108577	0.263732
ROCK2	-0.0660925	-0.0478695	0.018223	0.369332
PIK3R2	-0.0660689	-0.200731	-0.134662	0.467317
IL11	-0.0660265	-0.164543	-0.0985166	0.381999
ARHGEF1	-0.0659974	-0.0607629	0.00523447	0.267237
FGF23	-0.0655953	0.0689765	0.134572	0.264589
FZD2	-0.0655216	-0.0185838	0.0469378	0.274188
WNT7A	-0.0652106	-0.192618	-0.127407	0.363237
COMP	-0.065202	-0.101994	-0.0367915	0.291576
RBKS	-0.0650516	-0.0603402	0.00471139	0.146309
CRLS1	-0.065028	-0.504617	-0.439589	0.616705
MCM2	-0.0649269	-1.90847	-1.84355	0.746076
SESN3	-0.0646167	-0.0279234	0.0366934	0.152191
CHRM3	-0.0644365	0.0803755	0.144812	0.194706
PTPN7	-0.0643705	-0.159872	-0.0955019	0.317677
VSIG4	-0.0643673	0.05263	0.116997	0.218968
F11R	-0.0637973	-0.26265	-0.198852	0.543658
NBN	-0.0637657	-0.132629	-0.0688637	0.464593
CREB5	-0.0636255	0.1408	0.204426	0.100146
SLC3A2	-0.0635538	-0.3142	-0.250646	0.759573
CTNNA2	-0.0635276	-0.0607146	0.00281303	0.345416
LIFR	-0.0632911	-0.0641917	-0.000900626	0.260416
NCKAP1L	-0.0628753	-0.100209	-0.0373341	0.330456
FGF18	-0.0627919	-0.0578145	0.00497737	0.0954709
TEC	-0.062749	-0.0768562	-0.0141071	0.282075
LAMA4	-0.0626819	-0.00620102	0.0564809	0.314433
ITPR1	-0.0624631	-0.0963467	-0.0338836	0.528012
GNB5	-0.0624387	-0.0111112	0.0513275	0.139743
F2R	-0.0623005	-0.23424	-0.171939	0.219652
TAOK1	-0.0621912	-0.0818628	-0.0196716	0.496767
GNG10	-0.061421	-0.132583	-0.0711622	0.378785
CSNK1A1	-0.0609303	-0.717697	-0.656766	0.752654
SERPINB2	-0.0609122	0.13931	0.200222	0.1674
CALML4	-0.0608576	-0.143962	-0.0831043	0.397708
CDH1	-0.0607762	-0.0961459	-0.0353698	0.478555
DGKQ	-0.0607237	0.0252106	0.0859343	0.276905
CD38	-0.0605165	0.0309439	0.0914604	0.295317
MAPK8IP1	-0.0604095	-0.0973259	-0.0369164	0.328998
TAB3	-0.0602795	0.0123518	0.0726312	0.179816
NPRL2	-0.0601469	-0.0785763	-0.0184294	0.583066
ITPR3	-0.0601365	-0.138823	-0.0786868	0.580139
FH	-0.0601332	-0.23451	-0.174377	0.624801
LMNB2	-0.0596522	0.075843	0.135495	0.497154
PAK6	-0.059416	-0.0230563	0.0363597	0.407882
EDNRA	-0.0593004	0.130597	0.189898	0.375011
LAMA2	-0.0592983	-0.00570959	0.0535887	0.169121
MAP3K6	-0.0588249	-0.0866029	-0.027778	0.253902
RFC5	-0.0587276	-1.29365	-1.23493	0.702778
FGFR4	-0.0587209	0.0154268	0.0741477	0.150919
CHKB	-0.0583201	-0.0284426	0.0298775	0.380813
DDIT3	-0.05831	-0.257913	-0.199603	0.420188
LYN	-0.0582385	0.0784418	0.13668	0.172544
IL13RA1	-0.0580909	-0.0302423	0.0278486	0.36535
PPM1A	-0.0579176	0.0377283	0.0956459	0.41937
PPP2R2C	-0.0578242	-0.0351082	0.022716	0.305909
ALDOB	-0.0572907	-0.0519166	0.00537403	0.527323
CD1A	-0.0572864	-0.0730981	-0.0158117	0.464813
RPA4	-0.057108	-0.133579	-0.0764709	0.45391
LIF	-0.057052	-0.145966	-0.0889144	0.30443
SUCLG1	-0.0570408	-0.271893	-0.214852	0.65854
GYS2	-0.0569859	0.131214	0.1882	0.45645
CCL1	-0.0563709	-0.215375	-0.159004	0.416677
DUSP8	-0.0562086	-0.167578	-0.11137	0.676801
IDH2	-0.0561051	-0.0308274	0.0252777	0.453262
GNG4	-0.0558596	-0.107265	-0.0514054	0.403885
SLC22A5	-0.0556878	-0.180463	-0.124775	0.546214
CD14	-0.0556804	-0.0446077	0.0110726	0.653326
CDKN2D	-0.0556223	-0.0251137	0.0305085	0.273301
IL4	-0.0556082	0.0105969	0.0662051	0.37194
PCK1	-0.0555243	-0.00992722	0.0455971	0.291149
TFDP2	-0.0555078	-0.137039	-0.081531	0.355523
GADD45A	-0.0554105	-0.0123057	0.0431048	0.452869
DLL4	-0.0552367	-0.118836	-0.0635993	0.302747
GPD2	-0.0549997	0.00525529	0.060255	0.539632
LIMK1	-0.0549873	-0.0745476	-0.0195603	0.316796
THBS2	-0.0549628	0.109084	0.164046	0.329643
TGFBR1	-0.0548584	-0.175487	-0.120629	0.538788
GLI3	-0.054553	0.106574	0.161127	0.434768
PREX1	-0.054153	-0.137443	-0.08329	0.598205
PITX2	-0.053935	0.0307243	0.0846593	0.142018
ATP1A3	-0.0538773	-0.149332	-0.095455	0.502186
PPP2R2A	-0.0537951	-0.259993	-0.206198	0.559627
CCL21	-0.0537191	-0.0720953	-0.0183762	0.447102
IL20RA	-0.0534981	0.0225484	0.0760465	0.395792
ADRB2	-0.0533714	-0.0137311	0.0396403	0.58283
CARD10	-0.0532303	-0.143857	-0.0906268	0.532684
GRIN3B	-0.0531594	-0.131159	-0.078	0.393627
KIR3DL3	-0.0523419	0.149177	0.201519	0.50874
RRAGB	-0.0521475	-0.125923	-0.0737756	0.340761
TUBAL3	-0.0518148	0.112608	0.164423	0.377642
FZD4	-0.051802	0.0609807	0.112783	0.192682
DDIT4	-0.0515999	-0.000180407	0.0514195	0.669115
DGKI	-0.0515882	0.081861	0.133449	0.232593
XPA	-0.0514955	-0.114188	-0.0626922	0.526911
CFI	-0.0513151	0.0858582	0.137173	0.354567
DLL3	-0.0512511	-0.114914	-0.0636626	0.298897
PDE4C	-0.051173	-0.128406	-0.077233	0.370824
GNB4	-0.0511351	-0.0550443	-0.00390929	0.539573
BABAM2	-0.0510536	0.0237929	0.0748466	0.225888
CALML3	-0.051049	0.131909	0.182958	0.487762
ACOX3	-0.0509809	0.0616579	0.112639	0.51106
ATP6V1C2	-0.0508823	0.0295816	0.0804639	0.356916
CACNA1I	-0.0508804	-0.14418	-0.0933	0.600246
LPCAT4	-0.0507148	-0.127678	-0.0769631	0.335354
IRS1	-0.0506623	-0.0106583	0.0400041	0.184608
ITGAV	-0.0503915	-0.463744	-0.413353	0.73659
C8G	-0.0503711	0.00126047	0.0516316	0.457265
SFRP2	-0.0503103	-0.0842087	-0.0338984	0.67733
MAPK8	-0.0500581	0.111469	0.161527	0.444235
SFRP5	-0.0498931	-0.0374167	0.0124765	0.349041
BTK	-0.0497157	-0.0244768	0.025239	0.275184
SERPING1	-0.0496367	-0.0762538	-0.0266172	0.334804
CACNG4	-0.0495673	-0.161246	-0.111678	0.475148
MUTYH	-0.0495638	-0.133968	-0.0844044	0.288314
NFATC1	-0.0495507	0.0418665	0.0914172	0.204053
FSHB	-0.0495045	0.178541	0.228046	0.192971
PLA2G2D	-0.0493757	0.0183484	0.0677241	0.419809
INHBA	-0.0490952	0.0269856	0.0760808	0.37858
LTA	-0.0490732	-0.0710548	-0.0219816	0.201159
APH1B	-0.0490652	-0.149649	-0.100583	0.590613
CTSC	-0.0489805	0.101742	0.150723	0.400989
CACYBP	-0.0489167	-0.44457	-0.395653	0.445265
ORC2	-0.0489082	-0.231258	-0.18235	0.556477
VAV3	-0.0489013	-0.0626037	-0.0137024	0.246071
SHC2	-0.0488982	-0.0338069	0.0150913	0.385432
VCAM1	-0.0487501	-0.0124854	0.0362647	0.398143
PCYT1B	-0.0486483	0.0121785	0.0608268	0.315885
ATF4	-0.0485191	-0.619641	-0.571122	0.652849
FGF17	-0.0482947	0.138475	0.186769	0.376466
CYLD	-0.0481734	-0.126471	-0.0782974	0.193309
PSME1	-0.0481608	-0.253524	-0.205363	0.770428
E2F4	-0.0481495	-0.15845	-0.1103	0.743605
BCAR1	-0.0480443	-0.0646012	-0.0165568	0.733082
MAP4K3	-0.0477936	0.0354201	0.0832138	0.503911
MAP3K5	-0.0475296	0.0122798	0.0598094	0.489685
BRK1	-0.0473849	-0.268125	-0.22074	0.696014
FGF2	-0.0473403	-0.00552529	0.041815	0.478689
WEE2	-0.0472042	0.051134	0.0983381	0.133359
RAC3	-0.0469852	-0.31748	-0.270495	0.762705
HES5	-0.0468786	-0.00374804	0.0431305	0.513177
IL19	-0.0463996	0.0703329	0.116733	0.338042
GRK3	-0.0462974	-0.0576488	-0.0113515	0.442352
NTRK2	-0.046235	0.122078	0.168313	0.280497
FLT4	-0.0461712	-0.0021957	0.0439755	0.53413
MYH10	-0.0461261	-0.0135291	0.032597	0.454287
PLD2	-0.0460655	0.0368776	0.0829431	0.43368
IL10	-0.0459883	0.0502211	0.0962094	0.508422
AGPAT3	-0.0459588	0.0184711	0.06443	0.445008
IL13	-0.0459142	0.0436262	0.0895404	0.393578
IL12RB1	-0.0459058	-0.234538	-0.188632	0.621505
CHRM5	-0.0458817	-0.0649413	-0.0190596	0.411169
CLU	-0.0458613	0.0176523	0.0635136	0.128577
SSH2	-0.0456742	-0.27947	-0.233795	0.52294
ERCC1	-0.0452583	-0.208869	-0.163611	0.514972
F3	-0.045243	-0.29005	-0.244807	0.726112
RRAS	-0.0452283	-0.0790279	-0.0337996	0.507182
TUBA4A	-0.0452065	-0.13362	-0.0884138	0.198514
DGKA	-0.0450731	-0.163574	-0.118501	0.440879
HTR1D	-0.0450029	0.119476	0.164479	0.383947
TXK	-0.0449655	-0.244059	-0.199093	0.642056
FBP1	-0.0448928	-0.162611	-0.117718	0.557449
GHSR	-0.0448687	0.124715	0.169584	0.659854
GADD45G	-0.0448021	-0.0392805	0.00552156	0.240856
COL4A6	-0.0447972	0.040136	0.0849332	0.469824
BAX	-0.0447025	0.046435	0.0911375	0.358267
DKK1	-0.0445965	-0.249961	-0.205365	0.714348
PDHA2	-0.0445878	-0.10299	-0.0584022	0.65911
FNIP1	-0.0444818	0.0471183	0.0916001	0.338853
FGF22	-0.0443713	0.00352628	0.0478976	0.660895
F2RL2	-0.0432224	0.123244	0.166466	0.442205
MAML1	-0.0431612	-0.060034	-0.0168728	0.700643
VAV1	-0.0429369	-0.117991	-0.0750542	0.439845
MDM4	-0.0429109	-0.250314	-0.207403	0.753784
ADCY1	-0.0427625	-0.0166683	0.0260941	0.413731
MMP7	-0.0422946	-0.0865493	-0.0442547	0.50211
DDB2	-0.0422077	-0.137624	-0.0954162	0.547727
TALDO1	-0.0418696	-0.221731	-0.179862	0.795479
ACVR1B	-0.0418418	-0.119738	-0.0778959	0.415327
CTSF	-0.0417248	-0.183878	-0.142154	0.718531
E2F1	-0.0416999	-0.283506	-0.241807	0.62313
NCSTN	-0.0416325	-0.061396	-0.0197636	0.734858
CCL26	-0.0415925	-0.192042	-0.150449	0.311419
AGPAT5	-0.0413841	0.0887031	0.130087	0.419649
LAMB2	-0.0412985	-0.0505322	-0.00923367	0.743673
NUMBL	-0.0412825	-0.0447148	-0.00343227	0.403821
EIF2AK3	-0.0409017	-0.109891	-0.0689895	0.601698
IL11RA	-0.0407996	-0.00439104	0.0364086	0.360187
CASP7	-0.0406775	-0.0785645	-0.0378871	0.607314
ENO2	-0.0405399	-0.0296063	0.0109336	0.477201
NOTCH2	-0.0401176	-0.00608761	0.03403	0.747149
TLR2	-0.0398929	0.00255383	0.0424468	0.577886
PPP3R2	-0.0395216	0.047173	0.0866947	0.664264
RHOH	-0.0394957	-0.165078	-0.125582	0.383644
BLNK	-0.0393727	0.00559526	0.044968	0.343695
MECOM	-0.039261	-0.260275	-0.221014	0.849687
SSX2IP	-0.0391175	0.0326204	0.0717378	0.457483
NUMB	-0.038838	-0.0715445	-0.0327065	0.742344
MDH1	-0.0388176	0.0361604	0.074978	0.64591
F11	-0.0387681	0.0104381	0.0492061	0.580753
CACNG7	-0.038763	0.305649	0.344412	0.527116
PRLR	-0.0387014	0.0930122	0.131714	0.379465
SMAD7	-0.038701	-0.170642	-0.131941	0.65378
HSPA6	-0.0386929	-0.205634	-0.166941	0.70078
SMURF2	-0.038634	-0.308448	-0.269814	0.612641
E2F3	-0.0385868	-0.432975	-0.394389	0.818346
ETNK2	-0.0381095	-0.0607764	-0.0226669	0.406333
PLCB3	-0.0380378	-0.196738	-0.1587	0.418095
FLNA	-0.0376196	0.0568039	0.0944235	0.495121
TAP1	-0.037534	-0.213123	-0.175589	0.765015
PGF	-0.0374198	-0.071678	-0.0342582	0.654212
ATG5	-0.0373036	0.075701	0.113005	0.547398
TUBA3C	-0.0371977	-0.236685	-0.199487	0.596433
FN1	-0.0371732	0.0826874	0.119861	0.445862
FOS	-0.0370599	-0.10871	-0.0716497	0.489056
ADCY4	-0.0370141	-0.086585	-0.0495709	0.544453
FST	-0.0369653	-0.0452337	-0.00826848	0.644634
THY1	-0.0369539	-0.0658315	-0.0288776	0.699945
ATP1A1	-0.0367464	-1.12318	-1.08643	0.847189
GNB3	-0.0366187	-0.122698	-0.0860788	0.508713
CASP8	-0.0365801	0.0801883	0.116768	0.642964
CALML6	-0.0363366	-0.20427	-0.167933	0.621855
CLDN1	-0.0362431	-0.034061	0.00218211	0.487837
PLA2G2E	-0.0362272	-0.0321994	0.00402781	0.630975
EGF	-0.0359588	-0.113095	-0.077136	0.474639
CLDN11	-0.0359297	-0.0706669	-0.0347372	0.574217
HRK	-0.0358558	-0.535214	-0.499358	0.690315
PRR5	-0.0357939	0.0240169	0.0598108	0.620987
PROC	-0.0356898	-0.132305	-0.0966152	0.609101
HCK	-0.035685	-0.0900992	-0.0544142	0.526122
E2F2	-0.0355082	0.0124258	0.0479339	0.671168
HSPA4	-0.0353334	-0.119608	-0.0842742	0.806186
WNT8A	-0.0353274	-0.0591346	-0.0238073	0.414717
APAF1	-0.0349865	0.0706976	0.105684	0.636288
ITGA2B	-0.0348572	-0.306971	-0.272113	0.706619
ATP2B4	-0.0346907	-0.207872	-0.173181	0.528278
TRIM25	-0.0345561	-0.0715041	-0.036948	0.49462
MCM4	-0.0345416	-1.24083	-1.20629	0.876503
IL22RA1	-0.0341375	-0.147289	-0.113152	0.63725
GNG8	-0.03393	-0.136149	-0.102219	0.785468
TCF7L1	-0.0337357	-0.251372	-0.217636	0.691073
CLDN14	-0.0336641	0.0294591	0.0631231	0.517201
EP300	-0.0336192	-0.475504	-0.441885	0.832395
PRKCZ	-0.0335992	-0.131256	-0.0976571	0.697839
ERCC3	-0.0335296	-1.23939	-1.20586	0.760705
AXIN2	-0.0334478	-0.0483709	-0.014923	0.731547
IL2RB	-0.0332429	-0.054163	-0.0209201	0.738415
PLCE1	-0.0331548	-0.170582	-0.137427	0.591726
MYL10	-0.0331331	0.0954743	0.128607	0.466071
IL24	-0.0330495	-0.0156079	0.0174416	0.617061
PFKL	-0.0330058	-0.00587034	0.0271355	0.580955
PPP1R12B	-0.0327712	-0.0161449	0.0166262	0.670246
CTSK	-0.0327502	-0.295723	-0.262973	0.632802
CHRD	-0.0327287	-0.00190316	0.0308255	0.651942
TDG	-0.0326402	-0.29729	-0.26465	0.453339
GRK2	-0.0326102	-0.147698	-0.115088	0.797212
HDAC2	-0.0324929	0.0272243	0.0597171	0.513139
EGFR	-0.0324733	-0.203687	-0.171214	0.783709
GIT1	-0.0324141	-0.193209	-0.160795	0.55471
LCLAT1	-0.0323649	0.163688	0.196053	0.348727
MAPKAPK2	-0.0322757	-0.0347293	-0.00245363	0.338434
CTLA4	-0.0322114	-0.0198038	0.0124076	0.697167
ATP6V1B1	-0.0321594	-0.0342452	-0.00208581	0.590233
GPAT3	-0.0321032	0.0240761	0.0561793	0.469961
RAPGEF2	-0.0319028	-0.116532	-0.0846291	0.707581
MC2R	-0.0318347	0.0962137	0.128048	0.559861
TNN	-0.0318347	-0.142286	-0.110451	0.696791
GNGT1	-0.0317943	0.220594	0.252389	0.497701
ULK2	-0.0317744	-0.0882162	-0.0564418	0.656366
LAMB1	-0.0316055	-0.0493397	-0.0177342	0.40172
PPP2R5D	-0.03155	0.0396703	0.0712203	0.643598
RNF152	-0.0314841	-0.0784349	-0.0469508	0.485848
NRAS	-0.0314208	-0.243038	-0.211617	0.616111
IL12A	-0.0314034	-0.0481217	-0.0167183	0.688774
ADGRB1	-0.0313545	0.0518182	0.0831726	0.6458
LPIN3	-0.0313445	0.0311852	0.0625298	0.607496
PPARD	-0.0311323	0.0120656	0.0431978	0.715635
CCR2	-0.0310007	-0.00164434	0.0293564	0.632373
DKK4	-0.0308201	-0.0475341	-0.016714	0.592592
TICAM2	-0.0308197	-0.0520013	-0.0211816	0.559911
CLDN25	-0.0308058	0.00526667	0.0360724	0.639817
MMP2	-0.0307629	0.107726	0.138488	0.688957
IRF3	-0.0307574	-0.043194	-0.0124366	0.632717
PARP1	-0.0307171	-0.23901	-0.208293	0.686045
DVL1	-0.0307167	-0.285081	-0.254365	0.771069
PLN	-0.0306253	-0.0913429	-0.0607176	0.38495
CACNA1S	-0.0303512	-0.0479423	-0.0175911	0.66311
CCL22	-0.0302134	0.0529531	0.0831665	0.528774
CD74	-0.0301916	0.072205	0.102397	0.45463
VEGFA	-0.0301665	-0.116512	-0.0863456	0.525406
GNGT2	-0.0299727	0.113098	0.14307	0.776726
FGD3	-0.0297213	-0.0312235	-0.00150222	0.61044
PALB2	-0.0296496	-0.340394	-0.310745	0.716186
PPP3CA	-0.0296212	-0.0019454	0.0276758	0.53814
AKT1	-0.0295991	-0.191613	-0.162014	0.779301
CAV3	-0.0294539	0.0933392	0.122793	0.492324
CCND3	-0.0294165	-0.183059	-0.153643	0.581719
FGF8	-0.0294121	-0.0206621	0.00875003	0.421799
SGK1	-0.0293719	-0.113432	-0.0840602	0.650171
DDB1	-0.0292408	-1.92634	-1.8971	0.848466
RAD21	-0.0292316	-1.5008	-1.47157	0.874672
SUCLG2	-0.0291658	0.0235045	0.0526703	0.68667
EZR	-0.0290342	-0.0106685	0.0183657	0.75447
CXCR4	-0.0290325	0.019019	0.0480515	0.585363
WNT5B	-0.0289652	-0.0703127	-0.0413475	0.68481
CACNA1G	-0.028833	-0.228653	-0.19982	0.764701
PPARA	-0.0285572	-0.122884	-0.0943268	0.731368
FGFR1	-0.028493	-0.0637746	-0.0352816	0.780164
TRAF5	-0.0283368	0.0183685	0.0467054	0.546148
IFNL1	-0.0283295	-0.119132	-0.0908021	0.624633
SFRP1	-0.0282236	0.0167976	0.0450213	0.777922
KAT2B	-0.0280908	-0.0242612	0.00382962	0.610118
FLT3	-0.0280603	-0.161044	-0.132984	0.750947
VWF	-0.0279666	-0.0416274	-0.0136608	0.409418
TKFC	-0.0279137	-0.217378	-0.189465	0.718762
MAPK1	-0.0278852	-0.205928	-0.178043	0.707585
ITGB6	-0.0277185	-0.0521078	-0.0243893	0.522969
CACNG8	-0.0274883	0.158426	0.185914	0.545942
RPS6KB2	-0.0274527	0.0133642	0.0408169	0.708391
INS	-0.0273262	-0.463143	-0.435817	0.801418
PLPP1	-0.027272	-0.0651805	-0.0379085	0.476912
NCF4	-0.0268226	0.038165	0.0649877	0.702923
MAPK9	-0.0264001	0.145158	0.171558	0.689492
TP73	-0.0261542	-0.108594	-0.0824398	0.777564
MIOS	-0.0260751	-0.255018	-0.228943	0.752771
SPP1	-0.0259989	0.0122139	0.0382128	0.69501
F8	-0.0257348	0.0229457	0.0486804	0.716644
WASF1	-0.0257018	0.126142	0.151844	0.421353
PLPP2	-0.0256183	-0.0717182	-0.0460999	0.558716
KLKB1	-0.0255807	0.102448	0.128029	0.717827
ATP1B4	-0.0254175	-0.188839	-0.163422	0.733815
XCL2	-0.0253981	-0.147491	-0.122092	0.706567
RPS6KA3	-0.0250737	-0.0992957	-0.074222	0.758352
DCN	-0.0250148	0.0632143	0.0882291	0.663987
PFN4	-0.0247719	-0.00635815	0.0184138	0.565101
CD1B	-0.0247691	0.111875	0.136644	0.395264
PLD3	-0.0247156	0.085297	0.110013	0.751633
IL10RB	-0.0247095	0.0656839	0.0903934	0.726683
NCKAP1	-0.024682	-0.39861	-0.373928	0.760871
CANX	-0.0245679	-0.00539117	0.0191767	0.768307
MAP3K8	-0.0243882	0.00490634	0.0292945	0.680002
MAML2	-0.0243783	-0.0142009	0.0101774	0.67961
CDKN2B	-0.0243238	0.0131111	0.0374349	0.828589
CD28	-0.0240573	0.0149914	0.0390487	0.783871
OSMR	-0.0238231	0.112832	0.136656	0.681751
VASP	-0.0238037	-0.213859	-0.190055	0.657906
RAPGEF4	-0.0238011	-0.0699532	-0.0461521	0.31368
RICTOR	-0.0237929	-0.399785	-0.375992	0.772883
ICAM1	-0.0236997	0.0212707	0.0449704	0.610877
CACNA1E	-0.0236606	0.14295	0.166611	0.575066
CDC7	-0.0236342	-2.37483	-2.3512	0.864193
MPL	-0.0234581	-0.0451683	-0.0217102	0.471346
RNF125	-0.0233404	0.0226807	0.0460211	0.549962
DGKH	-0.023283	-0.106169	-0.0828859	0.638056
F2	-0.0232245	-0.208857	-0.185632	0.805341
NKD2	-0.0228341	0.0284485	0.0512826	0.699662
BRCC3	-0.0227594	-0.0164281	0.00633125	0.758196
CACNG1	-0.0227323	-0.0977275	-0.0749952	0.723085
MAPK13	-0.0226014	-0.0357169	-0.0131155	0.66718
PLA2G2A	-0.0224456	0.145761	0.168206	0.775494
RGN	-0.0224426	-0.141711	-0.119269	0.671528
TRAF3	-0.0223052	-0.0598029	-0.0374978	0.777172
B2M	-0.0220139	0.065247	0.087261	0.754489
F5	-0.0219965	-0.0313978	-0.00940132	0.584883
TRAF2	-0.0217965	-0.364151	-0.342354	0.905704
CR2	-0.0217762	0.0803118	0.102088	0.713291
F9	-0.0215916	-0.0751305	-0.0535388	0.730969
ERCC5	-0.0215542	0.060164	0.0817181	0.614024
NFATC2	-0.0213533	0.0301179	0.0514712	0.635872
STK4	-0.0211367	-0.0936741	-0.0725374	0.652216
CCL28	-0.0210758	0.00747453	0.0285503	0.658833
FLT3LG	-0.0210324	-0.107172	-0.0861398	0.872371
DUSP10	-0.0209854	0.014078	0.0350634	0.716296
NECTIN3	-0.0207964	0.126676	0.147473	0.77185
FLNC	-0.020673	-0.123927	-0.103254	0.735578
SERPINB5	-0.0206544	0.0217737	0.0424281	0.772504
WNT7B	-0.0205849	-0.0146323	0.00595261	0.731203
NCK2	-0.0205083	0.00424512	0.0247534	0.657897
TMSB4X	-0.0204025	-0.167844	-0.147441	0.83937
CFTR	-0.0203181	0.0715246	0.0918426	0.732053
NECTIN1	-0.0203077	0.0239542	0.0442619	0.806837
HTR1F	-0.0201729	-0.0650211	-0.0448483	0.800864
TKTL2	-0.0200442	0.121232	0.141276	0.854993
CLDN20	-0.0199001	0.0340814	0.0539815	0.671475
LRP6	-0.0197997	-0.0658584	-0.0460587	0.695631
GNAS	-0.019679	-0.0766074	-0.0569284	0.741456
CYBA	-0.0196303	-0.0865398	-0.0669095	0.83414
PTPN5	-0.0195311	0.100912	0.120443	0.507836
VANGL1	-0.0194566	-0.135772	-0.116315	0.668624
DAB2IP	-0.0194297	0.153016	0.172445	0.837974
RELB	-0.0194089	-0.0240788	-0.00466992	0.758907
TNFRSF10B	-0.0192226	0.139895	0.159117	0.792268
GRK6	-0.0191009	-0.0874557	-0.0683548	0.88245
SERPINF1	-0.0190957	-0.0140612	0.00503449	0.735656
CAPN2	-0.0190689	0.0158432	0.0349121	0.804303
NTF3	-0.0190506	-0.0232209	-0.00417024	0.874868
DVL2	-0.0189146	-0.0944397	-0.0755251	0.595731
ANGPT2	-0.0188456	0.0918303	0.110676	0.50982
SHC1	-0.0187578	-0.24296	-0.224202	0.861548
ZBTB17	-0.0185974	-0.608343	-0.589745	0.838498
F7	-0.0185801	-0.024945	-0.00636487	0.873613
BIRC5	-0.0185419	-1.97528	-1.95674	0.898114
CCL8	-0.0185398	0.132439	0.150979	0.71615
CCNB3	-0.0184931	0.0786242	0.0971173	0.656638
MS4A1	-0.0184859	0.0998061	0.118292	0.646419
IFNA16	-0.0184551	0.155238	0.173693	0.740266
MYL9	-0.0184343	-0.135406	-0.116971	0.842798
CNGA2	-0.0183796	0.114306	0.132686	0.57481
CCNG1	-0.018103	-0.0195509	-0.00144788	0.645881
CXCR1	-0.01799	-0.0338484	-0.0158584	0.746937
ABI2	-0.0176789	0.0952792	0.112958	0.517393
NGF	-0.0175587	-0.122117	-0.104559	0.775018
ZMAT3	-0.0174801	0.129961	0.147441	0.782405
ACP1	-0.0174664	0.14252	0.159986	0.758542
PTK2B	-0.0173696	0.183338	0.200708	0.798402
CCL13	-0.0171875	-0.0874696	-0.0702821	0.746149
DIABLO	-0.0169345	-0.175285	-0.15835	0.694672
MAP3K20	-0.016811	-0.0703414	-0.0535305	0.854672
MMP9	-0.0165305	-0.0104683	0.00606219	0.837072
ELK1	-0.0164951	-0.213397	-0.196901	0.858549
LMO7	-0.01646	0.203422	0.219882	0.727117
IRF7	-0.0164333	0.00203732	0.0184706	0.629905
CAV1	-0.0163896	0.062494	0.0788836	0.743102
APC2	-0.0163864	-0.203106	-0.18672	0.753705
MAP2K6	-0.0163717	0.0632764	0.0796481	0.563047
CHRM1	-0.0162934	-0.088546	-0.0722526	0.757348
ARRB2	-0.0162767	0.0618617	0.0781384	0.731147
ACO1	-0.0162124	0.000477537	0.01669	0.846708
CNGA4	-0.0160797	0.0529158	0.0689955	0.797337
CNTFR	-0.0160669	0.0643484	0.0804153	0.762196
CACNB1	-0.0160585	-0.299636	-0.283577	0.78264
CALR	-0.0159863	-0.155226	-0.13924	0.842815
MAML3	-0.0158656	0.167544	0.18341	0.757409
NPY	-0.0156881	-0.0972088	-0.0815207	0.756374
CLDN22	-0.0156876	0.0265994	0.042287	0.709307
PDIA3	-0.0155025	-0.0723163	-0.0568137	0.689661
COL6A1	-0.015493	0.0979407	0.113434	0.818027
GRIN2B	-0.015376	0.113881	0.129257	0.793157
EFNA2	-0.0153089	-0.119638	-0.104329	0.886655
STAT2	-0.0152844	-0.173114	-0.15783	0.875461
CCR6	-0.0151856	0.0719519	0.0871374	0.723882
BMP7	-0.0151602	0.0830058	0.098166	0.887941
SSTR5	-0.0150898	0.0643868	0.0794766	0.826478
SMAD1	-0.0148669	0.185437	0.200304	0.833031
TGFB3	-0.0148507	-0.115282	-0.100432	0.836501
PLPP3	-0.0145794	-0.0215283	-0.00694888	0.795781
C5AR1	-0.0145747	0.0977728	0.112348	0.842105
DFFA	-0.014051	0.0591046	0.0731556	0.776841
PDCD1	-0.0138643	0.0360203	0.0498846	0.806326
IGF1R	-0.0138204	-0.110557	-0.0967365	0.801531
ERCC8	-0.0137735	-0.0197741	-0.00600064	0.8307
DUSP4	-0.0135689	0.0364943	0.0500632	0.744785
IL12RB2	-0.0135493	-0.156556	-0.143007	0.866766
MAP4K2	-0.013436	-0.245638	-0.232202	0.724728
IGF1	-0.013242	-0.0455689	-0.0323269	0.850908
MAPK8IP3	-0.0130008	-0.00876447	0.00423637	0.789514
GLUD2	-0.0129415	0.200504	0.213445	0.8409
ITK	-0.012779	0.0771321	0.0899111	0.739729
F13B	-0.0126648	-0.00678611	0.00587872	0.686066
FGF9	-0.0125228	0.0251383	0.0376611	0.830764
TNFSF10	-0.012513	0.0869532	0.0994661	0.790029
CDC14A	-0.0124303	0.0219206	0.0343509	0.86063
TNF	-0.0123121	-0.0220094	-0.00969731	0.890183
CCL17	-0.0122883	-0.0164147	-0.00412638	0.880855
SCO2	-0.0121419	-0.226938	-0.214796	0.912082
CSF2	-0.0121094	-0.10438	-0.0922704	0.827687
RASGRP1	-0.0120551	-0.0957819	-0.0837267	0.866544
CBLB	-0.0119183	-0.0156766	-0.00375833	0.792096
HMGB1	-0.0118525	-0.411446	-0.399594	0.940211
RASGRF1	-0.0117281	0.0440602	0.0557883	0.860325
LMNA	-0.0117188	-0.34446	-0.332741	0.836837
RASGRP3	-0.011597	-0.0266193	-0.0150223	0.853831
CTSZ	-0.0115512	0.0181948	0.029746	0.791985
STRADA	-0.0113974	-0.112672	-0.101274	0.802109
ACTN4	-0.0113018	-0.0330015	-0.0216997	0.770921
HTR6	-0.011244	0.0611292	0.0723732	0.90891
LEF1	-0.0112141	0.0625967	0.0738107	0.805423
RASA1	-0.0110324	-0.059978	-0.0489455	0.795449
WNT8B	-0.011025	0.0818607	0.0928858	0.868619
PARP3	-0.0109987	-0.00793699	0.00306175	0.849692
INHBC	-0.0109202	-0.0794264	-0.0685062	0.767543
CAMK2A	-0.010718	0.0222806	0.0329986	0.803033
THBS4	-0.0106974	-0.106304	-0.0956064	0.904013
IL3	-0.0106703	-0.0820116	-0.0713412	0.869908
ITGB7	-0.0105779	-0.103052	-0.0924746	0.846587
NOS3	-0.0105665	0.0246905	0.035257	0.899708
FGB	-0.0103448	0.212242	0.222587	0.834666
RAD23B	-0.00975627	-0.0232558	-0.0134996	0.878644
PTTG1	-0.00965597	-0.484005	-0.47435	0.869135
CCND2	-0.00963031	0.000850491	0.0104808	0.859612
IL15RA	-0.00961184	-0.0702719	-0.0606601	0.795942
NCK1	-0.00960988	-0.0282009	-0.0185911	0.922932
GRIA3	-0.00954567	0.162507	0.172053	0.870941
C1QB	-0.0094883	-0.0681032	-0.0586149	0.796578
CTNND1	-0.0094879	-0.0912008	-0.0817129	0.902572
POLD3	-0.00948731	-1.62366	-1.61418	0.936836
PRL	-0.00931585	0.0281393	0.0374552	0.71251
CNGA3	-0.00928663	-0.171626	-0.16234	0.867043
CTNNB1	-0.00927438	-0.124031	-0.114757	0.903192
ABL1	-0.00926056	0.00742985	0.0166904	0.853507
GLUD1	-0.00920376	0.0345629	0.0437667	0.832409
FZR1	-0.00920085	-0.247813	-0.238612	0.941473
NCF2	-0.00888207	0.0935477	0.10243	0.849729
FGF4	-0.00869743	0.00991632	0.0186137	0.898596
TIGAR	-0.0086456	0.0804804	0.089126	0.851314
PDGFRA	-0.00854599	-0.177926	-0.16938	0.908119
C4BPA	-0.00852765	0.119713	0.12824	0.825918
ATP6V1D	-0.00852688	-0.697439	-0.688912	0.954283
SIRT6	-0.00846495	0.114874	0.123339	0.885075
PARVG	-0.00826262	0.307961	0.316224	0.872803
WNT9A	-0.00820692	0.157981	0.166188	0.872076
CXCL12	-0.00817486	-0.0555312	-0.0473564	0.92702
GNG5	-0.00815262	-0.302454	-0.294302	0.959049
SNAI2	-0.00813588	0.0127417	0.0208776	0.87112
RAD51	-0.00809025	-1.36719	-1.3591	0.954272
TBKBP1	-0.00802495	-0.23975	-0.231725	0.893477
COL2A1	-0.00787451	0.0177542	0.0256288	0.763949
CRKL	-0.00767761	-0.832018	-0.82434	0.972849
ARAF	-0.00767093	0.114605	0.122276	0.906269
IFNGR2	-0.00764244	0.0839018	0.0915443	0.929934
MAP3K3	-0.00758538	-0.163086	-0.155501	0.904908
CSF1R	-0.00758227	0.0286593	0.0362416	0.930462
CLDN8	-0.0075728	0.0530222	0.060595	0.864467
C2	-0.00750994	-0.0286129	-0.021103	0.856016
TNFRSF11A	-0.00735311	0.0370625	0.0444156	0.8925
EPHA2	-0.00727966	-0.0608647	-0.0535851	0.895653
JAG2	-0.00724863	0.10506	0.112309	0.904122
PTEN	-0.00724515	0.200049	0.207294	0.957025
CCL18	-0.00714445	-0.00419604	0.00294841	0.905671
ANAPC13	-0.0070708	-0.278664	-0.271593	0.957112
ID1	-0.00704774	-0.046455	-0.0394073	0.913432
MSH2	-0.00704583	-0.205896	-0.19885	0.930794
TEK	-0.00702986	0.0355168	0.0425467	0.863283
CAB39L	-0.00682042	0.0852784	0.0920988	0.839046
RASA2	-0.00681498	0.0240774	0.0308924	0.922086
CACNB4	-0.00680835	0.0633295	0.0701379	0.913877
ERC1	-0.00677174	0.0311088	0.0378805	0.833718
MRAS	-0.00661948	-0.00259715	0.00402233	0.919265
PRKCG	-0.00654153	0.116119	0.122661	0.873559
CNGB1	-0.00648085	0.087198	0.0936789	0.878963
SLC44A3	-0.0063215	-0.233402	-0.22708	0.922557
TUBA8	-0.00617434	-0.0979341	-0.0917598	0.917683
WNT3A	-0.00596849	0.0102761	0.0162445	0.92431
TAP2	-0.00583786	0.091323	0.0971609	0.945471
ITGA4	-0.00571418	-0.137486	-0.131772	0.933572
CD1D	-0.00569499	-0.126801	-0.121106	0.972322
TNFRSF10A	-0.0054745	-0.0436572	-0.0381827	0.922318
ERN1	-0.00544335	0.0379091	0.0433525	0.935015
ATP6V1E2	-0.00536005	0.0414454	0.0468055	0.913239
CCL14	-0.00529003	0.0203058	0.0255958	0.924648
RDX	-0.0052206	-0.0567056	-0.051485	0.954256
ACVR2B	-0.00519068	0.0441403	0.0493309	0.896474
ID4	-0.00509709	-0.065324	-0.0602269	0.927651
C5	-0.00508796	-0.0203284	-0.0152404	0.950717
SMC1A	-0.00506164	-1.27726	-1.2722	0.963027
SFRP4	-0.00485959	0.0730347	0.0778943	0.916532
TCF7L2	-0.00481719	-0.0139844	-0.00916722	0.897828
ADORA2A	-0.00478785	-0.0805952	-0.0758073	0.884315
CLDN3	-0.00472799	0.120425	0.125153	0.934264
KLRC2	-0.00464663	-0.19113	-0.186483	0.938342
PLA2G4C	-0.0046433	0.0529006	0.0575439	0.952266
EIF4B	-0.00444253	-0.690676	-0.686234	0.96634
IL10RA	-0.00441709	0.0593948	0.0638119	0.957433
PTPRB	-0.00427522	0.052907	0.0571822	0.922657
VTN	-0.00414882	-0.259366	-0.255218	0.966702
DNTT	-0.00408007	-0.0243831	-0.020303	0.94043
BCL2	-0.00393108	0.0884764	0.0924075	0.922542
LPAR3	-0.00392335	0.0433229	0.0472463	0.961748
GP9	-0.00374127	-0.11343	-0.109689	0.955145
NFKB1	-0.00363973	-0.000857312	0.00278242	0.949548
ADCY5	-0.0035773	0.184061	0.187638	0.946219
IL20	-0.00348514	-0.0632709	-0.0597858	0.95735
WNT1	-0.00340179	-0.250537	-0.247135	0.95853
PIK3CD	-0.00339183	-0.179304	-0.175913	0.958292
LRP5	-0.00314241	-0.185908	-0.182765	0.961554
LAT	-0.00312002	-0.0503224	-0.0472023	0.95859
INPPL1	-0.00302955	-0.039632	-0.0366025	0.953877
IKBKE	-0.00295321	0.0617307	0.0646839	0.976399
MLH1	-0.00265161	-0.0461548	-0.0435032	0.978269
HSP90AB1	-0.00255707	-0.275801	-0.273244	0.973619
GLP1R	-0.00232747	0.088549	0.0908765	0.964941
G6PD	-0.002274	-0.0788565	-0.0765825	0.987876
GP6	-0.00225555	0.0315327	0.0337882	0.975287
GORAB	-0.00223533	0.0756079	0.0778432	0.949267
ADCY7	-0.00220208	0.207787	0.209989	0.977706
RPA3	-0.00200872	-2.05069	-2.04869	0.987373
CRTC2	-0.00195061	-0.216219	-0.214269	0.960024
RAD52	-0.00193919	-0.182263	-0.180324	0.97886
DUSP5	-0.00176101	0.0781257	0.0798867	0.957359
COL6A3	-0.00171435	0.0242469	0.0259612	0.976982
POLL	-0.00162627	-0.0575677	-0.0559414	0.978208
TBL1X	-0.00160303	0.112695	0.114298	0.974301
SERPINF2	-0.0014866	0.194819	0.196306	0.975339
CASP6	-0.00143881	0.0179146	0.0193535	0.948197
MASP2	-0.00100607	0.00251144	0.00351751	0.986504
TSLP	-0.000994046	0.0331016	0.0340957	0.978575
CIITA	-0.000984727	0.00836542	0.00935015	0.967212
AGXT2	-0.000815453	0.166512	0.167328	0.985744
HCN4	-0.000661167	0.014517	0.0151782	0.984634
F13A1	-0.000425337	0.155256	0.155681	0.991733
CDS1	-0.000285945	-0.137192	-0.136906	0.996856
ACVR1C	-0.000147314	0.0436443	0.0437916	0.998391
ITGAL	-8.92861e-05	0.0792921	0.0793814	0.999137
NGFR	0.000224578	-0.176124	-0.176348	0.997996
CXCR3	0.000374675	0.057037	0.0566624	0.990065
HIF1A	0.000406513	0.140729	0.140323	0.99632
GTF2H5	0.000409477	-0.110673	-0.111083	0.996588
PLA2G4F	0.00042832	-0.179179	-0.179607	0.98993
IL21	0.000453238	0.113158	0.112705	0.994004
MPG	0.000579042	-0.0250559	-0.025635	0.9943
PTPRJ	0.000697156	0.0265079	0.0258107	0.992578
TNXB	0.000762249	-0.0875025	-0.0882647	0.985192
PCNA	0.000803697	-3.0929	-3.09371	0.994665
NECTIN4	0.000903669	-0.189366	-0.19027	0.978697
FGA	0.000959556	-0.000336653	-0.00129621	0.989098
ADORA1	0.000963607	-0.11133	-0.112294	0.9911
PPP1R12C	0.00097428	0.0502991	0.0493248	0.986669
DIAPH2	0.00104482	-0.0549217	-0.0559665	0.98281
HRAS	0.00106235	-0.210508	-0.211571	0.990692
WNT11	0.00109102	0.01823	0.017139	0.991974
PGAM2	0.00120667	-0.0162544	-0.0174611	0.986683
ITGA2	0.00128765	0.0417853	0.0404976	0.973413
EFNA1	0.0013133	0.0893288	0.0880155	0.980069
CACNB3	0.0013916	-0.448836	-0.450227	0.988755
PDGFD	0.00175459	0.064247	0.0624924	0.973268
RFXAP	0.00178038	-0.140572	-0.142352	0.986828
G6PC2	0.00181802	0.0121863	0.0103683	0.954948
INVS	0.00182505	0.0677877	0.0659627	0.964544
MAPK10	0.00188732	0.0663187	0.0644313	0.976168
PRF1	0.00195652	0.0595392	0.0575827	0.972615
GP1BA	0.00197976	0.00128952	-0.000690243	0.98277
RPRM	0.00202133	0.206882	0.204861	0.96539
C6	0.00220331	0.10661	0.104407	0.956439
C8B	0.00226264	0.0826305	0.0803678	0.958691
MYH14	0.00234636	-0.0293497	-0.0316961	0.975355
IQGAP1	0.00246623	-0.0375361	-0.0400023	0.985509
RPS6KA1	0.00269631	-0.172982	-0.175679	0.957502
PPP1R1B	0.00306757	-0.196503	-0.19957	0.973144
PLA2G4B	0.00308507	-0.0773261	-0.0804112	0.959514
PPP1CC	0.00311136	-0.171037	-0.174148	0.970377
KLRC1	0.00324716	0.0662216	0.0629745	0.937056
CDS2	0.0032756	-0.234047	-0.237322	0.980925
BMPR1A	0.00356488	-0.25583	-0.259395	0.960736
ITGA10	0.00361617	-0.141667	-0.145283	0.942232
WNT4	0.00367672	-0.0246303	-0.028307	0.917138
ERBB2	0.00378716	-0.34921	-0.352997	0.972615
ATR	0.00390688	-1.17641	-1.18032	0.980854
C3AR1	0.00403023	0.0137544	0.00972417	0.902666
PLD4	0.00407808	0.102368	0.0982898	0.960026
ITGB3	0.00409887	-0.0291265	-0.0332253	0.939991
CLDN15	0.00421337	0.00706675	0.00285339	0.949475
BRCA1	0.00425216	-0.464983	-0.469235	0.960675
ADRB1	0.00431933	0.156372	0.152053	0.962816
GRK7	0.00440166	-0.0439778	-0.0483794	0.966476
GDF6	0.0044333	0.0558938	0.0514605	0.91085
IL20RB	0.0045053	0.130094	0.125589	0.918063
SNAI1	0.00451569	0.108546	0.10403	0.96711
CD9	0.00465924	-0.114105	-0.118764	0.968138
TP53AIP1	0.00471262	0.0347791	0.0300664	0.958829
IL1R1	0.00488972	0.0112415	0.00635175	0.917696
MYB	0.00494962	-0.258473	-0.263423	0.932348
GTF2H3	0.00510543	-0.833438	-0.838543	0.971895
MOS	0.00532182	-0.120056	-0.125378	0.910683
ITGAD	0.00553849	0.0990195	0.093481	0.94215
CDH5	0.00557534	-0.128004	-0.133579	0.925242
PMAIP1	0.00571137	0.175566	0.169855	0.944788
PSME3	0.00571394	-0.239542	-0.245255	0.950773
NFKBIB	0.00577263	-0.176945	-0.182718	0.931863
SIKE1	0.00598205	-0.124409	-0.130391	0.909871
PDE4A	0.00603453	-0.145864	-0.151899	0.88534
PTPRM	0.00613546	0.0179404	0.011805	0.906617
PF4	0.0064002	-0.283595	-0.289995	0.940776
DUSP3	0.006548	-0.141424	-0.147972	0.947444
MAP3K12	0.00677677	-0.097102	-0.103879	0.929929
PARP4	0.00682343	0.0674347	0.0606113	0.881171
DLL1	0.00704927	-0.00799245	-0.0150417	0.946417
LBP	0.00729582	0.083917	0.0766212	0.85881
TRADD	0.00747442	-0.0430909	-0.0505653	0.86665
ADCY3	0.00747787	-0.0153077	-0.0227856	0.946213
THEM4	0.00754373	-0.0956401	-0.103184	0.849913
IL2RG	0.00760079	0.0617216	0.0541208	0.813148
NFATC4	0.00798353	-0.0734422	-0.0814257	0.90574
LIMK2	0.00804491	0.096729	0.088684	0.908338
CACNA1D	0.00808695	0.0290306	0.0209437	0.884823
CLDN19	0.00830854	-0.230944	-0.239253	0.933561
SELENOI	0.00839439	-0.0643103	-0.0727047	0.939307
JAM2	0.00843222	0.0227302	0.014298	0.831925
PARD3	0.00846022	-0.257806	-0.266267	0.949232
CD3G	0.0085084	0.112976	0.104467	0.934431
ACVR1	0.0085255	0.0192753	0.0107498	0.903294
COL4A2	0.00859453	0.0957953	0.0872007	0.761276
DFFB	0.00861312	-0.00258091	-0.011194	0.950255
MAP3K2	0.00867244	-0.0653238	-0.0739963	0.883907
VIPR2	0.00875046	0.0902404	0.08149	0.928601
TFPI	0.00900752	0.0640004	0.0549929	0.873961
HCN2	0.0092367	-0.226433	-0.235669	0.875274
WAS	0.00933863	0.0371312	0.0277926	0.865126
ATP6V1G2	0.00937241	-0.0501834	-0.0595558	0.861812
TP53I3	0.00938848	-0.204617	-0.214005	0.918446
OGDHL	0.00944118	-0.00575668	-0.0151979	0.837742
GLYCTK	0.00945338	-0.0321054	-0.0415588	0.899024
RPS6KA2	0.00956014	0.0165136	0.00695348	0.839607
EFNA5	0.00964113	-0.00613052	-0.0157717	0.893396
PPP3R1	0.00978398	-0.11275	-0.122534	0.887746
VEGFD	0.00996745	0.156405	0.146438	0.883416
PLA2G5	0.0100316	-0.0203805	-0.0304121	0.750923
PRKCQ	0.010053	0.0343416	0.0242885	0.863678
TSC2	0.0100552	-0.2381	-0.248155	0.956149
PARVB	0.0103333	0.0158272	0.00549389	0.869639
SLC22A4	0.0104366	0.0294785	0.0190419	0.829158
SCIN	0.0104481	-0.0140442	-0.0244923	0.872235
SEM1	0.0104968	-1.06717	-1.07766	0.936313
GYPA	0.0105701	0.0795343	0.0689643	0.900265
IL21R	0.0106797	0.0643051	0.0536254	0.853316
SRF	0.0107054	-0.464813	-0.475518	0.925643
IL5	0.0109078	-0.0804024	-0.0913102	0.852123
LAMTOR4	0.0109102	-0.54109	-0.552	0.953417
SLC38A9	0.0110064	0.0412121	0.0302056	0.910264
SSH1	0.0110549	-0.196022	-0.207077	0.883976
GSK3A	0.011162	-0.0305317	-0.0416937	0.897392
BID	0.0111627	0.0124168	0.00125408	0.9394
RALGDS	0.0113013	-0.0192731	-0.0305744	0.77677
RFC4	0.0113046	-0.968809	-0.980113	0.934614
TNFSF11	0.01143	0.0741107	0.0626808	0.821609
KLRC3	0.0114352	0.2245	0.213064	0.835933
SOS1	0.0115756	-0.310623	-0.322199	0.877144
ADCY10	0.011653	0.0920524	0.0803994	0.915302
CACNA1A	0.0116762	-0.0355266	-0.0472029	0.899592
DGKD	0.0117917	0.0323649	0.0205731	0.822235
MAPK7	0.0118531	0.0269795	0.0151264	0.860023
WASF3	0.0118583	0.00368909	-0.00816918	0.843119
RASGRF2	0.0118928	0.0586737	0.0467809	0.779398
KIR2DL3	0.0120378	0.200514	0.188477	0.841931
AMH	0.0120379	0.0863471	0.0743092	0.817061
RIPK1	0.0120462	0.0574306	0.0453844	0.899475
CER1	0.0121693	-0.0604557	-0.072625	0.775385
DAAM2	0.0122373	0.150842	0.138604	0.860794
GNAI1	0.0123332	0.0231614	0.0108281	0.857242
CTBP1	0.0123986	0.0776703	0.0652717	0.698319
LPAR5	0.0125895	0.000985718	-0.0116038	0.654855
OSM	0.0125965	-0.0648233	-0.0774199	0.861933
IRAK1	0.0126002	0.012131	-0.000469132	0.900627
IFIH1	0.0126345	-0.0145483	-0.0271828	0.788646
TOP3B	0.0127447	-0.145725	-0.158469	0.821758
CACNA1H	0.0128107	-0.0181879	-0.0309986	0.828149
ANPEP	0.0128292	0.0792622	0.066433	0.818379
MAOA	0.0128597	0.222521	0.209661	0.794812
FGF11	0.0128728	-0.0544036	-0.0672764	0.698029
ATP6V1H	0.0131121	-0.708392	-0.721504	0.927347
MBD4	0.013288	-0.131513	-0.144801	0.847781
JAM3	0.013356	0.217343	0.203987	0.785683
CXCR6	0.0136337	0.211472	0.197839	0.726705
PPBP	0.0136977	0.0253296	0.011632	0.729929
CTSV	0.0137059	0.0168771	0.00317119	0.886486
CDKN1A	0.013817	0.214956	0.201139	0.863606
CARD14	0.013855	-0.0738668	-0.0877217	0.736369
SMC3	0.0139888	-1.02713	-1.04111	0.938677
PIP5K1C	0.0141134	0.0111101	-0.00300333	0.842158
BCL2L11	0.0141933	-0.0106367	-0.02483	0.765606
CHAD	0.0142557	-0.108496	-0.122752	0.805376
TGFB1	0.0143143	-0.00609005	-0.0204044	0.777375
ID3	0.0147432	-0.0236014	-0.0383446	0.868743
LAMC1	0.0149815	0.120763	0.105782	0.72185
RAF1	0.015022	-0.0747758	-0.0897978	0.88326
GP1BB	0.0152208	-0.221566	-0.236787	0.850462
ISG15	0.0152781	-0.016201	-0.0314791	0.813667
NPR1	0.0155143	-0.0191984	-0.0347127	0.66143
PIN1	0.0156718	-0.099699	-0.115371	0.784499
NOTCH4	0.015692	-0.0492693	-0.0649612	0.74856
CBL	0.0159286	0.137862	0.121933	0.752566
GOT1	0.0160327	0.14008	0.124047	0.912714
PIK3AP1	0.0166324	0.0906089	0.0739765	0.787582
LEPR	0.0166494	-0.0224579	-0.0391073	0.705022
ENDOG	0.0167781	-0.376205	-0.392983	0.867071
TSHR	0.0171175	0.16058	0.143462	0.775072
IL6	0.0171424	0.083483	0.0663406	0.565773
PXN	0.0171757	-0.336624	-0.353799	0.890962
NLRX1	0.0172356	0.108767	0.0915317	0.634514
DUSP7	0.0172678	-0.00217199	-0.0194398	0.635493
CCL27	0.017387	-0.0932898	-0.110677	0.787941
CACNA2D3	0.0173873	0.0297846	0.0123973	0.804047
C3	0.0174853	-0.0235946	-0.0410799	0.763712
GLI1	0.0176834	-0.31387	-0.331554	0.842667
MYL12A	0.017685	-0.132799	-0.150484	0.838398
LPCAT1	0.0177914	0.0814468	0.0636554	0.769902
CLDN23	0.0178602	0.125617	0.107757	0.85333
PTPN6	0.0178648	0.0690857	0.0512209	0.59003
ATP2B1	0.0179004	-0.129028	-0.146928	0.714235
MAPK12	0.0179279	0.105439	0.0875112	0.802055
WNT3	0.0179379	0.0957292	0.0777913	0.694591
CXCR5	0.017956	0.166278	0.148322	0.723569
CACNA2D1	0.0179667	-0.0983026	-0.116269	0.793376
BLM	0.0180143	-0.165037	-0.183052	0.811071
PIKFYVE	0.0181721	-0.0515315	-0.0697037	0.75448
MAPK11	0.0184234	0.0745842	0.0561608	0.638617
ITGB4	0.0184801	-0.0591038	-0.077584	0.722827
PRKACG	0.0187134	-0.232997	-0.251711	0.734629
CASP2	0.0188222	0.36172	0.342898	0.818668
NEIL2	0.0188859	0.0478185	0.0289326	0.624432
DTX4	0.0189239	0.03899	0.0200661	0.614039
DAAM1	0.0189362	0.148622	0.129686	0.685641
KLRC4	0.0190012	0.146786	0.127785	0.786935
FASLG	0.019028	0.0926687	0.0736407	0.627198
PRKACA	0.0190852	-0.22212	-0.241205	0.769669
CREB3L1	0.0191082	0.176069	0.156961	0.706231
PDGFA	0.0191268	0.0254415	0.00631467	0.573041
C4BPB	0.0192307	-0.0273421	-0.0465728	0.677013
FGG	0.0193274	-0.0634392	-0.0827666	0.871485
CD34	0.0194304	0.176151	0.156721	0.655638
CYBB	0.01956	0.131975	0.112415	0.583848
INSR	0.0196906	-0.0307017	-0.0503924	0.626948
CCNG2	0.0197798	0.148946	0.129166	0.447086
CD33	0.0198001	0.0255482	0.00574806	0.671817
CD22	0.0199314	-0.0367643	-0.0566957	0.742628
KIR3DL1	0.0200089	0.326789	0.306781	0.763978
IRF5	0.0202866	0.112381	0.0920943	0.69175
ZFYVE9	0.020294	-0.0978507	-0.118145	0.653527
FAS	0.0208135	-0.145192	-0.166005	0.606836
SRC	0.020861	-0.0484512	-0.0693122	0.672679
ATP6V1E1	0.0208727	-1.28042	-1.3013	0.836515
LAMC3	0.0209869	-0.117354	-0.138341	0.63881
CTSB	0.0212163	0.129824	0.108608	0.681554
LPAR1	0.0212886	-0.0338937	-0.0551823	0.882095
G6PC3	0.0214143	-0.0659549	-0.0873692	0.718663
CTNNA3	0.0214447	0.0203734	-0.00107127	0.67211
MME	0.0215645	-0.00186651	-0.0234311	0.688535
RPS6KA5	0.0216274	0.036292	0.0146646	0.680312
ARHGEF12	0.0216344	0.0495709	0.0279365	0.746427
CDKN2A	0.0220122	0.14861	0.126598	0.675437
LEFTY2	0.0220203	0.0964511	0.0744308	0.805089
TKTL1	0.0220876	-0.0952128	-0.1173	0.759838
ITPR2	0.0221355	-0.0592848	-0.0814203	0.656439
TTK	0.0223379	-0.590352	-0.61269	0.914112
LGMN	0.0224825	0.242783	0.2203	0.714109
EPOR	0.0224836	0.0924799	0.0699963	0.74745
KIR2DL4	0.0225678	0.094066	0.0714982	0.809717
GPC4	0.0225889	0.149202	0.126614	0.705503
PRKCD	0.02259	-0.0593496	-0.0819396	0.714979
PHOSPHO1	0.0225916	-0.00532924	-0.0279208	0.79124
PAK5	0.0227182	0.0646659	0.0419477	0.654051
ABCC4	0.0228158	0.19804	0.175224	0.727158
SMAD3	0.0231642	-0.0493291	-0.0724932	0.636322
PRPS1L1	0.0232077	0.0321274	0.00891968	0.790636
FBP2	0.0232338	-0.039931	-0.0631648	0.772174
PLD1	0.023277	0.0373448	0.0140677	0.724945
TTI1	0.0234473	-0.717662	-0.741109	0.840249
CTSH	0.0234756	-0.0164758	-0.0399514	0.76808
SLC2A1	0.0235761	-0.433576	-0.457152	0.916586
NBL1	0.0237426	-0.0922468	-0.115989	0.798282
AXIN1	0.0239033	0.056633	0.0327297	0.724881
TBC1D7	0.0239145	0.0912844	0.0673699	0.769451
ITGA1	0.024057	-0.139166	-0.163224	0.776729
IL6ST	0.024376	-0.0837103	-0.108086	0.793695
RBL1	0.0244236	-0.139392	-0.163815	0.68524
MYL7	0.0245264	-0.0894567	-0.113983	0.71554
GNG12	0.0245684	0.0873623	0.062794	0.636435
RFXANK	0.0246046	-0.193811	-0.218416	0.817654
ARPC5L	0.0247191	0.103131	0.0784116	0.630324
IDNK	0.0247191	-0.00213331	-0.0268525	0.68699
WASL	0.0247319	-0.00760116	-0.032333	0.681579
CSF3	0.0248553	-0.198053	-0.222909	0.483615
GHR	0.0249044	0.0954882	0.0705838	0.444399
COL9A1	0.0250983	0.00975703	-0.0153412	0.598623
LPGAT1	0.0253065	-0.178048	-0.203354	0.707768
SPTA1	0.0255492	-0.0245297	-0.0500789	0.470988
ATP1B2	0.0257138	-0.000243494	-0.0259573	0.465784
CDC37	0.0260425	-1.03583	-1.06187	0.888662
KITLG	0.0261094	0.118765	0.0926557	0.663643
STAT1	0.0263125	0.0778797	0.0515673	0.712146
E2F5	0.0263266	0.0801722	0.0538456	0.630921
IFNG	0.0264833	0.119735	0.0932516	0.742872
PTGER2	0.0265123	0.0620692	0.0355569	0.649117
AGPAT2	0.0265782	-0.065042	-0.0916202	0.615224
DEPTOR	0.0266107	-0.074349	-0.10096	0.409204
IL15	0.026615	0.0764964	0.0498815	0.507304
GNG7	0.0266245	0.0671281	0.0405036	0.404421
IFNA21	0.0266931	-0.126873	-0.153567	0.82804
YWHAH	0.0267827	0.124887	0.0981042	0.828361
GNG11	0.0267938	-0.00330013	-0.030094	0.46631
PLPP4	0.0268206	0.0238329	-0.00298771	0.672291
F2RL3	0.0268688	0.17302	0.146151	0.582414
TGFB2	0.0269724	-0.0288756	-0.055848	0.500031
IFNA6	0.0269862	0.169726	0.14274	0.652222
ORC5	0.0270234	-0.404654	-0.431678	0.801531
FCER1G	0.0271251	-0.00646225	-0.0335874	0.619612
C1QA	0.0271888	-0.0405324	-0.0677211	0.516468
AMHR2	0.0272519	0.0124999	-0.0147521	0.515032
TNFSF14	0.0274873	0.0314732	0.00398597	0.68208
PPP5C	0.0275344	-0.0382568	-0.0657911	0.796611
APEX1	0.0276911	-0.127418	-0.15511	0.597471
HTR4	0.0277114	0.130073	0.102362	0.426371
CSNK2B	0.028102	-0.796536	-0.824637	0.759689
HTR1A	0.0281781	0.0188106	-0.00936752	0.719796
TNC	0.0283062	-0.00273415	-0.0310404	0.603212
WNT2B	0.0283999	0.0177746	-0.0106253	0.664931
LCK	0.0284162	-0.0168354	-0.0452515	0.597078
HCAR1	0.0286266	-0.0925304	-0.121157	0.498092
TJP1	0.0289593	-0.120041	-0.149	0.85648
LCP2	0.0289835	0.0825857	0.0536022	0.410296
RPS6KB1	0.0290571	-0.165949	-0.195007	0.771866
LPCAT3	0.0291638	-0.255907	-0.285071	0.696033
CD3E	0.0292267	0.103561	0.074334	0.643981
PLAU	0.0292363	0.0159379	-0.0132984	0.719093
ACO2	0.0295721	-0.663718	-0.693291	0.896364
SYCP3	0.0295836	0.0321623	0.00257867	0.597708
FZD10	0.0296045	0.0988162	0.0692117	0.552873
ACTN1	0.0297983	-0.0192564	-0.0490546	0.673453
COL1A2	0.0301726	0.034871	0.00469845	0.579452
NOG	0.0303484	0.0211275	-0.00922094	0.620329
EFNA3	0.030353	-0.264591	-0.294944	0.654551
PDE4D	0.03041	0.0402178	0.00980781	0.710091
TLR4	0.0304869	0.113435	0.0829477	0.619573
GPD1	0.0306341	-0.0146997	-0.0453338	0.511859
IL23A	0.0306683	-0.103513	-0.134181	0.542109
RELN	0.0307322	0.0124237	-0.0183085	0.26675
PPP2CB	0.0307687	0.070061	0.0392923	0.467992
GPCPD1	0.0309529	0.0550769	0.024124	0.637631
CD7	0.0310076	-0.069904	-0.100912	0.745297
UNG	0.0311956	-0.121087	-0.152282	0.749757
TRAF1	0.0312075	0.0871797	0.0559722	0.406674
SERPIND1	0.0312754	-0.19981	-0.231086	0.597489
NFATC3	0.0313301	-0.0349353	-0.0662654	0.722241
CD80	0.0315819	0.0853557	0.0537738	0.684906
PDGFC	0.031773	0.129713	0.0979402	0.454238
HSPA2	0.0317839	0.0519305	0.0201466	0.515057
GNG3	0.0319388	-0.153776	-0.185715	0.659721
MAOB	0.0319559	0.0553084	0.0233525	0.645823
PTCRA	0.0320297	-0.0304084	-0.0624381	0.518142
BUB1	0.0321525	-0.735445	-0.767598	0.699794
ACLY	0.0322959	-0.345502	-0.377798	0.721977
RASSF5	0.0323434	-0.0251744	-0.0575178	0.716084
STMN1	0.0324848	0.023021	-0.00946377	0.326761
PFKP	0.0326316	0.117199	0.0845678	0.502717
TLR9	0.0326839	-0.110901	-0.143585	0.61321
PCK2	0.0328943	-0.0576156	-0.0905099	0.748536
SESN1	0.0332455	0.172452	0.139206	0.493978
BRAF	0.0333201	0.00846283	-0.0248572	0.444497
GAMT	0.0333456	-0.0801149	-0.11346	0.623769
GSN	0.0333598	0.0794108	0.046051	0.593566
IL22RA2	0.0334386	0.162755	0.129316	0.501741
ALDOC	0.0334473	-0.38881	-0.422257	0.709054
CLDN16	0.0334554	0.0311101	-0.00234523	0.667895
RAD54B	0.0336299	-0.0193331	-0.052963	0.529624
CLIP1	0.0337333	0.0440632	0.0103299	0.684405
SSH3	0.033779	-0.123808	-0.157587	0.594471
PHLPP2	0.0338164	-0.0572546	-0.091071	0.496047
CACNG5	0.0339074	0.0779477	0.0440403	0.548692
ITGAE	0.0339444	0.126483	0.0925381	0.389417
SYK	0.0341853	0.0747877	0.0406024	0.470189
HTR1E	0.0342971	0.0745742	0.040277	0.571223
TOLLIP	0.0344484	0.210673	0.176225	0.530913
CXCL5	0.0348485	0.0634666	0.0286181	0.475177
ADCY2	0.0348598	0.198989	0.164129	0.292086
FLT1	0.0348858	0.170632	0.135747	0.514574
TLR1	0.0349287	0.180232	0.145303	0.736368
PRKAA2	0.0349675	-0.0568541	-0.0918216	0.511691
MSN	0.0350409	-0.0192945	-0.0543354	0.568268
PPP2R2B	0.0350787	0.0526051	0.0175265	0.335447
ATP1A2	0.0350946	0.0546016	0.019507	0.583109
YES1	0.0352039	0.0265649	-0.00863899	0.627086
OGG1	0.0352286	0.12446	0.0892311	0.638302
CXCL13	0.0352623	0.0945668	0.0593045	0.739921
POLD2	0.0353878	-1.20754	-1.24293	0.737112
CTSO	0.0356854	0.00648357	-0.0292018	0.563155
CXCL10	0.0357278	0.0614738	0.025746	0.288879
PLCB2	0.0357624	0.0547012	0.0189388	0.411019
NEIL3	0.0359366	0.178842	0.142905	0.588998
MYLK4	0.0359507	0.183258	0.147308	0.442694
ZFYVE16	0.0360273	-0.164847	-0.200875	0.665243
FCER2	0.0366251	0.0466714	0.0100463	0.447083
INSRR	0.0367555	-0.0617865	-0.098542	0.632298
BIRC2	0.0367954	-0.234639	-0.271434	0.666593
PLCB4	0.0367981	0.0453419	0.00854383	0.319561
ATG12	0.0369311	-0.118888	-0.155819	0.787252
FGF7	0.0371478	0.0694032	0.0322554	0.652623
PRPS2	0.0371605	0.155197	0.118037	0.330795
PPP2R3A	0.0372197	0.0588124	0.0215926	0.321297
PDE3B	0.0373346	-0.00923076	-0.0465653	0.522456
SPATA13	0.03737	-0.0729973	-0.110367	0.703201
CD46	0.0374058	0.00962333	-0.0277825	0.478907
CLDN10	0.0375376	0.0429795	0.00544182	0.525446
BMPR2	0.0377197	-0.0249025	-0.0626222	0.42643
COL4A3	0.0377941	-0.0338848	-0.0716789	0.484089
HHIP	0.0378508	0.115719	0.0778686	0.234201
CCNA1	0.0382243	0.10152	0.0632954	0.274311
DRD2	0.0382728	0.0738487	0.0355759	0.526
CXCL9	0.0383978	0.09448	0.0560822	0.521368
TLN1	0.0384724	-0.240761	-0.279233	0.690755
UIMC1	0.0387057	-0.0571149	-0.0958206	0.650805
CAB39	0.0388168	-0.0185249	-0.0573418	0.803012
NPY1R	0.0388475	0.0408019	0.00195441	0.44989
ARPC1A	0.0391939	-0.0468011	-0.085995	0.304645
DRD1	0.0392186	0.206516	0.167297	0.321566
MYLK	0.0392487	0.125507	0.0862586	0.560838
GRK5	0.0393371	0.0910882	0.0517511	0.477698
SHC4	0.0393396	0.000365439	-0.0389741	0.486172
CDK7	0.039344	-1.7627	-1.80204	0.764818
CREB3L2	0.0393893	0.0888445	0.0494551	0.244957
CAMK2D	0.0394373	0.13326	0.093823	0.526359
PIP4K2A	0.0395789	0.0325075	-0.00707136	0.529652
PLA2G15	0.0395935	0.141897	0.102304	0.576915
NFYA	0.0397805	-0.418802	-0.458582	0.585321
SLC22A2	0.0398766	0.134848	0.0949719	0.30289
CD40LG	0.0399214	0.164664	0.124743	0.576559
IFNA2	0.0399639	0.0987833	0.0588194	0.623069
FZD3	0.0400074	-0.0226136	-0.062621	0.495473
GRB10	0.0400386	0.101441	0.0614025	0.522478
LAMTOR5	0.0401276	-0.221896	-0.262024	0.346259
SOST	0.0401666	0.0119439	-0.0282227	0.391199
MAPKAPK5	0.0401877	-0.0891325	-0.12932	0.600028
GRIN1	0.0402521	0.0243632	-0.0158889	0.516024
LPCAT2	0.0405293	0.115121	0.074592	0.609652
FGF1	0.0406426	-0.0318437	-0.0724863	0.3907
ORC4	0.0406704	-0.349291	-0.389962	0.667071
PIP5K1B	0.0407854	0.234484	0.193698	0.502026
NTHL1	0.0410344	0.0506238	0.00958937	0.605052
TNFSF13B	0.0414575	0.00846071	-0.0329968	0.481158
PKN1	0.0414798	-0.0112699	-0.0527497	0.189551
ATP1A4	0.0417234	-0.0340158	-0.0757391	0.374806
MKNK1	0.0419859	-0.0104474	-0.0524333	0.645584
CCR9	0.0420095	0.103013	0.0610036	0.355542
PRICKLE2	0.0420652	-0.0823916	-0.124457	0.508458
MAP2K5	0.0421053	-0.0209696	-0.0630749	0.592756
IL2	0.0425649	0.128643	0.0860786	0.412178
FZD8	0.0425971	-0.0106038	-0.0532009	0.580581
VEGFC	0.0426928	0.0812106	0.0385178	0.524073
ITGA9	0.0427798	-0.0515941	-0.0943738	0.661411
IBSP	0.0428163	0.180965	0.138149	0.298687
IFNB1	0.0434576	0.297671	0.254214	0.334751
SESN2	0.0437739	-0.0454886	-0.0892625	0.750587
PTGS2	0.0440381	0.121608	0.0775695	0.302822
MAP2K1	0.0441152	-0.184954	-0.229069	0.644624
FGD1	0.0441242	0.0856407	0.0415164	0.644546
ILK	0.0442495	-0.194684	-0.238934	0.688203
SMAD6	0.0442844	-0.0785688	-0.122853	0.559899
LMNB1	0.044499	-0.164743	-0.209242	0.401035
CXCL8	0.0447549	0.0826813	0.0379264	0.644116
PTTG2	0.0448994	-0.0635219	-0.108421	0.158371
IL12B	0.0449165	0.181794	0.136877	0.475405
PTDSS2	0.0449977	0.144397	0.0993993	0.287114
ICOS	0.0451051	0.0411006	-0.00400447	0.49989
CLDN9	0.0451619	-0.00313211	-0.0482941	0.414263
RAPGEF3	0.0454621	0.041746	-0.00371613	0.396401
MAP3K13	0.0454723	0.00368119	-0.0417911	0.249139
PLCG2	0.0455054	0.105732	0.0602262	0.339902
MCM3	0.0455322	-1.2053	-1.25084	0.752625
TCL1B	0.0455461	0.0932155	0.0476694	0.592401
C7	0.045619	0.109062	0.0634426	0.285524
DTX2	0.0456699	-0.00337737	-0.0490473	0.725941
CLDN18	0.0457258	0.031657	-0.0140688	0.357082
LTBR	0.0457945	0.0592456	0.0134511	0.320584
LDHA	0.0458453	-0.43768	-0.483525	0.517192
NKD1	0.0459288	0.171562	0.125633	0.439989
GRIA1	0.0460616	-0.0330364	-0.079098	0.21338
ARAP3	0.0463476	0.0335711	-0.0127766	0.562154
TANK	0.0464411	-0.0726346	-0.119076	0.315501
TGFBR2	0.046508	0.142475	0.0959666	0.597527
FXYD1	0.0466032	-0.0260537	-0.0726569	0.624718
BMP4	0.0467151	0.0776403	0.0309252	0.653563
BMP5	0.0467649	0.0952367	0.0484718	0.443674
GADD45B	0.0468436	0.0635149	0.0166713	0.329417
MAPKAPK3	0.0470731	0.0540154	0.00694237	0.255466
HK1	0.0471276	0.00122996	-0.0458976	0.560493
CCL3L3	0.047147	0.0328741	-0.014273	0.580943
GLS	0.0472884	0.0195958	-0.0276926	0.509984
AZI2	0.0475405	0.0210375	-0.026503	0.442755
ANGPT4	0.0476402	0.35266	0.305019	0.271252
MTCP1	0.0478392	0.170268	0.122429	0.349348
ADAM17	0.0479439	0.00970399	-0.0382399	0.446625
NTRK1	0.0482067	0.00202063	-0.046186	0.254767
THBS1	0.0484344	0.0675263	0.0190919	0.376862
ADCY6	0.0486054	-0.0464928	-0.0950982	0.375662
SKP1	0.0487481	-1.44584	-1.49459	0.816921
IDH1	0.0487843	-0.0803702	-0.129155	0.623436
RAC1	0.0488082	-0.658728	-0.707536	0.771836
COL6A2	0.0488665	0.0853907	0.0365242	0.307868
ATP6V1G3	0.04895	0.0919119	0.0429618	0.297237
CTBP2	0.0489587	-0.252877	-0.301835	0.722964
LYPLA2	0.0490492	-0.0983433	-0.147393	0.472213
PTPN13	0.0491617	0.124668	0.075506	0.482582
GP5	0.0492402	0.176773	0.127533	0.0740745
CXCL3	0.0492559	0.0633139	0.014058	0.660091
MBOAT7	0.0494732	0.153239	0.103766	0.435183
RCHY1	0.0495308	-0.041015	-0.0905458	0.63264
BCL10	0.0495952	-0.0589897	-0.108585	0.698051
HTRA2	0.049801	-0.0458767	-0.0956777	0.5177
RRAGD	0.0498621	-0.00583349	-0.0556956	0.625906
CSF2RB	0.049968	0.023552	-0.026416	0.492036
SIAH1	0.0500087	-0.0105372	-0.0605459	0.605195
PNPLA6	0.0501908	-0.0147944	-0.0649852	0.446748
EIF4E1B	0.0501985	0.0418664	-0.00833209	0.50805
AFDN	0.0504742	0.00636171	-0.0441125	0.761098
RASGRP4	0.0504903	-0.116175	-0.166665	0.471497
PFN3	0.0505929	0.157123	0.10653	0.262362
XCL1	0.0507279	-0.0840406	-0.134769	0.63769
C8A	0.0507897	0.125054	0.0742644	0.390921
PDK1	0.050885	0.0501721	-0.000712898	0.261511
PLCG1	0.0509501	0.102671	0.0517209	0.125651
ARPC2	0.0510035	-0.298246	-0.34925	0.551564
ACVR2A	0.0510041	-0.0375633	-0.0885674	0.45452
SHC3	0.0518203	-0.267966	-0.319786	0.459453
GDF5	0.0519712	-0.0660092	-0.11798	0.457747
CX3CL1	0.0521304	0.130572	0.0784414	0.323538
RRM2B	0.0523422	-0.0131107	-0.0654529	0.462194
DTX1	0.0524535	0.0257654	-0.0266881	0.298656
PERP	0.0527162	-0.0870943	-0.139811	0.469287
LPAR6	0.0530719	0.153632	0.10056	0.548897
SERPINA1	0.0531747	0.100275	0.0470998	0.226096
BIRC3	0.0532249	0.0728606	0.0196357	0.332518
VCL	0.0532288	-0.365365	-0.418594	0.544823
CACNA1C	0.0533041	0.0684061	0.015102	0.392488
PMS2	0.0533117	0.130308	0.0769959	0.200391
MASP1	0.0534434	0.0941952	0.0407518	0.187563
ATP2B2	0.0534657	-0.0139858	-0.0674515	0.390374
PRKCB	0.0534669	0.0639924	0.0105255	0.110897
COL4A4	0.0536867	0.168411	0.114724	0.280597
LYPLA1	0.0538018	-0.162901	-0.216703	0.498745
CCL20	0.0539217	0.251191	0.197269	0.342585
PAK1	0.0539391	-0.162451	-0.21639	0.545839
CD247	0.0539425	0.0857396	0.0317971	0.243931
GNG2	0.0541859	-0.0356957	-0.0898815	0.446866
TUBA1A	0.0542448	-0.210397	-0.264642	0.377168
CFL2	0.0542644	-0.0450998	-0.0993642	0.30571
CCNH	0.0542908	-1.11584	-1.17013	0.729492
NCOR2	0.0543527	0.0168045	-0.0375482	0.371853
PAK4	0.0544668	-0.0260271	-0.0804939	0.492775
CAPN1	0.0545157	-0.094721	-0.149237	0.484869
RPEL1	0.0546531	0.107145	0.0524924	0.256449
STAG1	0.0548161	-0.0921775	-0.146994	0.553383
ZAP70	0.0548428	0.0100868	-0.044756	0.520016
IDH3B	0.0549663	0.0747684	0.0198022	0.444279
NOTCH3	0.055177	0.0500234	-0.00515361	0.385069
TIRAP	0.0551807	0.151103	0.0959224	0.278678
PIK3R3	0.0553219	-0.0399355	-0.0952574	0.437771
BABAM1	0.0553243	0.234829	0.179505	0.478362
FYN	0.05535	0.120739	0.0653888	0.356991
CREB1	0.0553976	0.0433683	-0.0120293	0.275564
TCL1A	0.0554175	0.155345	0.0999279	0.335902
NECTIN2	0.0554691	0.0517636	-0.00370553	0.68228
PGM1	0.0560224	0.0321583	-0.0238641	0.212861
DERA	0.0561304	-0.0174383	-0.0735687	0.548276
AKT1S1	0.0562062	0.11729	0.0610841	0.256413
CHAT	0.0564436	0.0523248	-0.0041187	0.120618
IL1B	0.0564754	0.0405585	-0.0159169	0.325943
WNT10A	0.0566425	0.160571	0.103928	0.390444
ANGPT1	0.0566752	0.0112406	-0.0454346	0.339365
BAIAP2	0.0567127	-0.088074	-0.144787	0.309148
IL7R	0.0567328	0.178772	0.122039	0.289121
PLA2G12B	0.0569597	-0.0779067	-0.134866	0.435007
IFNA4	0.0574196	-0.0109177	-0.0683373	0.267671
GHRL	0.0574564	0.158929	0.101473	0.168131
ATP6V1C1	0.0577159	-0.638251	-0.695967	0.754135
OXTR	0.0578137	0.102164	0.0443504	0.486482
CLDN7	0.057882	-0.115721	-0.173602	0.647099
DOCK2	0.0579087	0.106756	0.0488476	0.134702
BBC3	0.0579796	-0.0496016	-0.107581	0.167616
LPAR4	0.0580885	0.163725	0.105637	0.0318717
KLRD1	0.0580967	0.057148	-0.000948728	0.313864
F12	0.0581274	0.0780989	0.0199715	0.148348
GSK3B	0.0581951	-0.0938244	-0.152019	0.470044
PSEN2	0.0583454	0.0808356	0.0224902	0.292148
CCR7	0.0584126	-0.0197337	-0.0781463	0.300142
PPP2R5C	0.0585	-0.043419	-0.101919	0.36663
CCR4	0.0585536	-0.0540751	-0.112629	0.30891
LAMTOR3	0.0586726	-0.563863	-0.622536	0.582568
RPS6KA6	0.0587192	0.142357	0.0836382	0.305452
TCF7	0.0589204	-0.217339	-0.27626	0.266643
PIP5K1A	0.0589834	-0.450065	-0.509048	0.643933
TNFRSF13C	0.0591619	0.0281831	-0.0309788	0.394744
CCL23	0.059345	0.059606	0.000261002	0.451344
CD2	0.0593527	0.0124737	-0.046879	0.237822
STAT3	0.059412	-0.108249	-0.167661	0.383801
BTRC	0.0595129	-0.142164	-0.201677	0.250336
IFNK	0.0596009	0.166048	0.106447	0.22469
COL4A5	0.059641	0.212282	0.152641	0.2175
XIAP	0.0596675	0.0477072	-0.0119603	0.340988
PTPN1	0.0597974	-0.0893846	-0.149182	0.306848
PLA2G12A	0.0599568	-0.121159	-0.181116	0.507312
HCAR2	0.0603592	0.230715	0.170356	0.34721
CDK4	0.0605934	-0.639484	-0.700078	0.712263
HSP90AA1	0.0607088	-0.298795	-0.359504	0.57413
CBLC	0.0609755	-0.149884	-0.21086	0.282697
AKT2	0.0614721	-0.0449205	-0.106393	0.410016
CD5	0.0616321	-0.132156	-0.193788	0.433888
SGK3	0.0617681	0.223679	0.161911	0.161513
PPP2R5E	0.0618795	-0.0044703	-0.0663498	0.428877
SERPINE1	0.0619033	0.139847	0.0779438	0.257182
LAMTOR1	0.0621454	-0.106678	-0.168824	0.321809
PARP2	0.0622037	-0.0683879	-0.130592	0.302003
GH1	0.0629257	0.207054	0.144129	0.252267
SORBS1	0.0633616	0.157891	0.0945296	0.442312
MET	0.0634288	-0.0206967	-0.0841255	0.13543
CXCR2	0.0635752	0.0497442	-0.013831	0.235512
CXCL11	0.0636248	0.0949148	0.03129	0.395976
IFNGR1	0.0636645	0.0935978	0.0299333	0.155568
ANAPC5	0.0637162	-1.33306	-1.39678	0.688435
ATP6V1G1	0.0638924	-0.899194	-0.963087	0.683632
CACNG6	0.0641214	-0.0758426	-0.139964	0.247094
WNT5A	0.0642795	0.0840697	0.0197902	0.022668
CASP3	0.0643658	0.0635522	-0.000813568	0.306201
AKT3	0.0643691	0.157796	0.0934273	0.360324
ARHGEF6	0.0644177	0.246445	0.182028	0.0947469
PF4V1	0.064528	0.0253259	-0.0392021	0.213587
FGFR2	0.0645962	-0.035618	-0.100214	0.54706
CD86	0.0649663	-0.0119532	-0.0769195	0.442982
SEH1L	0.0650357	-0.989392	-1.05443	0.523275
CHPT1	0.0651958	0.0621404	-0.00305545	0.143229
SGK2	0.0652112	0.011116	-0.0540951	0.198634
CETN2	0.0653431	0.0317196	-0.0336234	0.175817
IL2RA	0.0654757	0.00919454	-0.0562812	0.27937
PTK2	0.0655404	-0.431251	-0.496792	0.663969
CX3CR1	0.0658135	0.131094	0.0652802	0.149733
TNR	0.0661436	0.0877965	0.0216529	0.300654
PDE4B	0.0661447	-0.00296671	-0.0691114	0.111019
PLAUR	0.0662044	-0.10489	-0.171095	0.259101
ITGA7	0.0665012	-0.084263	-0.150764	0.217426
BUB1B	0.0666699	-0.973789	-1.04046	0.763496
TLR6	0.0668692	0.0475627	-0.0193065	0.374989
SLC44A2	0.0669703	-0.0403942	-0.107364	0.66721
FGF19	0.06705	0.0136412	-0.0534088	0.435226
RBPJL	0.0670583	-0.020219	-0.0872773	0.2115
VEGFB	0.067429	-0.0787941	-0.146223	0.55742
PFKM	0.0676442	-0.0635706	-0.131215	0.174401
LEFTY1	0.0677566	0.107265	0.0395083	0.634552
MSH3	0.0677962	-0.0854998	-0.153296	0.225074
ALDOA	0.0679229	-1.03674	-1.10466	0.826607
JAK1	0.06793	-0.0368279	-0.104758	0.270941
RBBP8	0.0683923	-0.935702	-1.00409	0.47184
TNFAIP3	0.0685662	0.105975	0.0374084	0.501898
RAP1B	0.0687016	-0.47185	-0.540552	0.489798
CSH2	0.0688446	-0.279368	-0.348213	0.586123
PGAM4	0.0691359	0.0947315	0.0255956	0.0618783
STRADB	0.0691629	-0.183128	-0.25229	0.275915
DGKG	0.069378	0.166194	0.0968159	0.0369757
MALT1	0.0694395	0.129395	0.0599551	0.345099
GTF2H4	0.0697215	-0.583967	-0.653688	0.706667
LIG1	0.0698668	-0.299267	-0.369134	0.156376
TAPBP	0.0698897	-0.0759413	-0.145831	0.437987
PLB1	0.0699783	0.045387	-0.0245913	0.341278
PKN2	0.0707511	-0.316778	-0.387529	0.629923
BMP8B	0.0708829	-0.0939309	-0.164814	0.198518
ITGA3	0.0711082	-0.104036	-0.175145	0.356383
CCR3	0.071227	0.0265263	-0.0447007	0.458656
NOTCH1	0.0712796	0.0445515	-0.0267281	0.218691
TNFRSF1A	0.0715098	0.250546	0.179037	0.318204
TLR5	0.0716991	0.0654441	-0.00625497	0.134828
ANAPC4	0.0718584	-1.33193	-1.40379	0.576674
IQGAP2	0.071952	0.135348	0.0633957	0.19254
NFKB2	0.0719838	-0.105951	-0.177935	0.476685
HKDC1	0.0720469	0.0431483	-0.0288986	0.346656
CXCL2	0.0723798	-0.220626	-0.293006	0.258409
NFKBIE	0.0724006	-0.544023	-0.616424	0.736865
FFAR2	0.0724792	-0.190947	-0.263426	0.253874
PTCH1	0.0724996	0.0168491	-0.0556505	0.33235
TSC1	0.0725064	-0.0449796	-0.117486	0.671914
IL6R	0.0725404	-0.0846844	-0.157225	0.245303
CD44	0.0730213	0.0754035	0.00238218	0.0838636
COL6A6	0.0730464	-0.0214497	-0.0944961	0.267252
EPO	0.0730566	0.115391	0.0423345	0.280556
HCAR3	0.0731282	0.150595	0.0774665	0.264844
ADPRM	0.0731839	0.088872	0.0156881	0.209557
SMAD2	0.0732667	0.0619705	-0.0112962	0.380202
IFNAR2	0.0732702	0.084885	0.0116149	0.352999
HSPB1	0.0733161	0.0629224	-0.0103937	0.383675
PPP1CA	0.073565	-0.657567	-0.731132	0.341413
SLC7A5	0.0736155	-0.0723485	-0.145964	0.664045
IL23R	0.073821	0.0895373	0.0157163	0.38665
GATM	0.0738769	0.00794548	-0.0659314	0.117789
SERPINC1	0.0739376	0.104096	0.030158	0.0842951
DLG1	0.0741545	0.0808526	0.00669815	0.262105
ARPC5	0.0742448	-0.229411	-0.303656	0.329767
CD3D	0.0742519	-0.216108	-0.29036	0.215015
LPIN2	0.0742879	0.124443	0.0501547	0.311829
CTF1	0.0744273	0.0212791	-0.0531483	0.168262
LAMA1	0.0744962	0.137337	0.062841	0.223308
CACNG2	0.0745071	-0.0911333	-0.16564	0.35756
GABBR2	0.0746865	0.0733855	-0.00130098	0.378504
RRAS2	0.0751534	-0.0472974	-0.122451	0.2537
ADCYAP1R1	0.0753636	0.108796	0.0334321	0.102316
SSTR1	0.075745	0.0502478	-0.0254971	0.168356
ITGB5	0.0758832	-0.291756	-0.367639	0.386215
FLCN	0.0765603	-0.0727424	-0.149303	0.424264
CHRM2	0.0771812	0.142102	0.0649208	0.251518
CD1C	0.0771829	0.11506	0.0378774	0.136302
WIF1	0.0772664	0.055653	-0.0216134	0.234456
ITGA11	0.0772966	-0.0660271	-0.143324	0.00908603
CSF1	0.0773513	-0.0421095	-0.119461	0.207783
AIFM1	0.0774714	-0.185102	-0.262574	0.635467
LEP	0.0777247	0.0585241	-0.0192007	0.218618
PLA2G4A	0.0778232	0.128091	0.0502676	0.313575
DLST	0.0778766	-0.353821	-0.431698	0.557395
STAT5B	0.0781129	-0.164261	-0.242374	0.375006
CACNA1B	0.0781745	-0.0185371	-0.0967116	0.160019
IL1A	0.0783753	-0.0354363	-0.113812	0.231782
IFNA14	0.0789329	0.128057	0.049124	0.485821
WNT6	0.0792651	0.00894479	-0.0703203	0.0314667
CNTF	0.0794597	-0.0404075	-0.119867	0.103237
CLDN2	0.0800106	0.146269	0.0662582	0.0416878
CEPT1	0.0801291	-0.330783	-0.410912	0.339784
RRAGC	0.0801622	-0.259598	-0.339761	0.480322
VAV2	0.0806952	0.0830526	0.0023574	0.282068
IL1R2	0.0808022	0.128618	0.0478161	0.18701
WDR59	0.0811357	-0.0617046	-0.14284	0.544505
MAP3K7	0.0811366	-0.100421	-0.181557	0.539717
FGF3	0.0814211	0.0964809	0.0150598	0.131785
SERPINA5	0.0814672	0.165802	0.0843344	0.47958
KIR2DL1	0.0815131	0.14933	0.0678173	0.133148
BDKRB2	0.0817262	0.142615	0.060889	0.19932
BMP6	0.081796	0.0136706	-0.0681255	0.168748
CD55	0.0818821	-0.0287522	-0.110634	0.216913
CTSD	0.0823831	0.240341	0.157958	0.164231
CDC14B	0.0823977	-0.0193615	-0.101759	0.0341819
CUL1	0.0826342	-0.692427	-0.775061	0.643089
FARP2	0.0830657	0.208869	0.125804	0.00923218
IRAK4	0.0834767	-0.0127626	-0.0962394	0.0667042
WASF2	0.0835515	-0.22052	-0.304072	0.37478
NTRK3	0.0837067	0.080363	-0.00334374	0.205699
IL17D	0.0846283	-0.16677	-0.251398	0.257169
HK3	0.0846652	0.0695857	-0.0150795	0.269723
CCR5	0.0847397	0.100178	0.0154379	0.230081
CCL2	0.0851152	0.166642	0.0815269	0.432082
CD59	0.0860031	0.0888008	0.00279769	0.15661
LY96	0.0861265	-0.00728974	-0.0934162	0.182525
MAPT	0.0862502	0.0527572	-0.033493	0.104295
GTF2H1	0.0867359	-0.626988	-0.713724	0.264797
FGF21	0.0869158	-0.0242183	-0.111134	0.396385
LAMA5	0.0871313	0.0988882	0.011757	0.00150053
PEMT	0.087244	0.0665369	-0.0207071	0.208621
IFNAR1	0.0873508	0.154025	0.0666745	0.105445
RPTOR	0.0876513	-0.593436	-0.681087	0.415203
LTBP1	0.0881552	0.169758	0.0816029	0.0769092
SOX17	0.0885771	-0.103228	-0.191805	0.396793
IL5RA	0.0887115	0.253448	0.164737	0.0775428
CREB3L4	0.0887275	0.00444968	-0.0842779	0.123675
TAB1	0.0888056	0.189093	0.100287	0.0769597
CCL4	0.0893114	0.0720369	-0.0172745	0.506285
ELMO1	0.0896703	0.000414505	-0.0892558	0.291225
ATF2	0.0899388	0.125226	0.0352872	0.186122
CCNB2	0.0906891	0.0522751	-0.038414	0.149253
ARHGAP35	0.0911142	0.163449	0.0723352	0.0317583
CDIPT	0.0913279	-0.277161	-0.368489	0.557501
LPIN1	0.0915301	0.153141	0.0616109	0.0240067
PLCB1	0.0916333	0.127941	0.0363079	0.250228
CALM2	0.0916626	0.205807	0.114144	0.084514
ANAPC10	0.0918224	-1.41817	-1.50999	0.370812
CLDN4	0.0919073	0.12086	0.0289528	0.2429
TLR8	0.0919288	0.174967	0.0830381	0.0788417
SLC44A5	0.0920201	0.11028	0.0182602	0.0570618
CCL16	0.0922054	0.0703877	-0.0218177	0.364345
TOP3A	0.0924129	-0.961587	-1.054	0.672222
MAPKAP1	0.0930018	-0.234139	-0.327141	0.461748
TNFRSF10C	0.0930664	0.138358	0.0452921	0.0221901
ARPC4	0.0934259	-0.537084	-0.63051	0.499412
PIP4K2C	0.0934914	-0.11549	-0.208981	0.243325
PSENEN	0.0937364	-0.0909108	-0.184647	0.203665
SLC9A1	0.0938951	0.0993211	0.00542607	0.108143
TGIF2	0.0939926	0.0429222	-0.0510703	0.0872096
ADCY8	0.09406	0.00601908	-0.0880409	0.140222
GRIA2	0.0955109	0.18496	0.0894495	0.0177803
PSEN1	0.0955455	-0.072099	-0.167645	0.246685
SLC22A3	0.0956457	0.146454	0.0508081	0.0737607
IDH3G	0.0958239	0.0647259	-0.031098	0.0156561
CASP1	0.0959598	0.101053	0.00509287	0.0983244
SLC5A7	0.0962551	0.052922	-0.0433331	0.0735265
DUSP1	0.0972792	0.0451291	-0.0521501	0.161172
LIPE	0.0976038	-0.0173845	-0.114988	0.0412303
MBOAT2	0.0980979	0.224659	0.126561	0.0316377
TBK1	0.0981375	0.00810371	-0.0900338	0.196631
MLH3	0.0981724	-0.0750616	-0.173234	0.198036
IKBKG	0.0985061	-0.136431	-0.234937	0.460522
CAMK2G	0.098673	-0.0466472	-0.14532	0.151584
DUSP9	0.0997654	0.0297321	-0.0700333	0.00586116
CNGA1	0.0997883	-0.0954264	-0.195215	0.216211
CSNK2A1	0.0998523	-0.105625	-0.205477	0.189271
RAPGEF1	0.0998899	-0.0410662	-0.140956	0.177991
RASGRP2	0.100357	-0.306645	-0.407002	0.237503
DKK2	0.100656	0.119547	0.0188908	0.0188727
GPR119	0.100692	0.152881	0.0521882	0.0431047
DRD5	0.101305	0.344625	0.243321	0.0694523
BMP2	0.101393	0.0736611	-0.0277318	0.227958
LAMB4	0.102026	-0.0638091	-0.165835	0.00845606
TLR7	0.102603	0.096112	-0.00649069	0.107271
NFYB	0.102738	-0.489724	-0.592463	0.400721
GNPAT	0.102807	0.136201	0.0333943	0.291788
SUCNR1	0.103069	0.104743	0.00167395	0.204917
PRKACB	0.103326	0.0556572	-0.0476685	0.162309
CDC25A	0.103644	-0.353596	-0.45724	0.277624
CFH	0.103882	-0.0228693	-0.126751	0.299913
HGF	0.104173	0.170378	0.0662049	0.0310027
POLD1	0.104795	-2.33229	-2.43708	0.633713
RB1	0.105918	0.332909	0.226991	0.710081
RHEB	0.105985	-0.692934	-0.798919	0.484977
JAK2	0.106052	0.184331	0.0782789	0.0474023
RUVBL1	0.107053	-1.55979	-1.66685	0.569574
IFNW1	0.108274	0.0713754	-0.0368989	0.21078
TGIF1	0.108408	-0.152871	-0.26128	0.422425
PLA2G1B	0.109041	-3.27148e-05	-0.109074	0.152722
CXCL1	0.109538	-0.174474	-0.284013	0.2414
CAMK2B	0.109696	0.033739	-0.0759574	0.0332437
CCL7	0.109708	-0.105369	-0.215077	0.286515
BPGM	0.109978	0.0975892	-0.012389	0.304175
MAP2K3	0.11082	0.141378	0.0305576	0.0617644
CALM1	0.110914	0.154679	0.0437645	0.324518
SLC44A4	0.111191	-0.0416237	-0.152815	0.0598527
CACNA2D2	0.111422	-0.0792056	-0.190628	0.243999
CD36	0.111504	0.0827877	-0.0287159	0.00527855
EIF2S1	0.11184	-1.54714	-1.65898	0.585162
PRPS1	0.111866	0.130176	0.0183099	0.118403
CACNA1F	0.112438	0.0728114	-0.0396268	0.200694
PFN2	0.112481	0.0559959	-0.0564847	0.266567
PIP4K2B	0.112495	-0.00157952	-0.114075	0.0605747
CUL4A	0.112565	0.0481662	-0.0643987	0.00771591
CSNK2A2	0.112849	-0.107347	-0.220196	0.288237
XPC	0.113035	0.127374	0.0143397	0.131501
GPAT2	0.114101	-0.196431	-0.310532	0.0971857
FXYD2	0.114644	0.128635	0.0139909	0.171545
NCF1	0.115228	0.029263	-0.0859648	0.538141
IL7	0.115566	0.135698	0.0201319	0.20003
ITGB2	0.115609	0.0805578	-0.0350507	0.0304148
KAT2A	0.115847	-0.279063	-0.39491	0.254037
ESAM	0.115942	0.27196	0.156017	0.0392169
IFNA5	0.116643	0.00894589	-0.107697	0.090937
DUSP2	0.116854	0.160743	0.0438886	0.0369458
FSHR	0.116884	0.0806196	-0.0362647	0.142291
IFI30	0.116985	-0.022946	-0.139931	0.117447
ITGA5	0.117384	-0.0107027	-0.128086	0.0584711
NLK	0.117736	0.324624	0.206887	0.0666939
CCL11	0.118159	0.194252	0.0760926	0.151324
C1S	0.119127	-0.0342218	-0.153349	0.0799051
DIAPH3	0.119908	-0.178773	-0.298681	0.466513
F10	0.120063	0.242438	0.122375	0.109657
ALDH4A1	0.120604	0.0250534	-0.0955503	0.284355
MYLK3	0.120825	0.175881	0.0550557	0.214083
FRAT1	0.121281	-0.0571069	-0.178388	0.17413
FGF12	0.121575	0.169867	0.0482916	0.0114832
FRAT2	0.122054	-0.153515	-0.275569	0.0623863
CCL3	0.122707	0.108878	-0.0138282	0.0605398
FZD5	0.123034	-0.0283526	-0.151387	0.253999
SUCLA2	0.123198	-0.329924	-0.453123	0.195652
WNT9B	0.123257	-0.0634923	-0.186749	0.0195143
CTSL	0.123608	0.0061796	-0.117429	0.0579769
ARRB1	0.123885	-0.0410006	-0.164885	0.206231
STK3	0.123969	-0.233623	-0.357592	0.177556
PDGFB	0.124588	0.237417	0.112829	0.119846
CFL1	0.124799	-0.531711	-0.656511	0.335716
HDAC1	0.124846	-0.146385	-0.271231	0.22838
PPP2R5B	0.125568	-0.0553053	-0.180873	0.051528
BCL2A1	0.125744	0.0792342	-0.0465102	0.0171469
COL1A1	0.125844	-0.0455772	-0.171422	0.132787
CACNG3	0.125907	0.107985	-0.0179227	0.120479
BDKRB1	0.12673	0.219747	0.0930167	0.000368441
STEAP3	0.126808	0.0544336	-0.0723745	0.0311832
LTB	0.127454	0.13213	0.00467611	0.0128465
ITGA8	0.127471	0.00975918	-0.117712	0.0705694
MSH6	0.127729	0.0623289	-0.0654004	0.0936754
PRKCA	0.127864	-0.0593518	-0.187216	0.0801784
ITGAX	0.128517	-0.0233649	-0.151882	0.182122
RBX1	0.128531	-1.45807	-1.5866	0.412108
GRK4	0.128798	0.0941881	-0.0346098	0.0162946
LAMTOR2	0.129112	-0.557556	-0.686668	0.322434
NF1	0.130986	0.0623291	-0.0686574	0.274967
[truncated: 110 more rows]
